# Supplementary material for: Proteotranscriptomic Analysis and Toxicity Assay Suggest the Functional Distinction between Venom Gland Chambers in Twin-Spotted Assassin Bug, Platymeris biguttatus
Source: Biology (Basel). 2022 Mar 17;11(3):464. doi: 10.3390/biology11030464 (PMC8945326; doi:10.3390/biology11030464)
Supplement: Supplementary file 1 [file biology-11-00464-s001.zip]

Archive with 7 entries (6 files):
- Supplementary Data S1 ReduSGP_self-built_databass/
- Supplementary Data S1 ReduSGP_self-built_databass/Reduviidae-SGP.dmnd
- Supplementary Data S1 ReduSGP_self-built_databass/Reduviidae-SGP.id.list
- Supplementary Data S1 ReduSGP_self-built_databass/Reduviidae.fasta
- Supplementary Figures.pdf
- Supplementary Table S1.xlsx
- Supplementary Table S2.xlsx
