# Supplementary material for: Proteotranscriptomic Analysis and Toxicity Assay Suggest the Functional Distinction between Venom Gland Chambers in Twin-Spotted Assassin Bug, Platymeris biguttatus
Source: Biology (Basel). 2022 Mar 17;11(3):464. doi: 10.3390/biology11030464 (PMC8945326; doi:10.3390/biology11030464)
Supplement: Supplementary file 1 [file biology-11-00464-s001.zip › Supplementary Data S1 ReduSGP_self-built_databass/Reduviidae-SGP.id.list]

Pbig_Comb_C1600	putative aminopeptidase W07G4.4[Platymeris biguttatus]
Pbig_Comb_C41114	cathepsin B[Platymeris biguttatus]
Pbig_Comb_C2371	fatty acid-binding protein, muscle isoform X2[Platymeris biguttatus]
Pbig_Comb_C117	venom serine carboxypeptidase-like[Platymeris biguttatus]
Pbig_Comb_C33846	gelsolin-like isoform X1[Platymeris biguttatus]
Pbig_Comb_C174	gelsolin, cytoplasmic[Platymeris biguttatus]
Pbig_Comb_C25656	pancreatic lipase-related protein 2-like[Platymeris biguttatus]
Pbig_Comb_C30237	inactive pancreatic lipase-related protein 1-like[Platymeris biguttatus]
Pbig_Comb_C61023	zinc metalloproteinase nas-14-like isoform X2[Platymeris biguttatus]
Pbig_Comb_C40614	zinc metalloproteinase nas-4-like[Platymeris biguttatus]
Pbig_Comb_C14180	deoxyribonuclease I[Platymeris biguttatus]
Pbig_Comb_C53285	ribonuclease Oy[Platymeris biguttatus]
Pbig_Comb_C3436	hyaluronidase-like[Platymeris biguttatus]
Pbig_Comb_C33452	xanthine dehydrogenase-like[Platymeris biguttatus]
Pbig_Comb_C201	venom serpin-like protein 1[Platymeris biguttatus]
Pbig_Comb_C9776	kielin/chordin-like protein[Platymeris biguttatus]
Pbig_Comb_C61973	---NA---[Platymeris biguttatus]
Pbig_Comb_C41942	venom cystatin-like protein 5[Platymeris biguttatus]
Pbig_Comb_C16528	venom redulysin protein 7[Platymeris biguttatus]
Pbig_Comb_C53659	secreted Redulysin-like protein[Platymeris biguttatus]
Pbig_Comb_C53634	secreted Redulysin-like protein[Platymeris biguttatus]
Pbig_Comb_C58729	---NA---[Platymeris biguttatus]
Pbig_Comb_C50422	secreted Redulysin-like protein[Platymeris biguttatus]
Pbig_Comb_C60685	secreted Redulysin-like protein[Platymeris biguttatus]
Pbig_Comb_C33772	trypsin precursor[Platymeris biguttatus]
Pbig_Comb_C11457	trypsin precursor[Platymeris biguttatus]
Pbig_Comb_C21312	trypsin precursor[Platymeris biguttatus]
Pbig_Comb_C46887	trypsin precursor[Platymeris biguttatus]
Pbig_Comb_C34646	secreted S1 protease protein[Platymeris biguttatus]
Pbig_Comb_C42161	trypsin precursor[Platymeris biguttatus]
Pbig_Comb_C61706	venom s1 protease 1[Platymeris biguttatus]
Pbig_Comb_C61039	trypsin precursor[Platymeris biguttatus]
Pbig_Comb_C28776	trypsin precursor[Platymeris biguttatus]
Pbig_Comb_C61652	venom s1 protease 1[Platymeris biguttatus]
Pbig_Comb_C60815	trypsin precursor[Platymeris biguttatus]
Pbig_Comb_C55229	trypsin precursor[Platymeris biguttatus]
Pbig_Comb_C59293	trypsin precursor[Platymeris biguttatus]
Pbig_Comb_C39496	trypsin precursor[Platymeris biguttatus]
Pbig_Comb_C62031	trypsin precursor[Platymeris biguttatus]
Pbig_Comb_C57407	venom s1 protease with cub domain 1[Platymeris biguttatus]
Pbig_Comb_C60398	trypsin precursor[Platymeris biguttatus]
Pbig_Comb_C46553	trypsin precursor[Platymeris biguttatus]
Pbig_Comb_C3823	trypsin precursor[Platymeris biguttatus]
Pbig_Comb_C26236	trypsin precursor[Platymeris biguttatus]
Pbig_Comb_C60703	trypsin precursor[Platymeris biguttatus]
Pbig_Comb_C6429	venom s1 protease 24[Platymeris biguttatus]
Pbig_Comb_C61945	trypsin precursor[Platymeris biguttatus]
Pbig_Comb_C16239	trypsin precursor[Platymeris biguttatus]
Pbig_Comb_C35138	trypsin precursor[Platymeris biguttatus]
Pbig_Comb_C61222	trypsin precursor[Platymeris biguttatus]
Pbig_Comb_C9909	secreted S1 protease protein[Platymeris biguttatus]
Pbig_Comb_C60748	secreted S1 protease protein[Platymeris biguttatus]
Pbig_Comb_C58105	venom s1 protease with cub domain 18[Platymeris biguttatus]
Pbig_Comb_C46496	venom s1 protease with cub domain 2[Platymeris biguttatus]
Pbig_Comb_C55497	secreted S1 protease protein[Platymeris biguttatus]
Pbig_Comb_C59292	trypsin precursor[Platymeris biguttatus]
Pbig_Comb_C62128	trypsin precursor[Platymeris biguttatus]
Pbig_Comb_C52402	trypsin precursor[Platymeris biguttatus]
Pbig_Comb_C14341	trypsin precursor[Platymeris biguttatus]
Pbig_Comb_C45178	trypsin precursor[Platymeris biguttatus]
Pbig_Comb_C61939	secreted S1 protease protein[Platymeris biguttatus]
Pbig_Comb_C61986	secreted S1 protease protein[Platymeris biguttatus]
Pbig_Comb_C59291	trypsin precursor[Platymeris biguttatus]
Pbig_Comb_C25106	trypsin precursor[Platymeris biguttatus]
Pbig_Comb_C16499	venom s1 protease with cub domain 2[Platymeris biguttatus]
Pbig_Comb_C29265	venom s1 protease 23[Platymeris biguttatus]
Pbig_Comb_C35801	trypsin precursor[Platymeris biguttatus]
Pbig_Comb_C62044	secreted S1 protease protein[Platymeris biguttatus]
Pbig_Comb_C21802	trypsin precursor[Platymeris biguttatus]
Pbig_Comb_C62619	secreted S1 protease protein[Platymeris biguttatus]
Pbig_Comb_C33091	serine protease 57[Platymeris biguttatus]
Pbig_Comb_C62094	trypsin precursor[Platymeris biguttatus]
Pbig_Comb_C62467	trypsin precursor[Platymeris biguttatus]
Pbig_Comb_C1412	trypsin precursor[Platymeris biguttatus]
Pbig_Comb_C1281	Serine protease snake[Platymeris biguttatus]
Pbig_Comb_C58455	secreted S1 protease protein[Platymeris biguttatus]
Pbig_Comb_C6511	trypsin precursor[Platymeris biguttatus]
Pbig_Comb_C57183	secreted S1 protease protein[Platymeris biguttatus]
Pbig_Comb_C60069	secreted S1 protease protein[Platymeris biguttatus]
Pbig_Comb_C61140	secreted S1 protease protein[Platymeris biguttatus]
Pbig_Comb_C7694	secreted S1 protease protein[Platymeris biguttatus]
Pbig_Comb_C50301	secreted S1 protease protein[Platymeris biguttatus]
Pbig_Comb_C43927	secreted S1 protease protein[Platymeris biguttatus]
Pbig_Comb_C18044	venom s1 protease with cub domain 2[Platymeris biguttatus]
Pbig_Comb_C37293	venom S1 protease with CUB domain 1[Platymeris biguttatus]
Pbig_Comb_C50300	secreted S1 protease protein[Platymeris biguttatus]
Pbig_Comb_C61982	secreted S1 protease protein[Platymeris biguttatus]
Pbig_Comb_C59500	venom s1 protease with cub domain 5[Platymeris biguttatus]
Pbig_Comb_C42849	venom S1 protease with CUB domain 1[Platymeris biguttatus]
Pbig_Comb_C60640	secreted S1 protease protein[Platymeris biguttatus]
Pbig_Comb_C13857	venom s1 protease with cub domain 2[Platymeris biguttatus]
Pbig_Comb_C60772	secreted S1 protease protein[Platymeris biguttatus]
Pbig_Comb_C60632	trypsin precursor[Platymeris biguttatus]
Pbig_Comb_C29143	secreted S1 protease protein[Platymeris biguttatus]
Pbig_Comb_C62573	venom s1 protease with cub domain 2[Platymeris biguttatus]
Pbig_Comb_C60639	trypsin precursor[Platymeris biguttatus]
Pbig_Comb_C10896	trypsin precursor[Platymeris biguttatus]
Pbig_Comb_C60633	secreted S1 protease protein[Platymeris biguttatus]
Pbig_Comb_C63051	secreted S1 protease protein[Platymeris biguttatus]
Pbig_Comb_C62663	secreted S1 protease protein[Platymeris biguttatus]
Pbig_Comb_C63118	secreted S1 protease protein[Platymeris biguttatus]
Pbig_Comb_C17251	venom serine protease 34-like[Platymeris biguttatus]
Pbig_Comb_C38046	venom s1 protease 26[Platymeris biguttatus]
Pbig_Comb_C61345	secreted hypothetical protein[Platymeris biguttatus]
Pbig_Comb_C61778	---NA---[Platymeris biguttatus]
Pbig_Comb_C224	uncharacterized protein LOC106674111[Platymeris biguttatus]
Pbig_Comb_C560	PREDICTED: uncharacterized protein LOC109430245[Platymeris biguttatus]
Pbig_Comb_C52257	---NA---[Platymeris biguttatus]
Pbig_Comb_C62984	venom ptu1 family peptide pp1b[Platymeris biguttatus]
Pbig_Comb_C1568	venom protein family 1 protein 1[Platymeris biguttatus]
Pbig_Comb_C60196	venom protein family 2 protein 4[Platymeris biguttatus]
Pbig_Comb_C61656	secreted venom family 2 protein[Platymeris biguttatus]
Pbig_Comb_C61350	venom protein family 2 protein 2[Platymeris biguttatus]
Pbig_Comb_C57999	secreted venom family 2 protein[Platymeris biguttatus]
Pbig_Comb_C62071	secreted venom family 2 protein[Platymeris biguttatus]
Pbig_Comb_C24971	venom protein family 2 protein 4[Platymeris biguttatus]
Pbig_Comb_C61837	venom protein family 2 protein 6[Platymeris biguttatus]
Pbig_Comb_C59424	venom protein family 4 protein 1[Platymeris biguttatus]
Pbig_Comb_C54489	venom protein family 5 protein 1[Platymeris biguttatus]
Pbig_Comb_C54505	venom protein family 5 protein 1[Platymeris biguttatus]
Pbig_Comb_C1741	venom protein family 6 protein 1[Platymeris biguttatus]
Pbig_Comb_C61937	pacifastin light chain[Platymeris biguttatus]
Pbig_Comb_C56526	secreted hypothetical protein[Platymeris biguttatus]
Pbig_Comb_C63221	venom ptu1 family peptide pp3[Platymeris biguttatus]
Pbig_Comb_C58187	venom ptu1 family peptide pp4[Platymeris biguttatus]
Pbig_Comb_C61818	secreted venom family 2 protein[Platymeris biguttatus]
Pbig_Comb_C23420	venom protein family 2 protein 7[Platymeris biguttatus]
Pbig_Comb_C54842	probable salivary secreted peptide[Platymeris biguttatus]
Pbig_Comb_C1600	putative aminopeptidase W07G4.4[Platymeris biguttatus]
Pbig_Comb_C1713	Lysosomal aspartic protease[Platymeris biguttatus]
Pbig_Comb_C618	putative cysteine proteinase CG12163 isoform X2[Platymeris biguttatus]
Pbig_Comb_C367	lysosomal aspartic protease[Platymeris biguttatus]
Pbig_Comb_C244	lysosomal alpha-mannosidase isoform X1[Platymeris biguttatus]
Pbig_Comb_C1392	chitooligosaccharidolytic beta-N-acetylglucosaminidase[Platymeris biguttatus]
Pbig_Comb_C36588	uncharacterized protein LOC106687955[Platymeris biguttatus]
Pbig_Comb_C117	venom serine carboxypeptidase-like[Platymeris biguttatus]
Pbig_Comb_C229	venom serine carboxypeptidase-like[Platymeris biguttatus]
Pbig_Comb_C1135	venom serine carboxypeptidase-like[Platymeris biguttatus]
Pbig_Comb_C1104	venom serine carboxypeptidase-like[Platymeris biguttatus]
Pbig_Comb_C226	venom serine carboxypeptidase-like[Platymeris biguttatus]
Pbig_Comb_C1105	venom serine carboxypeptidase-like[Platymeris biguttatus]
Pbig_Comb_C11010	venom serine carboxypeptidase-like[Platymeris biguttatus]
Pbig_Comb_C2175	venom serine carboxypeptidase[Platymeris biguttatus]
Pbig_Comb_C55541	venom serine carboxypeptidase-like[Platymeris biguttatus]
Pbig_Comb_C30704	---NA---[Platymeris biguttatus]
Pbig_Comb_C33846	gelsolin-like isoform X1[Platymeris biguttatus]
Pbig_Comb_C41676	venom hemolysin-like protein 1[Platymeris biguttatus]
Pbig_Comb_C53208	venom hemolysin-like protein 3[Platymeris biguttatus]
Pbig_Comb_C5786	venom hemolysin-like protein 4[Platymeris biguttatus]
Pbig_Comb_C55031	venom hemolysin-like protein 1[Platymeris biguttatus]
Pbig_Comb_C60348	venom hemolysin-like protein 1[Platymeris biguttatus]
Pbig_Comb_C19093	secreted Hemolysin-like protein[Platymeris biguttatus]
Pbig_Comb_C61715	venom hemolysin-like protein 11[Platymeris biguttatus]
Pbig_Comb_C62016	---NA---[Platymeris biguttatus]
Pbig_Comb_C707	venom protein kinase 1[Platymeris biguttatus]
Pbig_Comb_C608	nucleoside diphosphate kinase[Platymeris biguttatus]
Pbig_Comb_C706	venom protein kinase 1[Platymeris biguttatus]
Pbig_Comb_C30237	inactive pancreatic lipase-related protein 1-like[Platymeris biguttatus]
Pbig_Comb_C6165	pancreatic lipase-related protein 2-like[Platymeris biguttatus]
Pbig_Comb_C9814	lysophospholipase-like protein 1[Platymeris biguttatus]
Pbig_Comb_C30092	inactive pancreatic lipase-related protein 1-like[Platymeris biguttatus]
Pbig_Comb_C861	venom carboxylesterase-6-like[Platymeris biguttatus]
Pbig_Comb_C53285	ribonuclease Oy[Platymeris biguttatus]
Pbig_Comb_C513	staphylococcal nuclease domain-containing protein 1[Platymeris biguttatus]
Pbig_Comb_C32	AF493801_1heme-binding protein[Platymeris biguttatus]
Pbig_Comb_C3323	histone-lysine N-methyltransferase SETMAR-like[Platymeris biguttatus]
Pbig_Comb_C6049	protein yellow-like[Platymeris biguttatus]
Pbig_Comb_C2506	catalase[Platymeris biguttatus]
Pbig_Comb_C16513	glucose dehydrogenase [FAD, quinone]-like isoform X2[Platymeris biguttatus]
Pbig_Comb_C39545	glucose dehydrogenase [FAD, quinone]-like[Platymeris biguttatus]
Pbig_Comb_C2545	phytanoyl-CoA dioxygenase, peroxisomal-like[Platymeris biguttatus]
Pbig_Comb_C2479	phytanoyl-CoA dioxygenase, peroxisomal-like[Platymeris biguttatus]
Pbig_Comb_C2480	phytanoyl-CoA dioxygenase, peroxisomal-like[Platymeris biguttatus]
Pbig_Comb_C41942	venom cystatin-like protein 5[Platymeris biguttatus]
Pbig_Comb_C41904	multicystatin-like isoform X1[Platymeris biguttatus]
Pbig_Comb_C49149	pacifastin-like protease inhibitor cvp4 isoform X2[Platymeris biguttatus]
Pbig_Comb_C10287	secreted Kazal protein[Platymeris biguttatus]
Pbig_Comb_C473	venom Kazal domain peptide 3[Platymeris biguttatus]
Pbig_Comb_C201	venom serpin-like protein 1[Platymeris biguttatus]
Pbig_Comb_C50457	venom bpi-like protein 1[Platymeris biguttatus]
Pbig_Comb_C16528	venom redulysin protein 7[Platymeris biguttatus]
Pbig_Comb_C53659	secreted Redulysin-like protein[Platymeris biguttatus]
Pbig_Comb_C50422	secreted Redulysin-like protein[Platymeris biguttatus]
Pbig_Comb_C53634	secreted Redulysin-like protein[Platymeris biguttatus]
Pbig_Comb_C60685	secreted Redulysin-like protein[Platymeris biguttatus]
Pbig_Comb_C28776	trypsin precursor[Platymeris biguttatus]
Pbig_Comb_C42161	trypsin precursor[Platymeris biguttatus]
Pbig_Comb_C11457	trypsin precursor[Platymeris biguttatus]
Pbig_Comb_C33772	trypsin precursor[Platymeris biguttatus]
Pbig_Comb_C21312	trypsin precursor[Platymeris biguttatus]
Pbig_Comb_C61039	trypsin precursor[Platymeris biguttatus]
Pbig_Comb_C60815	trypsin precursor[Platymeris biguttatus]
Pbig_Comb_C61706	venom s1 protease 1[Platymeris biguttatus]
Pbig_Comb_C46553	trypsin precursor[Platymeris biguttatus]
Pbig_Comb_C46887	trypsin precursor[Platymeris biguttatus]
Pbig_Comb_C61652	venom s1 protease 1[Platymeris biguttatus]
Pbig_Comb_C60398	trypsin precursor[Platymeris biguttatus]
Pbig_Comb_C62031	trypsin precursor[Platymeris biguttatus]
Pbig_Comb_C60748	secreted S1 protease protein[Platymeris biguttatus]
Pbig_Comb_C62128	trypsin precursor[Platymeris biguttatus]
Pbig_Comb_C45178	trypsin precursor[Platymeris biguttatus]
Pbig_Comb_C1281	Serine protease snake[Platymeris biguttatus]
Pbig_Comb_C19745	trypsin precursor[Platymeris biguttatus]
Pbig_Comb_C12291	neuroendocrine convertase 1-like isoform X1[Platymeris biguttatus]
Pbig_Comb_C60772	secreted S1 protease protein[Platymeris biguttatus]
Pbig_Comb_C13857	venom s1 protease with cub domain 2[Platymeris biguttatus]
Pbig_Comb_C17251	venom serine protease 34-like[Platymeris biguttatus]
Pbig_Comb_C60632	trypsin precursor[Platymeris biguttatus]
Pbig_Comb_C6511	trypsin precursor[Platymeris biguttatus]
Pbig_Comb_C60639	trypsin precursor[Platymeris biguttatus]
Pbig_Comb_C58455	secreted S1 protease protein[Platymeris biguttatus]
Pbig_Comb_C37293	venom S1 protease with CUB domain 1[Platymeris biguttatus]
Pbig_Comb_C18044	venom s1 protease with cub domain 2[Platymeris biguttatus]
Pbig_Comb_C7694	secreted S1 protease protein[Platymeris biguttatus]
Pbig_Comb_C60640	secreted S1 protease protein[Platymeris biguttatus]
Pbig_Comb_C29143	secreted S1 protease protein[Platymeris biguttatus]
Pbig_Comb_C60069	secreted S1 protease protein[Platymeris biguttatus]
Pbig_Comb_C2634	UDP-glucose:glycoprotein glucosyltransferase[Platymeris biguttatus]
Pbig_Comb_C41	transferrin[Platymeris biguttatus]
Pbig_Comb_C27406	uncharacterized protein LOC106669047 isoform X1[Platymeris biguttatus]
Pbig_Comb_C49805	---NA---[Platymeris biguttatus]
Pbig_Comb_C61778	---NA---[Platymeris biguttatus]
Pbig_Comb_C224	uncharacterized protein LOC106674111[Platymeris biguttatus]
Pbig_Comb_C1568	venom protein family 1 protein 1[Platymeris biguttatus]
Pbig_Comb_C60196	venom protein family 2 protein 4[Platymeris biguttatus]
Pbig_Comb_C61656	secreted venom family 2 protein[Platymeris biguttatus]
Pbig_Comb_C62071	secreted venom family 2 protein[Platymeris biguttatus]
Pbig_Comb_C59424	venom protein family 4 protein 1[Platymeris biguttatus]
Pbig_Comb_C54505	venom protein family 5 protein 1[Platymeris biguttatus]
Pbig_Comb_C54489	venom protein family 5 protein 1[Platymeris biguttatus]
Pbig_Comb_C1741	venom protein family 6 protein 1[Platymeris biguttatus]
Pbig_Comb_C52059	secreted venom protein family 8 protein[Platymeris biguttatus]
Pbig_Comb_C29724	[Platymeris biguttatus]
Pbig_Comb_C54298	venom protein family 11 protein 1[Platymeris biguttatus]
Pbig_Comb_C17723	venom protein family 13 protein 2a[Platymeris biguttatus]
Pbig_Comb_C3752	---NA---[Platymeris biguttatus]
Pbig_Comb_C1325	---NA---[Platymeris biguttatus]
Pbig_Comb_C58119	[Platymeris biguttatus]
Pbig_Comb_C30348	venom hemolysin-like protein 8[Platymeris biguttatus]
Pbig_Comb_C35304	probable uridine nucleosidase 1[Platymeris biguttatus]
Pbig_Comb_C33838	signal peptide, CUB and EGF-like domain-containing protein 1[Platymeris biguttatus]
Pbig_Comb_C61937	pacifastin light chain[Platymeris biguttatus]
Pbig_Comb_C39585	venom allergen 5-like[Platymeris biguttatus]
Pbig_Comb_C56526	secreted hypothetical protein[Platymeris biguttatus]
Pbig_Comb_C61927	secreted peptide[Platymeris biguttatus]
Pbig_Comb_C2627	venom peptide Pp16a[Platymeris biguttatus]
Pbig_Comb_C42439	secreted venom family 2 protein[Platymeris biguttatus]
Pbig_Comb_C54842	probable salivary secreted peptide[Platymeris biguttatus]
gi|1789777113|gb|QHB21467.1|	venom family 8-like peptide Pr8a [Platymeris rhadamanthus]
gi|1789777115|gb|QHB21468.1|	venom protein family 1 protein 1 [Platymeris rhadamanthus]
gi|1789777117|gb|QHB21469.1|	venom protein family 1 protein 2 [Platymeris rhadamanthus]
gi|1789777119|gb|QHB21470.1|	venom protein family 14 protein 1 [Platymeris rhadamanthus]
gi|1789777121|gb|QHB21471.1|	venom protein family 16 protein 1 [Platymeris rhadamanthus]
gi|1789777123|gb|QHB21472.1|	venom protein family 2 protein 1 [Platymeris rhadamanthus]
gi|1789777125|gb|QHB21473.1|	venom protein family 2 protein 10 [Platymeris rhadamanthus]
gi|1789777127|gb|QHB21474.1|	venom protein family 2 protein 11 [Platymeris rhadamanthus]
gi|1789777129|gb|QHB21475.1|	venom protein family 2 protein 12 [Platymeris rhadamanthus]
gi|1789777131|gb|QHB21476.1|	venom protein family 2 protein 15 [Platymeris rhadamanthus]
gi|1789777133|gb|QHB21477.1|	venom protein family 2 protein 2 [Platymeris rhadamanthus]
gi|1789777135|gb|QHB21478.1|	venom protein family 2 protein 3 [Platymeris rhadamanthus]
gi|1789777137|gb|QHB21479.1|	venom protein family 2 protein 4 [Platymeris rhadamanthus]
gi|1789777139|gb|QHB21480.1|	venom protein family 2 protein 5 [Platymeris rhadamanthus]
gi|1789777141|gb|QHB21481.1|	venom protein family 2 protein 6 [Platymeris rhadamanthus]
gi|1789777143|gb|QHB21482.1|	venom protein family 2 protein 7 [Platymeris rhadamanthus]
gi|1789777145|gb|QHB21483.1|	venom protein family 2 protein 8 [Platymeris rhadamanthus]
gi|1789777147|gb|QHB21484.1|	venom protein family 2 protein 9 [Platymeris rhadamanthus]
gi|1789777149|gb|QHB21485.1|	venom protein family 3 protein 1 [Platymeris rhadamanthus]
gi|1789777151|gb|QHB21486.1|	venom protein family 3 protein 2 [Platymeris rhadamanthus]
gi|1789777153|gb|QHB21487.1|	venom protein family 4 protein 1 [Platymeris rhadamanthus]
gi|1789777155|gb|QHB21488.1|	venom protein family 5 protein 1 [Platymeris rhadamanthus]
gi|1789777157|gb|QHB21489.1|	venom protein family 5 protein 2 [Platymeris rhadamanthus]
gi|1789777159|gb|QHB21490.1|	venom protein family 6 protein 1 [Platymeris rhadamanthus]
gi|1789777161|gb|QHB21491.1|	venom protein family 6 protein 2 [Platymeris rhadamanthus]
gi|1789777163|gb|QHB21492.1|	venom protein family 6 protein 3 [Platymeris rhadamanthus]
gi|1789777165|gb|QHB21493.1|	venom C1A protease 1 [Platymeris rhadamanthus]
gi|1789777167|gb|QHB21494.1|	venom cadherin 1 [Platymeris rhadamanthus]
gi|1789777169|gb|QHB21495.1|	venom CUB domain protein 1 [Platymeris rhadamanthus]
gi|1789777171|gb|QHB21496.1|	venom CUB domain protein 2 [Platymeris rhadamanthus]
gi|1789777173|gb|QHB21497.1|	venom CUB domain protein 3 [Platymeris rhadamanthus]
gi|1789777175|gb|QHB21498.1|	venom CUB domain protein 4 [Platymeris rhadamanthus]
gi|1789777177|gb|QHB21499.1|	venom CUB domain protein 5 [Platymeris rhadamanthus]
gi|1789777179|gb|QHB21500.1|	venom CUB domain protein 6 [Platymeris rhadamanthus]
gi|1789777181|gb|QHB21501.1|	venom cystatin domain peptide Pr15a [Platymeris rhadamanthus]
gi|1789777183|gb|QHB21502.1|	venom cystatin domain peptide Pr16a [Platymeris rhadamanthus]
gi|1789777185|gb|QHB21503.1|	venom cystatin domain peptide Pr17a [Platymeris rhadamanthus]
gi|1789777187|gb|QHB21504.1|	venom cystatin domain peptide Pr18a [Platymeris rhadamanthus]
gi|1789777189|gb|QHB21505.1|	venom cystatin domain peptide Pr19a [Platymeris rhadamanthus]
gi|1789777191|gb|QHB21506.1|	venom gelsolin 1 [Platymeris rhadamanthus]
gi|1789777193|gb|QHB21507.1|	venom glycine-rich protein 1 [Platymeris rhadamanthus]
gi|1789777195|gb|QHB21508.1|	venom hemolysin-like protein 1 [Platymeris rhadamanthus]
gi|1789777197|gb|QHB21509.1|	venom hemolysin-like protein 2 [Platymeris rhadamanthus]
gi|1789777199|gb|QHB21510.1|	venom hemolysin-like protein 3 [Platymeris rhadamanthus]
gi|1789777201|gb|QHB21511.1|	venom hemolysin-like protein 4 [Platymeris rhadamanthus]
gi|1789777203|gb|QHB21512.1|	venom hemolysin-like protein 5 [Platymeris rhadamanthus]
gi|1789777205|gb|QHB21513.1|	venom hemolysin-like protein 6 [Platymeris rhadamanthus]
gi|1789777207|gb|QHB21514.1|	venom hemolysin-like protein 7 [Platymeris rhadamanthus]
gi|1789777209|gb|QHB21515.1|	venom Hsp70 1 [Platymeris rhadamanthus]
gi|1789777211|gb|QHB21516.1|	venom IPPase 1 [Platymeris rhadamanthus]
gi|1789777213|gb|QHB21517.1|	venom Kazal domain peptide Pr13a [Platymeris rhadamanthus]
gi|1789777215|gb|QHB21518.1|	venom Kazal domain peptide Pr14a [Platymeris rhadamanthus]
gi|1789777217|gb|QHB21519.1|	venom kinase 1 [Platymeris rhadamanthus]
gi|1789777219|gb|QHB21520.1|	venom lipase 2 [Platymeris rhadamanthus]
gi|1789777221|gb|QHB21521.1|	venom lysozyme 1 [Platymeris rhadamanthus]
gi|1789777223|gb|QHB21522.1|	venom M12A protease 1 [Platymeris rhadamanthus]
gi|1789777225|gb|QHB21523.1|	venom M12A protease 2 [Platymeris rhadamanthus]
gi|1789777227|gb|QHB21524.1|	venom nuclease 1 [Platymeris rhadamanthus]
gi|1789777229|gb|QHB21525.1|	venom pacifastin Pr20a [Platymeris rhadamanthus]
gi|1789777231|gb|QHB21526.1|	venom pacifastin Pr21a [Platymeris rhadamanthus]
gi|1789777233|gb|QHB21527.1|	venom pacifastin Pr22a [Platymeris rhadamanthus]
gi|1789777235|gb|QHB21528.1|	venom pacifastin Pr23a [Platymeris rhadamanthus]
gi|1789777237|gb|QHB21529.1|	venom pacifastin Pr24a [Platymeris rhadamanthus]
gi|1789777239|gb|QHB21530.1|	venom pacifastin domain peptide Pr10a [Platymeris rhadamanthus]
gi|1789777241|gb|QHB21531.1|	venom pacifastin domain peptide Pr11a [Platymeris rhadamanthus]
gi|1789777243|gb|QHB21532.1|	venom pacifastin domain peptide Pr12a [Platymeris rhadamanthus]
gi|1789777245|gb|QHB21533.1|	venom peptide Pr9a [Platymeris rhadamanthus]
gi|1789777247|gb|QHB21534.1|	venom Ptu1 family peptide Pr1a [Platymeris rhadamanthus]
gi|1789777249|gb|QHB21535.1|	venom Ptu1 family peptide Pr2a [Platymeris rhadamanthus]
gi|1789777251|gb|QHB21536.1|	venom Ptu1 family peptide Pr3a [Platymeris rhadamanthus]
gi|1789777253|gb|QHB21537.1|	venom Ptu1 family peptide Pr4a [Platymeris rhadamanthus]
gi|1789777255|gb|QHB21538.1|	venom Ptu1 family peptide Pr5a [Platymeris rhadamanthus]
gi|1789777257|gb|QHB21539.1|	venom Ptu1 family peptide Pr6a [Platymeris rhadamanthus]
gi|1789777259|gb|QHB21540.1|	venom Ptu1 family peptide Pr7a [Platymeris rhadamanthus]
gi|1789777261|gb|QHB21541.1|	venom redulysin 1 [Platymeris rhadamanthus]
gi|1789777263|gb|QHB21542.1|	venom redulysin 10 [Platymeris rhadamanthus]
gi|1789777265|gb|QHB21543.1|	venom redulysin 2 [Platymeris rhadamanthus]
gi|1789777267|gb|QHB21544.1|	venom redulysin 4 [Platymeris rhadamanthus]
gi|1789777269|gb|QHB21545.1|	venom redulysin 5 [Platymeris rhadamanthus]
gi|1789777271|gb|QHB21546.1|	venom redulysin 6 [Platymeris rhadamanthus]
gi|1789777273|gb|QHB21547.1|	venom redulysin 7 [Platymeris rhadamanthus]
gi|1789777275|gb|QHB21548.1|	venom redulysin 8 [Platymeris rhadamanthus]
gi|1789777277|gb|QHB21549.1|	venom redulysin 9 [Platymeris rhadamanthus]
gi|1789777279|gb|QHB21550.1|	venom redulysin-related 1 [Platymeris rhadamanthus]
gi|1789777281|gb|QHB21551.1|	venom redulysin-related 2 [Platymeris rhadamanthus]
gi|1789777283|gb|QHB21552.1|	venom redulysin-related 3 [Platymeris rhadamanthus]
gi|1789777285|gb|QHB21553.1|	venom ribonuclease 1 [Platymeris rhadamanthus]
gi|1789777287|gb|QHB21554.1|	venom S1 protease 1 [Platymeris rhadamanthus]
gi|1789777289|gb|QHB21555.1|	venom S1 protease 10 [Platymeris rhadamanthus]
gi|1789777291|gb|QHB21556.1|	venom S1 protease 11 [Platymeris rhadamanthus]
gi|1789777293|gb|QHB21557.1|	venom S1 protease 12 [Platymeris rhadamanthus]
gi|1789777295|gb|QHB21558.1|	venom S1 protease 13 [Platymeris rhadamanthus]
gi|1789777297|gb|QHB21559.1|	venom S1 protease 14 [Platymeris rhadamanthus]
gi|1789777299|gb|QHB21560.1|	venom S1 protease 15 [Platymeris rhadamanthus]
gi|1789777301|gb|QHB21561.1|	venom S1 protease 16 [Platymeris rhadamanthus]
gi|1789777303|gb|QHB21562.1|	venom S1 protease 17 [Platymeris rhadamanthus]
gi|1789777305|gb|QHB21563.1|	venom S1 protease 18 [Platymeris rhadamanthus]
gi|1789777307|gb|QHB21564.1|	venom S1 protease 19 [Platymeris rhadamanthus]
gi|1789777309|gb|QHB21565.1|	venom S1 protease 2 [Platymeris rhadamanthus]
gi|1789777311|gb|QHB21566.1|	venom S1 protease 20 [Platymeris rhadamanthus]
gi|1789777313|gb|QHB21567.1|	venom S1 protease 22 [Platymeris rhadamanthus]
gi|1789777315|gb|QHB21568.1|	venom S1 protease 23 [Platymeris rhadamanthus]
gi|1789777317|gb|QHB21569.1|	venom S1 protease 24 [Platymeris rhadamanthus]
gi|1789777319|gb|QHB21570.1|	venom S1 protease 25 [Platymeris rhadamanthus]
gi|1789777321|gb|QHB21571.1|	venom S1 protease 26 [Platymeris rhadamanthus]
gi|1789777323|gb|QHB21572.1|	venom S1 protease 28 [Platymeris rhadamanthus]
gi|1789777325|gb|QHB21573.1|	venom S1 protease 29 [Platymeris rhadamanthus]
gi|1789777327|gb|QHB21574.1|	venom S1 protease 3 [Platymeris rhadamanthus]
gi|1789777329|gb|QHB21575.1|	venom S1 protease 32 [Platymeris rhadamanthus]
gi|1789777331|gb|QHB21576.1|	venom S1 protease 33 [Platymeris rhadamanthus]
gi|1789777333|gb|QHB21577.1|	venom S1 protease 34 [Platymeris rhadamanthus]
gi|1789777335|gb|QHB21578.1|	venom S1 protease 39 [Platymeris rhadamanthus]
gi|1789777337|gb|QHB21579.1|	venom S1 protease 4 [Platymeris rhadamanthus]
gi|1789777339|gb|QHB21580.1|	venom S1 protease 43 [Platymeris rhadamanthus]
gi|1789777341|gb|QHB21581.1|	venom S1 protease 45 [Platymeris rhadamanthus]
gi|1789777343|gb|QHB21582.1|	venom S1 protease 5 [Platymeris rhadamanthus]
gi|1789777345|gb|QHB21583.1|	venom S1 protease 6 [Platymeris rhadamanthus]
gi|1789777347|gb|QHB21584.1|	venom S1 protease 7 [Platymeris rhadamanthus]
gi|1789777349|gb|QHB21585.1|	venom S1 protease 8 [Platymeris rhadamanthus]
gi|1789777351|gb|QHB21586.1|	venom S1 protease 9 [Platymeris rhadamanthus]
gi|1789777353|gb|QHB21587.1|	venom S1 protease with CUB domain 1 [Platymeris rhadamanthus]
gi|1789777355|gb|QHB21588.1|	venom S1 protease with CUB domain 10 [Platymeris rhadamanthus]
gi|1789777357|gb|QHB21589.1|	venom S1 protease with CUB domain 12 [Platymeris rhadamanthus]
gi|1789777359|gb|QHB21590.1|	venom S1 protease with CUB domain 13 [Platymeris rhadamanthus]
gi|1789777361|gb|QHB21591.1|	venom S1 protease with CUB domain 15 [Platymeris rhadamanthus]
gi|1789777363|gb|QHB21592.1|	venom S1 protease with CUB domain 17 [Platymeris rhadamanthus]
gi|1789777365|gb|QHB21593.1|	venom S1 protease with CUB domain 18 [Platymeris rhadamanthus]
gi|1789777367|gb|QHB21594.1|	venom S1 protease with CUB domain 2 [Platymeris rhadamanthus]
gi|1789777369|gb|QHB21595.1|	venom S1 protease with CUB domain 4 [Platymeris rhadamanthus]
gi|1789777371|gb|QHB21596.1|	venom S1 protease with CUB domain 5 [Platymeris rhadamanthus]
gi|1789777373|gb|QHB21597.1|	venom S1 protease with CUB domain 6 [Platymeris rhadamanthus]
gi|1789777375|gb|QHB21598.1|	venom S1 protease with CUB domain 7 [Platymeris rhadamanthus]
gi|1789777377|gb|QHB21599.1|	venom S1 protease with CUB domain 8 [Platymeris rhadamanthus]
gi|1789777379|gb|QHB21600.1|	venom S1 protease with CUB domain 9 [Platymeris rhadamanthus]
gi|1789777381|gb|QHB21601.1|	venom serpin 1 [Platymeris rhadamanthus]
gi|1789777383|gb|QHB21602.1|	venom transferrin 1 [Platymeris rhadamanthus]
gi|1789777385|gb|QHB21603.1|	venom triabin 1 [Platymeris rhadamanthus]
gi|1789777387|gb|QHB21604.1|	venom protein family 2 protein 13, partial [Platymeris rhadamanthus]
gi|1789777389|gb|QHB21605.1|	venom protein family 2 protein 14, partial [Platymeris rhadamanthus]
gi|1789777391|gb|QHB21606.1|	venom protein family 35 protein 1 [Platymeris rhadamanthus]
gi|1789777393|gb|QHB21607.1|	venom A1 protease 1 [Platymeris rhadamanthus]
gi|1789777395|gb|QHB21608.1|	venom hyaluronidase 1 [Platymeris rhadamanthus]
gi|1789777397|gb|QHB21609.1|	venom lipase 1 [Platymeris rhadamanthus]
gi|1789777399|gb|QHB21610.1|	venom oxidoreductase 1, partial [Platymeris rhadamanthus]
gi|1789777401|gb|QHB21611.1|	venom redulysin 11, partial [Platymeris rhadamanthus]
gi|1789777403|gb|QHB21612.1|	venom redulysin 3 [Platymeris rhadamanthus]
gi|1789777405|gb|QHB21613.1|	venom S1 protease 21 [Platymeris rhadamanthus]
gi|1789777407|gb|QHB21614.1|	venom S1 protease 27, partial [Platymeris rhadamanthus]
gi|1789777409|gb|QHB21615.1|	venom S1 protease 30, partial [Platymeris rhadamanthus]
gi|1789777411|gb|QHB21616.1|	venom S1 protease 31, partial [Platymeris rhadamanthus]
gi|1789777413|gb|QHB21617.1|	venom S1 protease 35, partial [Platymeris rhadamanthus]
gi|1789777415|gb|QHB21618.1|	venom S1 protease 36, partial [Platymeris rhadamanthus]
gi|1789777417|gb|QHB21619.1|	venom S1 protease 37 [Platymeris rhadamanthus]
gi|1789777419|gb|QHB21620.1|	venom S1 protease 38, partial [Platymeris rhadamanthus]
gi|1789777421|gb|QHB21621.1|	venom S1 protease 40, partial [Platymeris rhadamanthus]
gi|1789777423|gb|QHB21622.1|	venom S1 protease 41, partial [Platymeris rhadamanthus]
gi|1789777425|gb|QHB21623.1|	venom S1 protease 42, partial [Platymeris rhadamanthus]
gi|1789777427|gb|QHB21624.1|	venom S1 protease 44, partial [Platymeris rhadamanthus]
gi|1789777429|gb|QHB21625.1|	venom S1 protease 46, partial [Platymeris rhadamanthus]
gi|1789777431|gb|QHB21626.1|	venom S1 protease 47, partial [Platymeris rhadamanthus]
gi|1789777433|gb|QHB21627.1|	venom S1 protease 48, partial [Platymeris rhadamanthus]
gi|1789777435|gb|QHB21628.1|	venom S1 protease with CUB domain 11 [Platymeris rhadamanthus]
gi|1789777437|gb|QHB21629.1|	venom S1 protease with CUB domain 14, partial [Platymeris rhadamanthus]
gi|1789777439|gb|QHB21630.1|	venom S1 protease with CUB domain 16, partial [Platymeris rhadamanthus]
gi|1789777441|gb|QHB21631.1|	venom S1 protease with CUB domain 3 [Platymeris rhadamanthus]
gi|1143698199|gb|AQM58294.1|	triabin-like protein 2 [Pristhesancus plagipennis]
gi|1143698201|gb|AQM58295.1|	triabin-like protein 3 [Pristhesancus plagipennis]
gi|1143698203|gb|AQM58296.1|	lipocalin-like protein 1 [Pristhesancus plagipennis]
gi|1143698205|gb|AQM58297.1|	triabin-like protein 4, partial [Pristhesancus plagipennis]
gi|1143698207|gb|AQM58298.1|	lipocalin-like protein 2 [Pristhesancus plagipennis]
gi|1143698209|gb|AQM58299.1|	lipocalin-like protein 3 [Pristhesancus plagipennis]
gi|1143698211|gb|AQM58300.1|	lipocalin-like protein 4, partial [Pristhesancus plagipennis]
gi|1143698213|gb|AQM58301.1|	triabin-like protein 5, partial [Pristhesancus plagipennis]
gi|1143698215|gb|AQM58302.1|	lipocalin-like protein 5 [Pristhesancus plagipennis]
gi|1143698217|gb|AQM58303.1|	lipocalin-like protein 6 [Pristhesancus plagipennis]
gi|1143698219|gb|AQM58304.1|	triabin-like protein 6, partial [Pristhesancus plagipennis]
gi|1143698221|gb|AQM58305.1|	ptu1-like peptide pp6 [Pristhesancus plagipennis]
gi|1143698223|gb|AQM58306.1|	ptu1-like peptide pp7 [Pristhesancus plagipennis]
gi|1143698225|gb|AQM58307.1|	ptu1-like peptide pp8 [Pristhesancus plagipennis]
gi|1143698227|gb|AQM58308.1|	ptu1-like peptide pp9a [Pristhesancus plagipennis]
gi|1143698229|gb|AQM58309.1|	ptu1-like peptide pp9b [Pristhesancus plagipennis]
gi|1143698231|gb|AQM58310.1|	ptu1-like peptide pp10, partial [Pristhesancus plagipennis]
gi|1143698233|gb|AQM58311.1|	ptu1-like peptide pp11 [Pristhesancus plagipennis]
gi|1143698235|gb|AQM58312.1|	ptu1-like peptide pp12 [Pristhesancus plagipennis]
gi|1143698237|gb|AQM58313.1|	ptu1-like peptide pp13a [Pristhesancus plagipennis]
gi|1143698239|gb|AQM58314.1|	ptu1-like peptide pp13b [Pristhesancus plagipennis]
gi|1143698241|gb|AQM58315.1|	venom bpi-like protein 1, partial [Pristhesancus plagipennis]
gi|1143698243|gb|AQM58316.1|	venom cystatin-like protein 6, partial [Pristhesancus plagipennis]
gi|1143698245|gb|AQM58317.1|	venom lipase-like protein 2, partial [Pristhesancus plagipennis]
gi|1143698247|gb|AQM58318.1|	venom protein family 2 protein 6, partial [Pristhesancus plagipennis]
gi|1143698249|gb|AQM58319.1|	venom redulysin protein 3 [Pristhesancus plagipennis]
gi|1143698251|gb|AQM58320.1|	venom serine protease 30, partial [Pristhesancus plagipennis]
gi|1143698253|gb|AQM58321.1|	venom serine protease 31, partial [Pristhesancus plagipennis]
gi|1143698255|gb|AQM58322.1|	venom serine protease 34, partial [Pristhesancus plagipennis]
gi|1143698257|gb|AQM58323.1|	venom serine protease 36, partial [Pristhesancus plagipennis]
gi|1143698259|gb|AQM58324.1|	venom serine protease 42, partial [Pristhesancus plagipennis]
gi|1143698261|gb|AQM58325.1|	venom serine protease 43, partial [Pristhesancus plagipennis]
gi|1143698263|gb|AQM58326.1|	venom serine protease 47, partial [Pristhesancus plagipennis]
gi|1143698265|gb|AQM58327.1|	venom serine protease 18 [Pristhesancus plagipennis]
gi|1143698267|gb|AQM58328.1|	venom serine protease 33 [Pristhesancus plagipennis]
gi|1143698269|gb|AQM58329.1|	venom serine protease 41 [Pristhesancus plagipennis]
gi|1143698271|gb|AQM58330.1|	venom serine protease with cub domain 15 [Pristhesancus plagipennis]
gi|1143698273|gb|AQM58331.1|	venom s1 protease 28 [Pristhesancus plagipennis]
gi|1143698275|gb|AQM58332.1|	venom astacin-like protein 1 [Pristhesancus plagipennis]
gi|1143698277|gb|AQM58333.1|	venom astacin-like protein 2 [Pristhesancus plagipennis]
gi|1143698279|gb|AQM58334.1|	venom astacin-like protein 3 [Pristhesancus plagipennis]
gi|1143698281|gb|AQM58335.1|	venom cathepsin b-like protein 1 [Pristhesancus plagipennis]
gi|1143698283|gb|AQM58336.1|	venom cub domain protein 1 [Pristhesancus plagipennis]
gi|1143698285|gb|AQM58337.1|	venom cub domain protein 2 [Pristhesancus plagipennis]
gi|1143698287|gb|AQM58338.1|	venom cub domain protein 3 [Pristhesancus plagipennis]
gi|1143698289|gb|AQM58339.1|	venom cub domain protein 4 [Pristhesancus plagipennis]
gi|1143698291|gb|AQM58340.1|	venom cub domain protein 5 [Pristhesancus plagipennis]
gi|1143698293|gb|AQM58341.1|	venom cystatin-like protein 1 [Pristhesancus plagipennis]
gi|1143698295|gb|AQM58342.1|	venom cystatin-like protein 2 [Pristhesancus plagipennis]
gi|1143698297|gb|AQM58343.1|	venom cystatin-like protein 3 [Pristhesancus plagipennis]
gi|1143698299|gb|AQM58344.1|	venom cystatin-like protein 4 [Pristhesancus plagipennis]
gi|1143698301|gb|AQM58345.1|	venom cystatin-like protein 5 [Pristhesancus plagipennis]
gi|1143698303|gb|AQM58346.1|	venom cystatin-like protein 7 [Pristhesancus plagipennis]
gi|1143698305|gb|AQM58347.1|	venom fibrillin 1 [Pristhesancus plagipennis]
gi|1143698307|gb|AQM58348.1|	venom hexosaminidase-like protein 1 [Pristhesancus plagipennis]
gi|1143698309|gb|AQM58349.1|	venom histidine phosphatase-like protein 1 [Pristhesancus plagipennis]
gi|1143698311|gb|AQM58350.1|	venom inositol phosphate-like protein 1 [Pristhesancus plagipennis]
gi|1143698313|gb|AQM58351.1|	venom lipase-like protein 1 [Pristhesancus plagipennis]
gi|1143698315|gb|AQM58352.1|	venom nuclease-like protein 1 [Pristhesancus plagipennis]
gi|1143698317|gb|AQM58353.1|	venom odorant binding family protein 1 [Pristhesancus plagipennis]
gi|1143698319|gb|AQM58354.1|	venom peptidase s10-like protein 1 [Pristhesancus plagipennis]
gi|1143698321|gb|AQM58355.1|	venom protein family 1 protein 1 [Pristhesancus plagipennis]
gi|1143698323|gb|AQM58356.1|	venom protein family 1 protein 2 [Pristhesancus plagipennis]
gi|1143698325|gb|AQM58357.1|	venom protein family 1 protein 3 [Pristhesancus plagipennis]
gi|1143698327|gb|AQM58358.1|	venom protein family 2 protein 1 [Pristhesancus plagipennis]
gi|1143698329|gb|AQM58359.1|	venom protein family 2 protein 2 [Pristhesancus plagipennis]
gi|1143698331|gb|AQM58360.1|	venom protein family 2 protein 3 [Pristhesancus plagipennis]
gi|1143698333|gb|AQM58361.1|	venom protein family 2 protein 4 [Pristhesancus plagipennis]
gi|1143698335|gb|AQM58362.1|	venom protein family 2 protein 5 [Pristhesancus plagipennis]
gi|1143698337|gb|AQM58363.1|	venom protein family 2 protein 7 [Pristhesancus plagipennis]
gi|1143698339|gb|AQM58364.1|	venom protein family 3 protein 1 [Pristhesancus plagipennis]
gi|1143698341|gb|AQM58365.1|	venom protein family 3 protein 2 [Pristhesancus plagipennis]
gi|1143698343|gb|AQM58366.1|	venom protein family 4 protein 1 [Pristhesancus plagipennis]
gi|1143698345|gb|AQM58367.1|	venom protein family 5 protein 1 [Pristhesancus plagipennis]
gi|1143698347|gb|AQM58368.1|	venom protein family 6 protein 1 [Pristhesancus plagipennis]
gi|1143698349|gb|AQM58369.1|	venom protein family 7 protein 1 [Pristhesancus plagipennis]
gi|1143698351|gb|AQM58370.1|	venom protein family 8 protein 1 [Pristhesancus plagipennis]
gi|1143698353|gb|AQM58371.1|	venom protein kinase 1 [Pristhesancus plagipennis]
gi|1143698355|gb|AQM58372.1|	venom ptu1 family peptide pp1a [Pristhesancus plagipennis]
gi|1143698357|gb|AQM58373.1|	venom ptu1 family peptide pp1b [Pristhesancus plagipennis]
gi|1143698359|gb|AQM58374.1|	venom ptu1 family peptide pp4 [Pristhesancus plagipennis]
gi|1143698361|gb|AQM58375.1|	venom ptu1 family peptide pp5 [Pristhesancus plagipennis]
gi|1143698363|gb|AQM58376.1|	venom ptu1 family peptide pp3 [Pristhesancus plagipennis]
gi|1143698365|gb|AQM58377.1|	venom ptu1 family peptide pp2 [Pristhesancus plagipennis]
gi|1143698367|gb|AQM58378.1|	venom redulysin protein 1 [Pristhesancus plagipennis]
gi|1143698369|gb|AQM58379.1|	venom redulysin protein 2a [Pristhesancus plagipennis]
gi|1143698371|gb|AQM58380.1|	venom redulysin protein 2b [Pristhesancus plagipennis]
gi|1143698373|gb|AQM58381.1|	venom redulysin protein 4a [Pristhesancus plagipennis]
gi|1143698375|gb|AQM58382.1|	venom redulysin protein 4b [Pristhesancus plagipennis]
gi|1143698377|gb|AQM58383.1|	venom redulysin protein 5 [Pristhesancus plagipennis]
gi|1143698379|gb|AQM58384.1|	venom redulysin protein 6 [Pristhesancus plagipennis]
gi|1143698381|gb|AQM58385.1|	venom redulysin protein 7 [Pristhesancus plagipennis]
gi|1143698383|gb|AQM58386.1|	venom redulysin protein 8 [Pristhesancus plagipennis]
gi|1143698385|gb|AQM58387.1|	venom s1 protease 1 [Pristhesancus plagipennis]
gi|1143698387|gb|AQM58388.1|	venom s1 protease 10 [Pristhesancus plagipennis]
gi|1143698389|gb|AQM58389.1|	venom s1 protease 11 [Pristhesancus plagipennis]
gi|1143698391|gb|AQM58390.1|	venom s1 protease 12 [Pristhesancus plagipennis]
gi|1143698393|gb|AQM58391.1|	venom s1 protease 13 [Pristhesancus plagipennis]
gi|1143698395|gb|AQM58392.1|	venom s1 protease 14 [Pristhesancus plagipennis]
gi|1143698397|gb|AQM58393.1|	venom s1 protease 15 [Pristhesancus plagipennis]
gi|1143698399|gb|AQM58394.1|	venom s1 protease 16 [Pristhesancus plagipennis]
gi|1143698401|gb|AQM58395.1|	venom s1 protease 17 [Pristhesancus plagipennis]
gi|1143698403|gb|AQM58396.1|	venom s1 protease 19 [Pristhesancus plagipennis]
gi|1143698405|gb|AQM58397.1|	venom s1 protease 2 [Pristhesancus plagipennis]
gi|1143698407|gb|AQM58398.1|	venom s1 protease 20 [Pristhesancus plagipennis]
gi|1143698409|gb|AQM58399.1|	venom s1 protease 21 [Pristhesancus plagipennis]
gi|1143698411|gb|AQM58400.1|	venom s1 protease 22 [Pristhesancus plagipennis]
gi|1143698413|gb|AQM58401.1|	venom s1 protease 23 [Pristhesancus plagipennis]
gi|1143698415|gb|AQM58402.1|	venom s1 protease 24 [Pristhesancus plagipennis]
gi|1143698417|gb|AQM58403.1|	venom s1 protease 25 [Pristhesancus plagipennis]
gi|1143698419|gb|AQM58404.1|	venom s1 protease 26 [Pristhesancus plagipennis]
gi|1143698421|gb|AQM58405.1|	venom s1 protease 27 [Pristhesancus plagipennis]
gi|1143698423|gb|AQM58406.1|	venom s1 protease 29 [Pristhesancus plagipennis]
gi|1143698425|gb|AQM58407.1|	venom s1 protease 3 [Pristhesancus plagipennis]
gi|1143698427|gb|AQM58408.1|	venom s1 protease 32 [Pristhesancus plagipennis]
gi|1143698429|gb|AQM58409.1|	venom s1 protease 35 [Pristhesancus plagipennis]
gi|1143698431|gb|AQM58410.1|	venom s1 protease 37 [Pristhesancus plagipennis]
gi|1143698433|gb|AQM58411.1|	venom s1 protease 38 [Pristhesancus plagipennis]
gi|1143698435|gb|AQM58412.1|	venom s1 protease 39 [Pristhesancus plagipennis]
gi|1143698437|gb|AQM58413.1|	venom s1 protease 4 [Pristhesancus plagipennis]
gi|1143698439|gb|AQM58414.1|	venom s1 protease 40 [Pristhesancus plagipennis]
gi|1143698441|gb|AQM58415.1|	venom s1 protease 44 [Pristhesancus plagipennis]
gi|1143698443|gb|AQM58416.1|	venom s1 protease 45 [Pristhesancus plagipennis]
gi|1143698445|gb|AQM58417.1|	venom s1 protease 46 [Pristhesancus plagipennis]
gi|1143698447|gb|AQM58418.1|	venom s1 protease 48 [Pristhesancus plagipennis]
gi|1143698449|gb|AQM58419.1|	venom s1 protease 5 [Pristhesancus plagipennis]
gi|1143698451|gb|AQM58420.1|	venom s1 protease 6 [Pristhesancus plagipennis]
gi|1143698453|gb|AQM58421.1|	venom s1 protease 7 [Pristhesancus plagipennis]
gi|1143698455|gb|AQM58422.1|	venom s1 protease 8 [Pristhesancus plagipennis]
gi|1143698457|gb|AQM58423.1|	venom s1 protease 9 [Pristhesancus plagipennis]
gi|1143698459|gb|AQM58424.1|	venom s1 protease with cub domain 1 [Pristhesancus plagipennis]
gi|1143698461|gb|AQM58425.1|	venom s1 protease with cub domain 10 [Pristhesancus plagipennis]
gi|1143698463|gb|AQM58426.1|	venom s1 protease with cub domain 11 [Pristhesancus plagipennis]
gi|1143698465|gb|AQM58427.1|	venom s1 protease with cub domain 12 [Pristhesancus plagipennis]
gi|1143698467|gb|AQM58428.1|	venom s1 protease with cub domain 13 [Pristhesancus plagipennis]
gi|1143698469|gb|AQM58429.1|	venom s1 protease with cub domain 14 [Pristhesancus plagipennis]
gi|1143698471|gb|AQM58430.1|	venom s1 protease with cub domain 16 [Pristhesancus plagipennis]
gi|1143698473|gb|AQM58431.1|	venom s1 protease with cub domain 17 [Pristhesancus plagipennis]
gi|1143698475|gb|AQM58432.1|	venom s1 protease with cub domain 18 [Pristhesancus plagipennis]
gi|1143698477|gb|AQM58433.1|	venom s1 protease with cub domain 19 [Pristhesancus plagipennis]
gi|1143698479|gb|AQM58434.1|	venom s1 protease with cub domain 2 [Pristhesancus plagipennis]
gi|1143698481|gb|AQM58435.1|	venom s1 protease with cub domain 3 [Pristhesancus plagipennis]
gi|1143698483|gb|AQM58436.1|	venom s1 protease with cub domain 4 [Pristhesancus plagipennis]
gi|1143698485|gb|AQM58437.1|	venom s1 protease with cub domain 5 [Pristhesancus plagipennis]
gi|1143698487|gb|AQM58438.1|	venom s1 protease with cub domain 6 [Pristhesancus plagipennis]
gi|1143698489|gb|AQM58439.1|	venom s1 protease with cub domain 7 [Pristhesancus plagipennis]
gi|1143698491|gb|AQM58440.1|	venom s1 protease with cub domain 8 [Pristhesancus plagipennis]
gi|1143698493|gb|AQM58441.1|	venom s1 protease with cub domain 9 [Pristhesancus plagipennis]
gi|1143698495|gb|AQM58442.1|	venom serpin-like protein 1 [Pristhesancus plagipennis]
gi|1143698497|gb|AQM58443.1|	venom transferrin-like protein 1 [Pristhesancus plagipennis]
gi|1143698499|gb|AQM58444.1|	venom triabin-like protein 1 [Pristhesancus plagipennis]
gi|1276315040|gb|ATU82662.1|	venom ankyrin-repeat-containing protein 1 [Pristhesancus plagipennis]
gi|1276315042|gb|ATU82663.1|	venom peptide Pp15a [Pristhesancus plagipennis]
gi|1276315044|gb|ATU82664.1|	venom peptide Pp14a [Pristhesancus plagipennis]
gi|1276315046|gb|ATU82665.1|	venom peptide Pp17a [Pristhesancus plagipennis]
gi|1276315048|gb|ATU82666.1|	venom peptide Pp18a [Pristhesancus plagipennis]
gi|1276315050|gb|ATU82667.1|	venom peptide Pp19a [Pristhesancus plagipennis]
gi|1276315052|gb|ATU82668.1|	venom peptide Pp20a [Pristhesancus plagipennis]
gi|1276315054|gb|ATU82669.1|	venom peptide Pp16a [Pristhesancus plagipennis]
gi|1276315056|gb|ATU82670.1|	venom Kazal domain peptide 3 [Pristhesancus plagipennis]
gi|1276315058|gb|ATU82671.1|	venom Kazal domain peptide 1 [Pristhesancus plagipennis]
gi|1276315060|gb|ATU82672.1|	venom peptide Pp21a [Pristhesancus plagipennis]
gi|1276315062|gb|ATU82673.1|	venom peptide Pp22a [Pristhesancus plagipennis]
gi|1276315064|gb|ATU82674.1|	venom glycine-rich peptide Pp23a [Pristhesancus plagipennis]
gi|1276315066|gb|ATU82675.1|	venom glycine-rich peptide Pp23b [Pristhesancus plagipennis]
gi|1276315068|gb|ATU82676.1|	venom Kazal domain protein 5 [Pristhesancus plagipennis]
gi|1276315070|gb|ATU82677.1|	venom glycine-rich peptide Pp24a [Pristhesancus plagipennis]
gi|1276315072|gb|ATU82678.1|	venom glutamine-rich peptide Pp25a [Pristhesancus plagipennis]
gi|1276315074|gb|ATU82679.1|	venom peptide Pp26a [Pristhesancus plagipennis]
gi|1276315076|gb|ATU82680.1|	venom protein family 15 protein 1 [Pristhesancus plagipennis]
gi|1276315078|gb|ATU82681.1|	venom Kazal domain protein 2 [Pristhesancus plagipennis]
gi|1276315080|gb|ATU82682.1|	venom Kazal domain protein 4 [Pristhesancus plagipennis]
gi|1276315082|gb|ATU82683.1|	venom POBP 3 [Pristhesancus plagipennis]
gi|1276315084|gb|ATU82684.1|	venom protein family 16 protein 1 [Pristhesancus plagipennis]
gi|1276315086|gb|ATU82685.1|	venom lysozyme 1 [Pristhesancus plagipennis]
gi|1276315088|gb|ATU82686.1|	venom protein family 10 protein 2 [Pristhesancus plagipennis]
gi|1276315090|gb|ATU82687.1|	venom protein family 11 protein 1 [Pristhesancus plagipennis]
gi|1276315092|gb|ATU82688.1|	venom protein family 11 protein 2 [Pristhesancus plagipennis]
gi|1276315094|gb|ATU82689.1|	venom hemolysin-like protein 6 [Pristhesancus plagipennis]
gi|1276315096|gb|ATU82690.1|	venom protein family 12 protein 1a [Pristhesancus plagipennis]
gi|1276315098|gb|ATU82691.1|	venom protein family 12 protein 1b [Pristhesancus plagipennis]
gi|1276315100|gb|ATU82692.1|	venom hemolysin-like protein 4 [Pristhesancus plagipennis]
gi|1276315102|gb|ATU82693.1|	venom hemolysin-like protein 8 [Pristhesancus plagipennis]
gi|1276315104|gb|ATU82694.1|	venom hemolysin-like protein 11 [Pristhesancus plagipennis]
gi|1276315106|gb|ATU82695.1|	venom protein family 21 protein 1a [Pristhesancus plagipennis]
gi|1276315108|gb|ATU82696.1|	venom CRiSP 1 [Pristhesancus plagipennis]
gi|1276315110|gb|ATU82697.1|	venom hemolysin-like protein 9 [Pristhesancus plagipennis]
gi|1276315112|gb|ATU82698.1|	venom protein family 21 protein 1b [Pristhesancus plagipennis]
gi|1276315114|gb|ATU82699.1|	venom hemolysin-like protein 1 [Pristhesancus plagipennis]
gi|1276315116|gb|ATU82700.1|	venom hemolysin-like protein 2 [Pristhesancus plagipennis]
gi|1276315118|gb|ATU82701.1|	venom protein family 17 protein 1 [Pristhesancus plagipennis]
gi|1276315120|gb|ATU82702.1|	venom pacifastin-like-protein 1 [Pristhesancus plagipennis]
gi|1276315122|gb|ATU82703.1|	venom hemolysin-like protein 10 [Pristhesancus plagipennis]
gi|1276315124|gb|ATU82704.1|	venom hemolysin-like protein 5 [Pristhesancus plagipennis]
gi|1276315126|gb|ATU82705.1|	venom renin-receptor-like protein 1 [Pristhesancus plagipennis]
gi|1276315128|gb|ATU82706.1|	venom protein family 22 protein 1 [Pristhesancus plagipennis]
gi|1276315130|gb|ATU82707.1|	venom protein family 13 protein 1a [Pristhesancus plagipennis]
gi|1276315132|gb|ATU82708.1|	venom protein family 13 protein 1b [Pristhesancus plagipennis]
gi|1276315134|gb|ATU82709.1|	venom protein family 13 protein 2a [Pristhesancus plagipennis]
gi|1276315136|gb|ATU82710.1|	venom protein family 13 protein 2b [Pristhesancus plagipennis]
gi|1276315138|gb|ATU82711.1|	venom hemolysin-like protein 3 [Pristhesancus plagipennis]
gi|1276315140|gb|ATU82712.1|	venom S1 protease 49 [Pristhesancus plagipennis]
gi|1276315142|gb|ATU82713.1|	venom hexamerin-like protein 1 [Pristhesancus plagipennis]
gi|1276315144|gb|ATU82714.1|	venom laccase-like protein 1 [Pristhesancus plagipennis]
gi|1276315146|gb|ATU82715.1|	venom periostin-like protein 1 [Pristhesancus plagipennis]
gi|1276315148|gb|ATU82716.1|	venom pacifastin-like protein 2, partial [Pristhesancus plagipennis]
gi|1276315150|gb|ATU82717.1|	venom apolipophorin-like protein 1 [Pristhesancus plagipennis]
gi|1276315152|gb|ATU82718.1|	venom protein family 9 protein 2 [Pristhesancus plagipennis]
gi|1276315154|gb|ATU82719.1|	venom major-royal-jelly/yellow-like protein 1 [Pristhesancus plagipennis]
gi|1276315156|gb|ATU82720.1|	venom chitinase-like protein 1 [Pristhesancus plagipennis]
gi|1276315158|gb|ATU82721.1|	venom protein family 14 protein 1b [Pristhesancus plagipennis]
gi|1276315160|gb|ATU82722.1|	venom protein family 9 protein 4, partial [Pristhesancus plagipennis]
gi|1276315162|gb|ATU82723.1|	venom protein family 9 protein 5, partial [Pristhesancus plagipennis]
gi|1276315164|gb|ATU82724.1|	venom hemolysin-like protein 7, partial [Pristhesancus plagipennis]
gi|1276315166|gb|ATU82725.1|	venom protein family 18 protein 1, partial [Pristhesancus plagipennis]
gi|1276315168|gb|ATU82726.1|	venom protein family 20 protein 1, partial [Pristhesancus plagipennis]
gi|1276315170|gb|ATU82727.1|	venom protein family 14 protein 1a, partial [Pristhesancus plagipennis]
gi|1276315172|gb|ATU82728.1|	venom protein family 9 protein 1, partial [Pristhesancus plagipennis]
gi|1276315174|gb|ATU82729.1|	venom protein family 9 protein 3, partial [Pristhesancus plagipennis]
gi|1276315176|gb|ATU82730.1|	venom beta-glucuronidase-like protein 1, partial [Pristhesancus plagipennis]
gi|1276315178|gb|ATU82731.1|	venom gelsolin-like protein 1 [Pristhesancus plagipennis]
gi|1276315180|gb|ATU82732.1|	secreted peptide [Pristhesancus plagipennis]
gi|1276315182|gb|ATU82733.1|	secreted peptide [Pristhesancus plagipennis]
gi|1276315184|gb|ATU82734.1|	secreted A1 protease-like protein [Pristhesancus plagipennis]
gi|1276315186|gb|ATU82735.1|	secreted Aspartyl protease-like protein [Pristhesancus plagipennis]
gi|1276315188|gb|ATU82736.1|	secreted C1 protease-like protein [Pristhesancus plagipennis]
gi|1276315190|gb|ATU82737.1|	secreted C13 protease-like protein [Pristhesancus plagipennis]
gi|1276315192|gb|ATU82738.1|	secreted C13 protease-like protein [Pristhesancus plagipennis]
gi|1276315194|gb|ATU82739.1|	secreted C13 protease-like protein [Pristhesancus plagipennis]
gi|1276315196|gb|ATU82740.1|	secreted Ceramidase protein [Pristhesancus plagipennis]
gi|1276315198|gb|ATU82741.1|	secreted Chaoptin-like protein [Pristhesancus plagipennis]
gi|1276315200|gb|ATU82742.1|	secreted Chitin binding peritrophin-like protein [Pristhesancus plagipennis]
gi|1276315202|gb|ATU82743.1|	secreted Chitin-binding peritrophin-like protein [Pristhesancus plagipennis]
gi|1276315204|gb|ATU82744.1|	secreted Chitin-binding peritrophin-like protein [Pristhesancus plagipennis]
gi|1276315206|gb|ATU82745.1|	secreted Chitinase-like protein [Pristhesancus plagipennis]
gi|1276315208|gb|ATU82746.1|	secreted Cholinesterase-like protein [Pristhesancus plagipennis]
gi|1276315210|gb|ATU82747.1|	secreted Cystatin-like protein [Pristhesancus plagipennis]
gi|1276315212|gb|ATU82748.1|	secreted Cytochrome-like protein [Pristhesancus plagipennis]
gi|1276315214|gb|ATU82749.1|	secreted Defensin-like peptide [Pristhesancus plagipennis]
gi|1276315216|gb|ATU82750.1|	secreted Defensin-like peptide [Pristhesancus plagipennis]
gi|1276315218|gb|ATU82751.1|	secreted Defensin-like peptide [Pristhesancus plagipennis]
gi|1276315220|gb|ATU82752.1|	secreted Defensin-like peptide [Pristhesancus plagipennis]
gi|1276315222|gb|ATU82753.1|	secreted Esterase/lipase protein [Pristhesancus plagipennis]
gi|1276315224|gb|ATU82754.1|	secreted Glycoside hydrolase-like protein [Pristhesancus plagipennis]
gi|1276315226|gb|ATU82755.1|	secreted Inositol polyphosphate phosphatase protein [Pristhesancus plagipennis]
gi|1276315228|gb|ATU82756.1|	secreted Insect pheromone binding family protein [Pristhesancus plagipennis]
gi|1276315230|gb|ATU82757.1|	secreted Insect pheromone binding family protein [Pristhesancus plagipennis]
gi|1276315232|gb|ATU82758.1|	secreted Inter-alpha trypsin inhibitor protein [Pristhesancus plagipennis]
gi|1276315234|gb|ATU82759.1|	secreted Juvenile haemolymph binding protein-like protein [Pristhesancus plagipennis]
gi|1276315236|gb|ATU82760.1|	secreted Juvenile haemolymph binding protein-like protein [Pristhesancus plagipennis]
gi|1276315238|gb|ATU82761.1|	secreted Juvenile haemolymph binding protein-like protein [Pristhesancus plagipennis]
gi|1276315240|gb|ATU82762.1|	secreted Juvenile haemolymph binding protein-like protein [Pristhesancus plagipennis]
gi|1276315242|gb|ATU82763.1|	secreted Juvenile haemolymph binding protein-like protein [Pristhesancus plagipennis]
gi|1276315244|gb|ATU82764.1|	secreted Kazal protein [Pristhesancus plagipennis]
gi|1276315246|gb|ATU82765.1|	secreted Kazal protein [Pristhesancus plagipennis]
gi|1276315248|gb|ATU82766.1|	secreted multidomain Kazal precursor [Pristhesancus plagipennis]
gi|1276315250|gb|ATU82767.1|	secreted Lectin-like protein [Pristhesancus plagipennis]
gi|1276315252|gb|ATU82768.1|	secreted Lysozyme-like protein [Pristhesancus plagipennis]
gi|1276315254|gb|ATU82769.1|	secreted Mono-oxygenase protein [Pristhesancus plagipennis]
gi|1276315256|gb|ATU82770.1|	secreted Mys2-like protein [Pristhesancus plagipennis]
gi|1276315258|gb|ATU82771.1|	secreted Mys2-like protein [Pristhesancus plagipennis]
gi|1276315260|gb|ATU82772.1|	secreted Nerve growth factor-like protein [Pristhesancus plagipennis]
gi|1276315262|gb|ATU82773.1|	secreted Odorant Binding Protein Family protein [Pristhesancus plagipennis]
gi|1276315264|gb|ATU82774.1|	secreted Peroxiredoxin-like protein [Pristhesancus plagipennis]
gi|1276315266|gb|ATU82775.1|	secreted Phosphatase protein [Pristhesancus plagipennis]
gi|1276315268|gb|ATU82776.1|	secreted PLA2 protein [Pristhesancus plagipennis]
gi|1276315270|gb|ATU82777.1|	secreted Prosaposin protein [Pristhesancus plagipennis]
gi|1276315272|gb|ATU82778.1|	secreted Redulysin-like protein [Pristhesancus plagipennis]
gi|1276315274|gb|ATU82779.1|	secreted Papain inhibitor-like protein [Pristhesancus plagipennis]
gi|1276315276|gb|ATU82780.1|	secreted Serpin protein [Pristhesancus plagipennis]
gi|1276315278|gb|ATU82781.1|	secreted Serpin protein [Pristhesancus plagipennis]
gi|1276315280|gb|ATU82782.1|	secreted Single domain von Willebrand protein [Pristhesancus plagipennis]
gi|1276315282|gb|ATU82783.1|	secreted Spaetzle-like protein [Pristhesancus plagipennis]
gi|1276315284|gb|ATU82784.1|	secreted Sulfatase-like protein [Pristhesancus plagipennis]
gi|1276315286|gb|ATU82785.1|	secreted Superoxide disumutase protein [Pristhesancus plagipennis]
gi|1276315288|gb|ATU82786.1|	secreted Teneurin-like protein [Pristhesancus plagipennis]
gi|1276315290|gb|ATU82787.1|	secreted Transforming growth factor-like protein [Pristhesancus plagipennis]
gi|1276315292|gb|ATU82788.1|	secreted hypothetical protein [Pristhesancus plagipennis]
gi|1276315294|gb|ATU82789.1|	secreted hypothetical protein [Pristhesancus plagipennis]
gi|1276315296|gb|ATU82790.1|	secreted hypothetical protein [Pristhesancus plagipennis]
gi|1276315298|gb|ATU82791.1|	secreted hypothetical protein [Pristhesancus plagipennis]
gi|1276315300|gb|ATU82792.1|	secreted hypothetical protein [Pristhesancus plagipennis]
gi|1276315302|gb|ATU82793.1|	secreted hypothetical protein [Pristhesancus plagipennis]
gi|1276315304|gb|ATU82794.1|	secreted hypothetical protein [Pristhesancus plagipennis]
gi|1276315306|gb|ATU82795.1|	secreted hypothetical protein [Pristhesancus plagipennis]
gi|1276315308|gb|ATU82796.1|	secreted hypothetical protein [Pristhesancus plagipennis]
gi|1276315310|gb|ATU82797.1|	secreted hypothetical protein [Pristhesancus plagipennis]
gi|1276315312|gb|ATU82798.1|	secreted hypothetical protein [Pristhesancus plagipennis]
gi|1276315314|gb|ATU82799.1|	secreted hypothetical protein [Pristhesancus plagipennis]
gi|1276315316|gb|ATU82800.1|	secreted hypothetical protein [Pristhesancus plagipennis]
gi|1276315318|gb|ATU82801.1|	secreted hypothetical protein [Pristhesancus plagipennis]
gi|1276315320|gb|ATU82802.1|	secreted hypothetical protein [Pristhesancus plagipennis]
gi|1276315322|gb|ATU82803.1|	secreted hypothetical protein [Pristhesancus plagipennis]
gi|1276315324|gb|ATU82804.1|	secreted hypothetical protein [Pristhesancus plagipennis]
gi|1276315326|gb|ATU82805.1|	secreted hypothetical protein [Pristhesancus plagipennis]
gi|1276315328|gb|ATU82806.1|	secreted hypothetical protein [Pristhesancus plagipennis]
gi|1276315330|gb|ATU82807.1|	secreted hypothetical protein [Pristhesancus plagipennis]
gi|1276315332|gb|ATU82808.1|	secreted hypothetical protein [Pristhesancus plagipennis]
gi|1276315334|gb|ATU82809.1|	secreted hypothetical protein [Pristhesancus plagipennis]
gi|1276315336|gb|ATU82810.1|	secreted hypothetical protein [Pristhesancus plagipennis]
gi|1276315338|gb|ATU82811.1|	secreted hypothetical protein [Pristhesancus plagipennis]
gi|1276315340|gb|ATU82812.1|	secreted hypothetical protein [Pristhesancus plagipennis]
gi|1276315342|gb|ATU82813.1|	secreted hypothetical protein [Pristhesancus plagipennis]
gi|1276315344|gb|ATU82814.1|	secreted hypothetical protein [Pristhesancus plagipennis]
gi|1276315346|gb|ATU82815.1|	secreted hypothetical protein [Pristhesancus plagipennis]
gi|1276315348|gb|ATU82816.1|	secreted hypothetical protein [Pristhesancus plagipennis]
gi|1276315350|gb|ATU82817.1|	secreted hypothetical protein [Pristhesancus plagipennis]
gi|1276315352|gb|ATU82818.1|	secreted hypothetical protein [Pristhesancus plagipennis]
gi|1276315354|gb|ATU82819.1|	secreted hypothetical protein [Pristhesancus plagipennis]
gi|1276315356|gb|ATU82820.1|	secreted hypothetical protein [Pristhesancus plagipennis]
gi|1276315358|gb|ATU82821.1|	secreted hypothetical protein [Pristhesancus plagipennis]
gi|1276315360|gb|ATU82822.1|	secreted hypothetical protein [Pristhesancus plagipennis]
gi|1276315362|gb|ATU82823.1|	secreted cysteine-rich protein [Pristhesancus plagipennis]
gi|1276315364|gb|ATU82824.1|	secreted glycine-rich protein [Pristhesancus plagipennis]
gi|1276315366|gb|ATU82825.1|	secreted Vascular endothelial growth factor-like protein [Pristhesancus plagipennis]
gi|1276315368|gb|ATU82826.1|	secreted venom family 1 protein [Pristhesancus plagipennis]
gi|1276315370|gb|ATU82827.1|	secreted venom family 2 protein [Pristhesancus plagipennis]
gi|1276315372|gb|ATU82828.1|	secreted venom protein family 3 protein [Pristhesancus plagipennis]
gi|1276315374|gb|ATU82829.1|	secreted venom protein family 3 protein [Pristhesancus plagipennis]
gi|1276315376|gb|ATU82830.1|	secreted venom protein family 3 protein [Pristhesancus plagipennis]
gi|1276315378|gb|ATU82831.1|	secreted venom protein family 5 protein [Pristhesancus plagipennis]
gi|1276315380|gb|ATU82832.1|	secreted venom protein family 8 protein [Pristhesancus plagipennis]
gi|1276315382|gb|ATU82833.1|	secreted Von Willebrand protein [Pristhesancus plagipennis]
gi|1276315384|gb|ATU82834.1|	secreted peptide [Pristhesancus plagipennis]
gi|1276315386|gb|ATU82835.1|	secreted peptide [Pristhesancus plagipennis]
gi|1276315388|gb|ATU82836.1|	secreted peptide [Pristhesancus plagipennis]
gi|1276315390|gb|ATU82837.1|	secreted peptide [Pristhesancus plagipennis]
gi|1276315392|gb|ATU82838.1|	secreted peptide [Pristhesancus plagipennis]
gi|1276315394|gb|ATU82839.1|	secreted A1 protease-like protein [Pristhesancus plagipennis]
gi|1276315396|gb|ATU82840.1|	secreted Acylase/carboxypeptidase-like protein [Pristhesancus plagipennis]
gi|1276315398|gb|ATU82841.1|	secreted Allatotropin-like protein [Pristhesancus plagipennis]
gi|1276315400|gb|ATU82842.1|	secreted Alpha amylase protein [Pristhesancus plagipennis]
gi|1276315402|gb|ATU82843.1|	secreted Amino acid transport-like protein [Pristhesancus plagipennis]
gi|1276315404|gb|ATU82844.1|	secreted Aminopeptidase-like protein [Pristhesancus plagipennis]
gi|1276315406|gb|ATU82845.1|	secreted Angiotensin-converting enzyme-like protein [Pristhesancus plagipennis]
gi|1276315408|gb|ATU82846.1|	secreted Angiotensin-converting enzyme-like protein [Pristhesancus plagipennis]
gi|1276315410|gb|ATU82847.1|	secreted Aspartyl glucosaminidase-like protein [Pristhesancus plagipennis]
gi|1276315412|gb|ATU82848.1|	secreted Aspartyl glucosaminidase-like protein [Pristhesancus plagipennis]
gi|1276315414|gb|ATU82849.1|	secreted Aspartyl protease-like protein [Pristhesancus plagipennis]
gi|1276315416|gb|ATU82850.1|	secreted Aspartyl protease-like protein [Pristhesancus plagipennis]
gi|1276315418|gb|ATU82851.1|	secreted Beta-galactosidase protein [Pristhesancus plagipennis]
gi|1276315420|gb|ATU82852.1|	secreted Beta-GRP-like protein [Pristhesancus plagipennis]
gi|1276315422|gb|ATU82853.1|	secreted C1 protease-like protein [Pristhesancus plagipennis]
gi|1276315424|gb|ATU82854.1|	secreted C13 protease-like protein [Pristhesancus plagipennis]
gi|1276315426|gb|ATU82855.1|	secreted C13 protease-like protein [Pristhesancus plagipennis]
gi|1276315428|gb|ATU82856.1|	secreted C13 protease-like protein [Pristhesancus plagipennis]
gi|1276315430|gb|ATU82857.1|	secreted C13 protease-like protein [Pristhesancus plagipennis]
gi|1276315432|gb|ATU82858.1|	secreted C13 protease-like protein [Pristhesancus plagipennis]
gi|1276315434|gb|ATU82859.1|	secreted Cadherin-like protein [Pristhesancus plagipennis]
gi|1276315436|gb|ATU82860.1|	secreted Carbonic anhydrase-like protein [Pristhesancus plagipennis]
gi|1276315438|gb|ATU82861.1|	secreted Carboxylesterase-like protein [Pristhesancus plagipennis]
gi|1276315440|gb|ATU82862.1|	secreted Ig-domain-containing protein [Pristhesancus plagipennis]
gi|1276315442|gb|ATU82863.1|	secreted Cereblon-like protein [Pristhesancus plagipennis]
gi|1276315444|gb|ATU82864.1|	secreted Chitin binding peritrophin-like protein [Pristhesancus plagipennis]
gi|1276315446|gb|ATU82865.1|	secreted Chitin binding peritrophin-like protein [Pristhesancus plagipennis]
gi|1276315448|gb|ATU82866.1|	secreted Chitin binding peritrophin-like protein [Pristhesancus plagipennis]
gi|1276315450|gb|ATU82867.1|	secreted Chitin deacetylase protein [Pristhesancus plagipennis]
gi|1276315452|gb|ATU82868.1|	secreted Chitin-binding peritrophin-like protein [Pristhesancus plagipennis]
gi|1276315454|gb|ATU82869.1|	secreted Chitin-binding peritrophin-like protein [Pristhesancus plagipennis]
gi|1276315456|gb|ATU82870.1|	secreted CUB domain protein [Pristhesancus plagipennis]
gi|1276315458|gb|ATU82871.1|	secreted CUB domain protein [Pristhesancus plagipennis]
gi|1276315460|gb|ATU82872.1|	secreted Cyclase-like protein [Pristhesancus plagipennis]
gi|1276315462|gb|ATU82873.1|	secreted Cystatin-like protein [Pristhesancus plagipennis]
gi|1276315464|gb|ATU82874.1|	secreted Cytochrome-like protein [Pristhesancus plagipennis]
gi|1276315466|gb|ATU82875.1|	secreted Defensin-like peptide [Pristhesancus plagipennis]
gi|1276315468|gb|ATU82876.1|	secreted Defensin-like peptide [Pristhesancus plagipennis]
gi|1276315470|gb|ATU82877.1|	secreted Defensin-like peptide [Pristhesancus plagipennis]
gi|1276315472|gb|ATU82878.1|	secreted EB containing protein [Pristhesancus plagipennis]
gi|1276315474|gb|ATU82879.1|	secreted Esterase/lipase protein [Pristhesancus plagipennis]
gi|1276315476|gb|ATU82880.1|	secreted Esterase/lipase protein [Pristhesancus plagipennis]
gi|1276315478|gb|ATU82881.1|	secreted Ferritin-like protein [Pristhesancus plagipennis]
gi|1276315480|gb|ATU82882.1|	secreted Ferritin-like protein [Pristhesancus plagipennis]
gi|1276315482|gb|ATU82883.1|	secreted Fibroblast growth factor-like protein [Pristhesancus plagipennis]
gi|1276315484|gb|ATU82884.1|	secreted Fis1 TPR C containing protein [Pristhesancus plagipennis]
gi|1276315486|gb|ATU82885.1|	secreted Galactosyl transferase-like protein [Pristhesancus plagipennis]
gi|1276315488|gb|ATU82886.1|	secreted Glucosidase beta-subunit-like protein [Pristhesancus plagipennis]
gi|1276315490|gb|ATU82887.1|	secreted Glucosidase-like protein [Pristhesancus plagipennis]
gi|1276315492|gb|ATU82888.1|	secreted Glucosyltransferase-like protein [Pristhesancus plagipennis]
gi|1276315494|gb|ATU82889.1|	secreted Glycosyl hydrolase-like protein [Pristhesancus plagipennis]
gi|1276315496|gb|ATU82890.1|	secreted Glypican-like protein [Pristhesancus plagipennis]
gi|1276315498|gb|ATU82891.1|	secreted Gpi16-like protein [Pristhesancus plagipennis]
gi|1276315500|gb|ATU82892.1|	secreted Hemocyanin-like protein [Pristhesancus plagipennis]
gi|1276315502|gb|ATU82893.1|	secreted Hemolysin-like protein [Pristhesancus plagipennis]
gi|1276315504|gb|ATU82894.1|	secreted HNOB containing protein [Pristhesancus plagipennis]
gi|1276315506|gb|ATU82895.1|	secreted HSP70-like protein [Pristhesancus plagipennis]
gi|1276315508|gb|ATU82896.1|	secreted Hyaluronidase and cys-knot containing protein [Pristhesancus plagipennis]
gi|1276315510|gb|ATU82897.1|	secreted Insect pheromone binding family protein [Pristhesancus plagipennis]
gi|1276315512|gb|ATU82898.1|	secreted Juvenile haemolymph binding protein-like protein [Pristhesancus plagipennis]
gi|1276315514|gb|ATU82899.1|	secreted Juvenile haemolymph binding protein-like protein [Pristhesancus plagipennis]
gi|1276315516|gb|ATU82900.1|	secreted Juvenile hormone-like protein [Pristhesancus plagipennis]
gi|1276315518|gb|ATU82901.1|	secreted Kazal protein [Pristhesancus plagipennis]
gi|1276315520|gb|ATU82902.1|	secreted Kazal protein [Pristhesancus plagipennis]
gi|1276315522|gb|ATU82903.1|	secreted Kazal protein [Pristhesancus plagipennis]
gi|1276315524|gb|ATU82904.1|	secreted multidomain Kazal precursor [Pristhesancus plagipennis]
gi|1276315526|gb|ATU82905.1|	secreted Lectin-like protein [Pristhesancus plagipennis]
gi|1276315528|gb|ATU82906.1|	secreted Lectin-like protein [Pristhesancus plagipennis]
gi|1276315530|gb|ATU82907.1|	secreted Lectin-like protein [Pristhesancus plagipennis]
gi|1276315532|gb|ATU82908.1|	secreted Lectin-like protein [Pristhesancus plagipennis]
gi|1276315534|gb|ATU82909.1|	secreted Lysozyme-like protein [Pristhesancus plagipennis]
gi|1276315536|gb|ATU82910.1|	secreted MAC/Perforin/Torso-like protein [Pristhesancus plagipennis]
gi|1276315538|gb|ATU82911.1|	secreted Mannosidase-like protein [Pristhesancus plagipennis]
gi|1276315540|gb|ATU82912.1|	secreted Mys2-like protein [Pristhesancus plagipennis]
gi|1276315542|gb|ATU82913.1|	secreted Mys2-like protein [Pristhesancus plagipennis]
gi|1276315544|gb|ATU82914.1|	secreted Mys2-like protein [Pristhesancus plagipennis]
gi|1276315546|gb|ATU82915.1|	secreted Na/K subunit 2-like protein [Pristhesancus plagipennis]
gi|1276315548|gb|ATU82916.1|	secreted Odorant Binding Protein Family protein [Pristhesancus plagipennis]
gi|1276315550|gb|ATU82917.1|	secreted Odorant Binding Protein Family protein [Pristhesancus plagipennis]
gi|1276315552|gb|ATU82918.1|	secreted Odorant Binding Protein Family protein [Pristhesancus plagipennis]
gi|1276315554|gb|ATU82919.1|	secreted Odorant Binding Protein Family protein [Pristhesancus plagipennis]
gi|1276315556|gb|ATU82920.1|	secreted Odorant Binding Protein Family protein [Pristhesancus plagipennis]
gi|1276315558|gb|ATU82921.1|	secreted Odorant Binding Protein Family protein [Pristhesancus plagipennis]
gi|1276315560|gb|ATU82922.1|	secreted Odorant Binding Protein Family protein [Pristhesancus plagipennis]
gi|1276315562|gb|ATU82923.1|	secreted Odorant Binding Protein Family protein [Pristhesancus plagipennis]
gi|1276315564|gb|ATU82924.1|	secreted Phosphatase protein [Pristhesancus plagipennis]
gi|1276315566|gb|ATU82925.1|	secreted Phosphatase protein [Pristhesancus plagipennis]
gi|1276315568|gb|ATU82926.1|	secreted Phosphatidylethanolamine-binding protein-like protein [Pristhesancus plagipennis]
gi|1276315570|gb|ATU82927.1|	secreted Phospholipase C-like protein [Pristhesancus plagipennis]
gi|1276315572|gb|ATU82928.1|	secreted PLA2 protein [Pristhesancus plagipennis]
gi|1276315574|gb|ATU82929.1|	secreted Proline isomerase protein [Pristhesancus plagipennis]
gi|1276315576|gb|ATU82930.1|	secreted putative heparin-binding protein [Pristhesancus plagipennis]
gi|1276315578|gb|ATU82931.1|	secreted Redulysin-like protein [Pristhesancus plagipennis]
gi|1276315580|gb|ATU82932.1|	secreted S1 protease protein [Pristhesancus plagipennis]
gi|1276315582|gb|ATU82933.1|	secreted S1 protease protein [Pristhesancus plagipennis]
gi|1276315584|gb|ATU82934.1|	secreted S1 protease protein [Pristhesancus plagipennis]
gi|1276315586|gb|ATU82935.1|	secreted S1 protease protein [Pristhesancus plagipennis]
gi|1276315588|gb|ATU82936.1|	secreted S1 protease protein [Pristhesancus plagipennis]
gi|1276315590|gb|ATU82937.1|	secreted S1 protease protein [Pristhesancus plagipennis]
gi|1276315592|gb|ATU82938.1|	secreted S1 protease protein [Pristhesancus plagipennis]
gi|1276315594|gb|ATU82939.1|	secreted S37 peptidase protein [Pristhesancus plagipennis]
gi|1276315596|gb|ATU82940.1|	secreted S8 peptidase protein [Pristhesancus plagipennis]
gi|1276315598|gb|ATU82941.1|	secreted Saposin-like protein [Pristhesancus plagipennis]
gi|1276315600|gb|ATU82942.1|	secreted Serpin protein [Pristhesancus plagipennis]
gi|1276315602|gb|ATU82943.1|	secreted Single domain von Willebrand protein [Pristhesancus plagipennis]
gi|1276315604|gb|ATU82944.1|	secreted Single domain von Willebrand protein [Pristhesancus plagipennis]
gi|1276315606|gb|ATU82945.1|	secreted Spaetzle-like protein [Pristhesancus plagipennis]
gi|1276315608|gb|ATU82946.1|	secreted Spaetzle-like protein [Pristhesancus plagipennis]
gi|1276315610|gb|ATU82947.1|	secreted SPARC-like protein [Pristhesancus plagipennis]
gi|1276315612|gb|ATU82948.1|	secreted Spondin-like protein [Pristhesancus plagipennis]
gi|1276315614|gb|ATU82949.1|	secreted Tachykinin-like protein [Pristhesancus plagipennis]
gi|1276315616|gb|ATU82950.1|	secreted Thiol reductase-like protein [Pristhesancus plagipennis]
gi|1276315618|gb|ATU82951.1|	secreted Transforming growth factor-like protein [Pristhesancus plagipennis]
gi|1276315620|gb|ATU82952.1|	secreted Trehalase-like protein [Pristhesancus plagipennis]
gi|1276315622|gb|ATU82953.1|	secreted Twisted gastrulation-like protein [Pristhesancus plagipennis]
gi|1276315624|gb|ATU82954.1|	secreted hypothetical protein [Pristhesancus plagipennis]
gi|1276315626|gb|ATU82955.1|	secreted hypothetical protein [Pristhesancus plagipennis]
gi|1276315628|gb|ATU82956.1|	secreted hypothetical protein [Pristhesancus plagipennis]
gi|1276315630|gb|ATU82957.1|	secreted hypothetical protein [Pristhesancus plagipennis]
gi|1276315632|gb|ATU82958.1|	secreted hypothetical protein [Pristhesancus plagipennis]
gi|1276315634|gb|ATU82959.1|	secreted hypothetical protein [Pristhesancus plagipennis]
gi|1276315636|gb|ATU82960.1|	secreted hypothetical protein [Pristhesancus plagipennis]
gi|1276315638|gb|ATU82961.1|	secreted hypothetical protein [Pristhesancus plagipennis]
gi|1276315640|gb|ATU82962.1|	secreted hypothetical protein [Pristhesancus plagipennis]
gi|1276315642|gb|ATU82963.1|	secreted hypothetical protein [Pristhesancus plagipennis]
gi|1276315644|gb|ATU82964.1|	secreted hypothetical protein [Pristhesancus plagipennis]
gi|1276315646|gb|ATU82965.1|	secreted hypothetical protein [Pristhesancus plagipennis]
gi|1276315648|gb|ATU82966.1|	secreted hypothetical protein [Pristhesancus plagipennis]
gi|1276315650|gb|ATU82967.1|	secreted hypothetical protein [Pristhesancus plagipennis]
gi|1276315652|gb|ATU82968.1|	secreted hypothetical protein [Pristhesancus plagipennis]
gi|1276315654|gb|ATU82969.1|	secreted hypothetical protein [Pristhesancus plagipennis]
gi|1276315656|gb|ATU82970.1|	secreted hypothetical protein [Pristhesancus plagipennis]
gi|1276315658|gb|ATU82971.1|	secreted hypothetical protein [Pristhesancus plagipennis]
gi|1276315660|gb|ATU82972.1|	secreted hypothetical protein [Pristhesancus plagipennis]
gi|1276315662|gb|ATU82973.1|	secreted hypothetical protein [Pristhesancus plagipennis]
gi|1276315664|gb|ATU82974.1|	secreted hypothetical protein [Pristhesancus plagipennis]
gi|1276315666|gb|ATU82975.1|	secreted hypothetical protein [Pristhesancus plagipennis]
gi|1276315668|gb|ATU82976.1|	secreted hypothetical protein [Pristhesancus plagipennis]
gi|1276315670|gb|ATU82977.1|	secreted hypothetical protein [Pristhesancus plagipennis]
gi|1276315672|gb|ATU82978.1|	secreted hypothetical protein [Pristhesancus plagipennis]
gi|1276315674|gb|ATU82979.1|	secreted hypothetical protein [Pristhesancus plagipennis]
gi|1276315676|gb|ATU82980.1|	secreted hypothetical protein [Pristhesancus plagipennis]
gi|1276315678|gb|ATU82981.1|	secreted hypothetical protein [Pristhesancus plagipennis]
gi|1276315680|gb|ATU82982.1|	secreted hypothetical protein [Pristhesancus plagipennis]
gi|1276315682|gb|ATU82983.1|	secreted hypothetical protein [Pristhesancus plagipennis]
gi|1276315684|gb|ATU82984.1|	secreted hypothetical protein [Pristhesancus plagipennis]
gi|1276315686|gb|ATU82985.1|	secreted hypothetical protein [Pristhesancus plagipennis]
gi|1276315688|gb|ATU82986.1|	secreted hypothetical protein [Pristhesancus plagipennis]
gi|1276315690|gb|ATU82987.1|	secreted hypothetical protein [Pristhesancus plagipennis]
gi|1276315692|gb|ATU82988.1|	secreted hypothetical protein [Pristhesancus plagipennis]
gi|1276315694|gb|ATU82989.1|	secreted hypothetical protein [Pristhesancus plagipennis]
gi|1276315696|gb|ATU82990.1|	secreted hypothetical protein [Pristhesancus plagipennis]
gi|1276315698|gb|ATU82991.1|	secreted hypothetical protein [Pristhesancus plagipennis]
gi|1276315700|gb|ATU82992.1|	secreted hypothetical protein [Pristhesancus plagipennis]
gi|1276315702|gb|ATU82993.1|	secreted hypothetical protein [Pristhesancus plagipennis]
gi|1276315704|gb|ATU82994.1|	secreted hypothetical protein [Pristhesancus plagipennis]
gi|1276315706|gb|ATU82995.1|	secreted hypothetical protein [Pristhesancus plagipennis]
gi|1276315708|gb|ATU82996.1|	secreted hypothetical protein [Pristhesancus plagipennis]
gi|1276315710|gb|ATU82997.1|	secreted hypothetical protein [Pristhesancus plagipennis]
gi|1276315712|gb|ATU82998.1|	secreted hypothetical protein [Pristhesancus plagipennis]
gi|1276315714|gb|ATU82999.1|	secreted hypothetical protein [Pristhesancus plagipennis]
gi|1276315716|gb|ATU83000.1|	secreted hypothetical protein [Pristhesancus plagipennis]
gi|1276315718|gb|ATU83001.1|	secreted hypothetical protein [Pristhesancus plagipennis]
gi|1276315720|gb|ATU83002.1|	secreted hypothetical protein [Pristhesancus plagipennis]
gi|1276315722|gb|ATU83003.1|	secreted hypothetical protein [Pristhesancus plagipennis]
gi|1276315724|gb|ATU83004.1|	secreted hypothetical protein [Pristhesancus plagipennis]
gi|1276315726|gb|ATU83005.1|	secreted hypothetical protein [Pristhesancus plagipennis]
gi|1276315728|gb|ATU83006.1|	secreted hypothetical protein [Pristhesancus plagipennis]
gi|1276315730|gb|ATU83007.1|	secreted hypothetical protein [Pristhesancus plagipennis]
gi|1276315732|gb|ATU83008.1|	secreted hypothetical protein [Pristhesancus plagipennis]
gi|1276315734|gb|ATU83009.1|	secreted hypothetical protein [Pristhesancus plagipennis]
gi|1276315736|gb|ATU83010.1|	secreted hypothetical protein [Pristhesancus plagipennis]
gi|1276315738|gb|ATU83011.1|	secreted hypothetical protein [Pristhesancus plagipennis]
gi|1276315740|gb|ATU83012.1|	secreted hypothetical protein [Pristhesancus plagipennis]
gi|1276315742|gb|ATU83013.1|	secreted hypothetical protein [Pristhesancus plagipennis]
gi|1276315744|gb|ATU83014.1|	secreted hypothetical protein [Pristhesancus plagipennis]
gi|1276315746|gb|ATU83015.1|	secreted hypothetical protein [Pristhesancus plagipennis]
gi|1276315748|gb|ATU83016.1|	secreted hypothetical protein [Pristhesancus plagipennis]
gi|1276315750|gb|ATU83017.1|	secreted hypothetical protein [Pristhesancus plagipennis]
gi|1276315752|gb|ATU83018.1|	secreted hypothetical protein [Pristhesancus plagipennis]
gi|1276315754|gb|ATU83019.1|	secreted hypothetical protein [Pristhesancus plagipennis]
gi|1276315756|gb|ATU83020.1|	secreted hypothetical protein [Pristhesancus plagipennis]
gi|1276315758|gb|ATU83021.1|	secreted hypothetical protein [Pristhesancus plagipennis]
gi|1276315760|gb|ATU83022.1|	secreted hypothetical protein [Pristhesancus plagipennis]
gi|1276315762|gb|ATU83023.1|	secreted hypothetical protein [Pristhesancus plagipennis]
gi|1276315764|gb|ATU83024.1|	secreted hypothetical protein [Pristhesancus plagipennis]
gi|1276315766|gb|ATU83025.1|	secreted hypothetical protein [Pristhesancus plagipennis]
gi|1276315768|gb|ATU83026.1|	secreted hypothetical protein [Pristhesancus plagipennis]
gi|1276315770|gb|ATU83027.1|	secreted hypothetical protein [Pristhesancus plagipennis]
gi|1276315772|gb|ATU83028.1|	secreted hypothetical protein [Pristhesancus plagipennis]
gi|1276315774|gb|ATU83029.1|	secreted hypothetical protein [Pristhesancus plagipennis]
gi|1276315776|gb|ATU83030.1|	secreted hypothetical protein [Pristhesancus plagipennis]
gi|1276315778|gb|ATU83031.1|	secreted hypothetical protein [Pristhesancus plagipennis]
gi|1276315780|gb|ATU83032.1|	secreted hypothetical protein [Pristhesancus plagipennis]
gi|1276315782|gb|ATU83033.1|	secreted hypothetical protein [Pristhesancus plagipennis]
gi|1276315784|gb|ATU83034.1|	secreted hypothetical protein [Pristhesancus plagipennis]
gi|1276315786|gb|ATU83035.1|	secreted hypothetical protein [Pristhesancus plagipennis]
gi|1276315788|gb|ATU83036.1|	secreted hypothetical protein [Pristhesancus plagipennis]
gi|1276315790|gb|ATU83037.1|	secreted hypothetical protein [Pristhesancus plagipennis]
gi|1276315792|gb|ATU83038.1|	secreted hypothetical protein [Pristhesancus plagipennis]
gi|1276315794|gb|ATU83039.1|	secreted hypothetical protein [Pristhesancus plagipennis]
gi|1276315796|gb|ATU83040.1|	secreted hypothetical protein [Pristhesancus plagipennis]
gi|1276315798|gb|ATU83041.1|	secreted hypothetical protein [Pristhesancus plagipennis]
gi|1276315800|gb|ATU83042.1|	secreted hypothetical protein [Pristhesancus plagipennis]
gi|1276315802|gb|ATU83043.1|	secreted hypothetical protein [Pristhesancus plagipennis]
gi|1276315804|gb|ATU83044.1|	secreted hypothetical protein [Pristhesancus plagipennis]
gi|1276315806|gb|ATU83045.1|	secreted hypothetical protein [Pristhesancus plagipennis]
gi|1276315808|gb|ATU83046.1|	secreted hypothetical protein [Pristhesancus plagipennis]
gi|1276315810|gb|ATU83047.1|	secreted hypothetical protein [Pristhesancus plagipennis]
gi|1276315812|gb|ATU83048.1|	secreted cysteine-rich protein [Pristhesancus plagipennis]
gi|1276315814|gb|ATU83049.1|	secreted EB-containing protein [Pristhesancus plagipennis]
gi|1276315816|gb|ATU83050.1|	secreted glycine-rich protein [Pristhesancus plagipennis]
gi|1276315818|gb|ATU83051.1|	secreted glycine-rich protein [Pristhesancus plagipennis]
gi|1276315820|gb|ATU83052.1|	secreted Ig-containing protein [Pristhesancus plagipennis]
gi|1276315822|gb|ATU83053.1|	secreted Kazal, TY, SPARC domain protein [Pristhesancus plagipennis]
gi|1276315824|gb|ATU83054.1|	secreted venom family 2 protein [Pristhesancus plagipennis]
gi|1276315826|gb|ATU83055.1|	secreted venom family 2 protein [Pristhesancus plagipennis]
gi|1276315828|gb|ATU83056.1|	secreted venom family 2 protein [Pristhesancus plagipennis]
gi|1276315830|gb|ATU83057.1|	secreted venom protein family 3 protein [Pristhesancus plagipennis]
gi|1276315832|gb|ATU83058.1|	secreted venom protein family 3 protein [Pristhesancus plagipennis]
gi|1276315834|gb|ATU83059.1|	secreted venom protein family 3 protein [Pristhesancus plagipennis]
gi|1276315836|gb|ATU83060.1|	secreted venom protein family 3 protein [Pristhesancus plagipennis]
gi|1276315838|gb|ATU83061.1|	secreted venom protein family 3 protein [Pristhesancus plagipennis]
gi|1276315840|gb|ATU83062.1|	secreted venom protein family 5 protein [Pristhesancus plagipennis]
gi|1276315842|gb|ATU83063.1|	secreted venom protein family 5 protein [Pristhesancus plagipennis]
gi|1276315844|gb|ATU83064.1|	secreted venom protein family 5 protein [Pristhesancus plagipennis]
gi|1276315846|gb|ATU83065.1|	secreted venom protein family 5 protein [Pristhesancus plagipennis]
gi|1276315848|gb|ATU83066.1|	secreted venom protein family 5 protein [Pristhesancus plagipennis]
gi|1276315850|gb|ATU83067.1|	secreted venom protein family 5 protein [Pristhesancus plagipennis]
gi|1276315852|gb|ATU83068.1|	secreted venom protein family 5 protein [Pristhesancus plagipennis]
gi|1276315854|gb|ATU83069.1|	secreted venom protein family 8 protein [Pristhesancus plagipennis]
gi|1276315856|gb|ATU83070.1|	secreted Waprin protein [Pristhesancus plagipennis]
Phor_Comb_C15053	venom bpi-like protein 1[Psytalla horrida]
Phor_Comb_C28145	venom allergen 5-like[Psytalla horrida]
Phor_Comb_C302	putative aminopeptidase W07G4.4[Psytalla horrida]
Phor_Comb_C18718	cathepsin B[Psytalla horrida]
Phor_Comb_C7515	cathepsin D (lysosomal aspartyl protease)[Psytalla horrida]
Phor_Comb_C372	venom serine carboxypeptidase-like[Psytalla horrida]
Phor_Comb_C2666	venom serine carboxypeptidase-like[Psytalla horrida]
Phor_Comb_C5697	cytosolic non-specific dipeptidase[Psytalla horrida]
Phor_Comb_C992	gelsolin, cytoplasmic[Psytalla horrida]
Phor_Comb_C121	gelsolin, cytoplasmic[Psytalla horrida]
Phor_Comb_C1942	venom acid phosphatase Acph-1-like[Psytalla horrida]
Phor_Comb_C36956	inactive pancreatic lipase-related protein 1-like[Psytalla horrida]
Phor_Comb_C35851	pancreatic lipase-related protein 2-like[Psytalla horrida]
Phor_Comb_C22087	zinc metalloproteinase nas-14-like isoform X2[Psytalla horrida]
Phor_Comb_C35047	deoxyribonuclease I[Psytalla horrida]
Phor_Comb_C3488	staphylococcal nuclease domain-containing protein 1[Psytalla horrida]
Phor_Comb_C57989	venom cub domain protein 4[Psytalla horrida]
Phor_Comb_C9966	hyaluronidase-like[Psytalla horrida]
Phor_Comb_C14094	carbonic anhydrase 4-like[Psytalla horrida]
Phor_Comb_C36398	glucose dehydrogenase [FAD, quinone]-like[Psytalla horrida]
Phor_Comb_C13172	xanthine dehydrogenase-like[Psytalla horrida]
Phor_Comb_C25909	glucose dehydrogenase [FAD, quinone]-like isoform X2[Psytalla horrida]
Phor_Comb_C24068	venom cystatin-like protein 7[Psytalla horrida]
Phor_Comb_C39207	venom cystatin-like protein 5[Psytalla horrida]
Phor_Comb_C18943	secreted Cystatin-like protein[Psytalla horrida]
Phor_Comb_C57902	multicystatin-like isoform X1[Psytalla horrida]
Phor_Comb_C112	venom serpin-like protein 1[Psytalla horrida]
Phor_Comb_C11841	antichymotrypsin-2-like isoform X2[Psytalla horrida]
Phor_Comb_C9529	secreted Redulysin-like protein[Psytalla horrida]
Phor_Comb_C34871	secreted Redulysin-like protein[Psytalla horrida]
Phor_Comb_C27614	AF427487_1trialysin precursor[Psytalla horrida]
Phor_Comb_C46120	secreted Redulysin-like protein[Psytalla horrida]
Phor_Comb_C25695	---NA---[Psytalla horrida]
Phor_Comb_C52128	venom redulysin protein 4b[Psytalla horrida]
Phor_Comb_C14366	trypsin precursor[Psytalla horrida]
Phor_Comb_C28737	venom s1 protease 14[Psytalla horrida]
Phor_Comb_C31446	trypsin precursor[Psytalla horrida]
Phor_Comb_C21904	trypsin precursor[Psytalla horrida]
Phor_Comb_C17990	trypsin precursor[Psytalla horrida]
Phor_Comb_C14402	trypsin precursor[Psytalla horrida]
Phor_Comb_C24131	trypsin precursor[Psytalla horrida]
Phor_Comb_C29605	trypsin precursor[Psytalla horrida]
Phor_Comb_C36692	trypsin precursor[Psytalla horrida]
Phor_Comb_C38215	trypsin precursor[Psytalla horrida]
Phor_Comb_C15125	secreted S1 protease protein[Psytalla horrida]
Phor_Comb_C3345	trypsin precursor[Psytalla horrida]
Phor_Comb_C14401	trypsin precursor[Psytalla horrida]
Phor_Comb_C427	venom s1 protease with cub domain 2[Psytalla horrida]
Phor_Comb_C21270	secreted S1 protease protein[Psytalla horrida]
Phor_Comb_C17073	trypsin precursor[Psytalla horrida]
Phor_Comb_C41778	trypsin precursor[Psytalla horrida]
Phor_Comb_C51088	trypsin precursor[Psytalla horrida]
Phor_Comb_C24746	trypsin precursor[Psytalla horrida]
Phor_Comb_C34568	trypsin precursor[Psytalla horrida]
Phor_Comb_C35018	secreted S1 protease protein[Psytalla horrida]
Phor_Comb_C39018	secreted S1 protease protein[Psytalla horrida]
Phor_Comb_C48022	trypsin precursor[Psytalla horrida]
Phor_Comb_C32499	venom serine protease-like[Psytalla horrida]
Phor_Comb_C39326	trypsin precursor[Psytalla horrida]
Phor_Comb_C27762	trypsin precursor[Psytalla horrida]
Phor_Comb_C29500	trypsin precursor[Psytalla horrida]
Phor_Comb_C25609	venom s1 protease 25[Psytalla horrida]
Phor_Comb_C15775	trypsin precursor[Psytalla horrida]
Phor_Comb_C47033	trypsin precursor[Psytalla horrida]
Phor_Comb_C57996	secreted S1 protease protein[Psytalla horrida]
Phor_Comb_C34412	venom S1 protease 1[Psytalla horrida]
Phor_Comb_C18689	secreted S1 protease protein[Psytalla horrida]
Phor_Comb_C35019	secreted S1 protease protein[Psytalla horrida]
Phor_Comb_C42065	trypsin precursor[Psytalla horrida]
Phor_Comb_C51102	trypsin precursor[Psytalla horrida]
Phor_Comb_C51094	trypsin precursor[Psytalla horrida]
Phor_Comb_C32500	trypsin precursor[Psytalla horrida]
Phor_Comb_C17354	trypsin precursor[Psytalla horrida]
Phor_Comb_C50682	trypsin precursor[Psytalla horrida]
Phor_Comb_C33876	trypsin precursor[Psytalla horrida]
Phor_Comb_C3463	secreted S1 protease protein[Psytalla horrida]
Phor_Comb_C47452	trypsin precursor[Psytalla horrida]
Phor_Comb_C25608	venom S1 protease 26[Psytalla horrida]
Phor_Comb_C14941	secreted S1 protease protein[Psytalla horrida]
Phor_Comb_C52805	transmembrane protease serine 2[Psytalla horrida]
Phor_Comb_C51573	venom s1 protease with cub domain 6[Psytalla horrida]
Phor_Comb_C58051	secreted S1 protease protein[Psytalla horrida]
Phor_Comb_C19334	secreted S1 protease protein[Psytalla horrida]
Phor_Comb_C58008	secreted S1 protease protein[Psytalla horrida]
Phor_Comb_C51216	venom s1 protease with cub domain 2[Psytalla horrida]
Phor_Comb_C56683	trypsin precursor[Psytalla horrida]
Phor_Comb_C57997	secreted S1 protease protein[Psytalla horrida]
Phor_Comb_C23647	venom serine protease-like[Psytalla horrida]
Phor_Comb_C40552	venom serine protease 41[Psytalla horrida]
Phor_Comb_C25610	venom serine protease-like[Psytalla horrida]
Phor_Comb_C5029	trypsin precursor[Psytalla horrida]
Phor_Comb_C41604	venom s1 protease 6[Psytalla horrida]
Phor_Comb_C58252	trypsin precursor[Psytalla horrida]
Phor_Comb_C37570	venom serine protease Bi-VSP-like[Psytalla horrida]
Phor_Comb_C58098	secreted S1 protease protein[Psytalla horrida]
Phor_Comb_C40404	secreted S1 protease protein[Psytalla horrida]
Phor_Comb_C27730	trypsin precursor[Psytalla horrida]
Phor_Comb_C40402	secreted S1 protease protein[Psytalla horrida]
Phor_Comb_C40018	secreted S1 protease protein[Psytalla horrida]
Phor_Comb_C22659	trypsin precursor[Psytalla horrida]
Phor_Comb_C27250	venom s1 protease with cub domain 2[Psytalla horrida]
Phor_Comb_C30566	venom s1 protease with cub domain 19[Psytalla horrida]
Phor_Comb_C38891	secreted S1 protease protein[Psytalla horrida]
Phor_Comb_C57992	trypsin precursor[Psytalla horrida]
Phor_Comb_C29733	venom s1 protease with cub domain 2[Psytalla horrida]
Phor_Comb_C46319	secreted S1 protease protein[Psytalla horrida]
Phor_Comb_C31397	venom S1 protease with CUB domain 1[Psytalla horrida]
Phor_Comb_C57990	secreted S1 protease protein[Psytalla horrida]
Phor_Comb_C46251	venom S1 protease with CUB domain 1[Psytalla horrida]
Phor_Comb_C12331	venom s1 protease with cub domain 2[Psytalla horrida]
Phor_Comb_C4004	secreted S1 protease protein[Psytalla horrida]
Phor_Comb_C18518	RNA-directed DNA polymerase from mobile element jockey-like[Psytalla horrida]
Phor_Comb_C46952	secreted S1 protease protein[Psytalla horrida]
Phor_Comb_C58004	secreted S1 protease protein[Psytalla horrida]
Phor_Comb_C31396	venom s1 protease with cub domain 14[Psytalla horrida]
Phor_Comb_C39533	venom s1 protease with cub domain 2[Psytalla horrida]
Phor_Comb_C3633	venom serine protease with cub domain 15[Psytalla horrida]
Phor_Comb_C11053	transposase[Psytalla horrida]
Phor_Comb_C5617	venom S1 protease 23[Psytalla horrida]
Phor_Comb_C57994	secreted S1 protease protein[Psytalla horrida]
Phor_Comb_C58159	trypsin 3A1-like[Psytalla horrida]
Phor_Comb_C29734	venom s1 protease with cub domain 6[Psytalla horrida]
Phor_Comb_C8650	uncharacterized protein LOC5564242[Psytalla horrida]
Phor_Comb_C34000	uncharacterized protein LOC106669047 isoform X2[Psytalla horrida]
Phor_Comb_C1142	endonuclease/exonuclease/phosphatase family protein[Psytalla horrida]
Phor_Comb_C46809	---NA---[Psytalla horrida]
Phor_Comb_C39421	---NA---[Psytalla horrida]
Phor_Comb_C7469	---NA---[Psytalla horrida]
Phor_Comb_C58016	omega-conotoxin-like protein 1[Psytalla horrida]
Phor_Comb_C18376	venom protein family 1 protein 2[Psytalla horrida]
Phor_Comb_C16119	secreted venom family 2 protein[Psytalla horrida]
Phor_Comb_C27929	secreted venom family 2 protein[Psytalla horrida]
Phor_Comb_C31143	venom protein family 2 protein 4[Psytalla horrida]
Phor_Comb_C19844	venom protein family 2 protein 4[Psytalla horrida]
Phor_Comb_C42	venom protein family 2 protein 2[Psytalla horrida]
Phor_Comb_C30202	secreted venom family 2 protein[Psytalla horrida]
Phor_Comb_C9724	secreted venom family 2 protein[Psytalla horrida]
Phor_Comb_C57991	probable salivary secreted peptide[Psytalla horrida]
Phor_Comb_C43353	secreted venom family 2 protein[Psytalla horrida]
Phor_Comb_C33035	secreted venom family 2 protein[Psytalla horrida]
Phor_Comb_C37558	venom protein family 2 protein 4[Psytalla horrida]
Phor_Comb_C31405	venom protein family 2 protein 7[Psytalla horrida]
Phor_Comb_C40670	probable salivary secreted peptide[Psytalla horrida]
Phor_Comb_C42753	probable salivary secreted peptide[Psytalla horrida]
Phor_Comb_C29482	probable salivary secreted peptide[Psytalla horrida]
Phor_Comb_C44602	venom protein family 4 protein 1[Psytalla horrida]
Phor_Comb_C29247	venom protein family 5 protein 1[Psytalla horrida]
Phor_Comb_C21645	venom protein family 5 protein 1[Psytalla horrida]
Phor_Comb_C1830	venom protein family 6 protein 1[Psytalla horrida]
Phor_Comb_C23046	secreted venom protein family 8 protein[Psytalla horrida]
Phor_Comb_C15891	venom protein family 16 protein 1[Psytalla horrida]
Phor_Comb_C30531	ribonuclease Oy[Psytalla horrida]
Phor_Comb_C44851	trialysin precursor allele[Psytalla horrida]
Phor_Comb_C58002	secreted S1 protease protein[Psytalla horrida]
Phor_Comb_C49884	secreted hypothetical protein[Psytalla horrida]
Phor_Comb_C40303	secreted hypothetical protein[Psytalla horrida]
Phor_Comb_C58005	ADO1_AGRDORecName: Full=Toxin Ado1[Psytalla horrida]
Phor_Comb_C53028	venom ptu1 family peptide pp2[Psytalla horrida]
Phor_Comb_C51182	venom ptu1 family peptide pp3[Psytalla horrida]
Phor_Comb_C23086	venom protein family 2 protein 3[Psytalla horrida]
Phor_Comb_C56666	secreted venom family 2 protein[Psytalla horrida]
Phor_Comb_C21689	venom protein family 20 protein 1[Psytalla horrida]
Phor_Comb_C15053	venom bpi-like protein 1[Psytalla horrida]
Phor_Comb_C28145	venom allergen 5-like[Psytalla horrida]
Phor_Comb_C302	putative aminopeptidase W07G4.4[Psytalla horrida]
Phor_Comb_C7515	cathepsin D (lysosomal aspartyl protease)[Psytalla horrida]
Phor_Comb_C725	lysosomal aspartic protease[Psytalla horrida]
Phor_Comb_C2961	fatty acid-binding protein, muscle isoform X2[Psytalla horrida]
Phor_Comb_C372	venom serine carboxypeptidase-like[Psytalla horrida]
Phor_Comb_C4620	venom serine carboxypeptidase-like[Psytalla horrida]
Phor_Comb_C2666	venom serine carboxypeptidase-like[Psytalla horrida]
Phor_Comb_C3965	venom serine carboxypeptidase-like[Psytalla horrida]
Phor_Comb_C8934	venom serine carboxypeptidase-like[Psytalla horrida]
Phor_Comb_C992	gelsolin, cytoplasmic[Psytalla horrida]
Phor_Comb_C121	gelsolin, cytoplasmic[Psytalla horrida]
Phor_Comb_C9712	venom hemolysin-like protein 4[Psytalla horrida]
Phor_Comb_C16383	RNA-directed DNA polymerase from mobile element jockey-like[Psytalla horrida]
Phor_Comb_C9016	venom hemolysin-like protein 8[Psytalla horrida]
Phor_Comb_C5691	secreted Hemolysin-like protein[Psytalla horrida]
Phor_Comb_C12678	venom hemolysin-like protein 3[Psytalla horrida]
Phor_Comb_C22337	venom hemolysin-like protein 1[Psytalla horrida]
Phor_Comb_C1942	venom acid phosphatase Acph-1-like[Psytalla horrida]
Phor_Comb_C290	venom protein kinase 1[Psytalla horrida]
Phor_Comb_C40721	uncharacterized protein LOC106671008[Psytalla horrida]
Phor_Comb_C1177	nucleoside diphosphate kinase[Psytalla horrida]
Phor_Comb_C36956	inactive pancreatic lipase-related protein 1-like[Psytalla horrida]
Phor_Comb_C360	venom carboxylesterase-6-like[Psytalla horrida]
Phor_Comb_C14762	inactive pancreatic lipase-related protein 1-like[Psytalla horrida]
Phor_Comb_C35851	pancreatic lipase-related protein 2-like[Psytalla horrida]
Phor_Comb_C30531	ribonuclease Oy[Psytalla horrida]
Phor_Comb_C3488	staphylococcal nuclease domain-containing protein 1[Psytalla horrida]
Phor_Comb_C9077	heme-binding protein[Psytalla horrida]
Phor_Comb_C897	catalase[Psytalla horrida]
Phor_Comb_C58118	Glucose dehydrogenase [FAD, quinone][Psytalla horrida]
Phor_Comb_C28399	glucose dehydrogenase [FAD, quinone]-like[Psytalla horrida]
Phor_Comb_C44695	glucose dehydrogenase [FAD, quinone]-like[Psytalla horrida]
Phor_Comb_C36398	glucose dehydrogenase [FAD, quinone]-like[Psytalla horrida]
Phor_Comb_C3119	glucose dehydrogenase [FAD, quinone][Psytalla horrida]
Phor_Comb_C25645	glucose dehydrogenase [FAD, quinone]-like[Psytalla horrida]
Phor_Comb_C9988	phytanoyl-CoA dioxygenase, peroxisomal-like[Psytalla horrida]
Phor_Comb_C12100	phytanoyl-CoA dioxygenase, peroxisomal-like[Psytalla horrida]
Phor_Comb_C4130	phytanoyl-CoA dioxygenase, peroxisomal[Psytalla horrida]
Phor_Comb_C8520	phytanoyl-CoA dioxygenase, peroxisomal-like[Psytalla horrida]
Phor_Comb_C9541	phytanoyl-CoA dioxygenase, peroxisomal-like[Psytalla horrida]
Phor_Comb_C9579	phytanoyl-CoA dioxygenase, peroxisomal-like[Psytalla horrida]
Phor_Comb_C11061	phytanoyl-CoA dioxygenase, peroxisomal-like[Psytalla horrida]
Phor_Comb_C9878	phytanoyl-CoA dioxygenase, peroxisomal-like[Psytalla horrida]
Phor_Comb_C39207	venom cystatin-like protein 5[Psytalla horrida]
Phor_Comb_C57902	multicystatin-like isoform X1[Psytalla horrida]
Phor_Comb_C39206	venom cystatin-like protein 5[Psytalla horrida]
Phor_Comb_C112	venom serpin-like protein 1[Psytalla horrida]
Phor_Comb_C418	serpin B10[Psytalla horrida]
Phor_Comb_C564	serine protease inhibitor 3/4 isoform X14[Psytalla horrida]
Phor_Comb_C20944	serpin B7[Psytalla horrida]
Phor_Comb_C11841	antichymotrypsin-2-like isoform X2[Psytalla horrida]
Phor_Comb_C1207	serpin B10[Psytalla horrida]
Phor_Comb_C391	leukocyte elastase inhibitor-like isoform X1[Psytalla horrida]
Phor_Comb_C44946	spermatophylax protein 4b[Psytalla horrida]
Phor_Comb_C58637	Kielin/chordin-like protein[Psytalla horrida]
Phor_Comb_C36692	trypsin precursor[Psytalla horrida]
Phor_Comb_C3345	trypsin precursor[Psytalla horrida]
Phor_Comb_C14583	trypsin precursor[Psytalla horrida]
Phor_Comb_C3463	secreted S1 protease protein[Psytalla horrida]
Phor_Comb_C14366	trypsin precursor[Psytalla horrida]
Phor_Comb_C28737	venom s1 protease 14[Psytalla horrida]
Phor_Comb_C31446	trypsin precursor[Psytalla horrida]
Phor_Comb_C14401	trypsin precursor[Psytalla horrida]
Phor_Comb_C24131	trypsin precursor[Psytalla horrida]
Phor_Comb_C51088	trypsin precursor[Psytalla horrida]
Phor_Comb_C18518	RNA-directed DNA polymerase from mobile element jockey-like[Psytalla horrida]
Phor_Comb_C3633	venom serine protease with cub domain 15[Psytalla horrida]
Phor_Comb_C57992	trypsin precursor[Psytalla horrida]
Phor_Comb_C38891	secreted S1 protease protein[Psytalla horrida]
Phor_Comb_C35012	neuroendocrine convertase 1-like[Psytalla horrida]
Phor_Comb_C40	transferrin[Psytalla horrida]
Phor_Comb_C41	transferrin[Psytalla horrida]
Phor_Comb_C5165	RNA-directed DNA polymerase from mobile element jockey-like[Psytalla horrida]
Phor_Comb_C34000	uncharacterized protein LOC106669047 isoform X2[Psytalla horrida]
Phor_Comb_C55104	uncharacterized protein LOC114130585[Psytalla horrida]
Phor_Comb_C1040	putative RNA-directed DNA polymerase from transposon X-element[Psytalla horrida]
Phor_Comb_C10089	---NA---[Psytalla horrida]
Phor_Comb_C36920	---NA---[Psytalla horrida]
Phor_Comb_C46409	---NA---[Psytalla horrida]
Phor_Comb_C35226	---NA---[Psytalla horrida]
Phor_Comb_C8354	---NA---[Psytalla horrida]
Phor_Comb_C54856	---NA---[Psytalla horrida]
Phor_Comb_C59066	---NA---[Psytalla horrida]
Phor_Comb_C6326	venom peptide Pp16a[Psytalla horrida]
Phor_Comb_C209	ptu1-like peptide pp11[Psytalla horrida]
Phor_Comb_C18376	venom protein family 1 protein 2[Psytalla horrida]
Phor_Comb_C31143	venom protein family 2 protein 4[Psytalla horrida]
Phor_Comb_C47445	probable salivary secreted peptide[Psytalla horrida]
Phor_Comb_C42753	probable salivary secreted peptide[Psytalla horrida]
Phor_Comb_C29482	probable salivary secreted peptide[Psytalla horrida]
Phor_Comb_C21645	venom protein family 5 protein 1[Psytalla horrida]
Phor_Comb_C29247	venom protein family 5 protein 1[Psytalla horrida]
Phor_Comb_C1830	venom protein family 6 protein 1[Psytalla horrida]
Phor_Comb_C23046	secreted venom protein family 8 protein[Psytalla horrida]
Phor_Comb_C57	venom protein family 12 protein 1b[Psytalla horrida]
Phor_Comb_C37198	---NA---[Psytalla horrida]
Phor_Comb_C49634	---NA---[Psytalla horrida]
Phor_Comb_C44094	---NA---[Psytalla horrida]
Phor_Comb_C15891	venom protein family 16 protein 1[Psytalla horrida]
Phor_Comb_C22556	---NA---[Psytalla horrida]
Phor_Comb_C37091	collagen alpha-2(I) chain[Psytalla horrida]
Phor_Comb_C49884	secreted hypothetical protein[Psytalla horrida]
Phor_Comb_C14564	secreted hypothetical protein[Psytalla horrida]
Phor_Comb_C58005	ADO1_AGRDORecName: Full=Toxin Ado1[Psytalla horrida]
Phor_Comb_C53110	secreted peptide[Psytalla horrida]
Phor_Comb_C53088	secreted peptide[Psytalla horrida]
Phor_Comb_C56666	secreted venom family 2 protein[Psytalla horrida]
Phor_Comb_C35111	probable salivary secreted peptide[Psytalla horrida]
Phor_Comb_C21689	venom protein family 20 protein 1[Psytalla horrida]
