# Supplementary material for: Proteotranscriptomic Analysis and Toxicity Assay Suggest the Functional Distinction between Venom Gland Chambers in Twin-Spotted Assassin Bug, Platymeris biguttatus
Source: Biology (Basel). 2022 Mar 17;11(3):464. doi: 10.3390/biology11030464 (PMC8945326; doi:10.3390/biology11030464)
Supplement: Supplementary file 1 [file biology-11-00464-s001.zip › Supplementary Table S1.xlsx]

## Sheet: NOTE
Table S1. The identification and quantification results of protein and peptides detected by Maxquant with mass spectra of the anterior main glands (AMG), the posterior main glands (PMG), the accessory glands (AG), the venom from harassment (Har) and electrostimulation (Ele)
Header	Description
Protein IDs	The identities of proteins in the proteome correspond to the transcriptome-assembled protein library
Majority protein IDs	These are the IDs of those proteins that have at least half of the peptides that the leading protein has
Peptide counts (all)	Number of peptides associated with each protein in protein group, occurring in the order as the protein IDs occur in the 'Protein IDs' column. Here distinct peptide sequences are counted. Modified forms or different charges are counted as one peptide
Peptide counts (razor+unique)	Number of razor + unique peptides associated with the protein group
Peptide counts (unique)	Number of unique peptides associated with the protein group (i.e. these peptides are not shared with another protein group)
Fasta headers	Fasta headers(s) of protein(s) contained within the group
Number of proteins	Number of proteins contained within the group
Peptides	Peptide sequences associated with the protein group (i.e. for all the proteins in the group)
Razor + unique peptides	Razor + unique peptides associated with the protein group.
Unique peptides	Unique peptides associated with the protein group (i.e. these peptides are not shared with another protein group)
Sequence coverage [%]	Percentage of the sequence that is covered by the identified peptides of the best protein sequence contained in the group
Unique + razor sequence coverage [%]	Percentage of the sequence that is covered by the 'Razor + unique peptides' of the best protein sequence contained in the group
Unique sequence coverage [%]	Percentage of the sequence that is covered by the 'unique peptides' of the best protein sequence contained in the group
Mol. weight [kDa]	Molecular weight of the leading protein sequence contained in the protein group
Sequence length	The length of the leading protein sequence contained in the group
Sequence lengths	The length of all sequences of the proteins contained in the group
Q-value	This is the q-value for features that have been identified by 'matching between runs'
Score	Protein score which is derived from peptide posterior error probabilities
Intensity	Summed up eXtracted Ion Current (XIC) of all isotopic clusters associated with the identified AA sequence. In case of a labeled experiment this is the total intensity of all the isotopic patterns in the label cluster
iBAQ peptides	The number of peptides used to iBAQ algorithm
iBAQ	iBAQ Intensity reveals the level of protein expression in the sample X based on iBAQ algorithm，which is approximation to the absolute concentration of the protein in the sample
MS/MS count	The number of MS/MS spectra recorded for the peptide
Only identified by site	When marked with '+', this particular protein group was identified only by a modification site
Reverse	When marked with '+', this particular protein group contains no protein, made up of at least 50% of the peptides of the leading protein, with a peptide derived from the reversed part of the decoy database. These should be removed for further data analysis. The 50% rule is in place to prevent spurious protein hits to erroneously flag the protein group as reverse.
Potential contaminant	When marked with '+', this particular protein group was found to be a commonly occurring contaminant. These should be removed for further data analysis
id	A unique (consecutive) identifier for each row in the proteinGroups table, which is used to cross-link the information in this file with the information stored in the other files
Peptide IDs	Identifier(s) of the associated peptide sequence(s) summary
Peptide is razor	Indicates for each peptide ID if it is a razor or group unique peptide (true) or a non unique non razor peptide (false)
Mod. peptide IDs	Identifier(s) for peptide sequence(s), associated with the peptide, referenced against the corresponding modified peptides table
Evidence IDs	Identifier(s) for analyzed peptide evidence associated with the protein group referenced against the evidence table
MS/MS IDs	The identifiers of the MS/MS scans identifying this peptide, referenced against the msms table
Best MS/MS	The identifier of the best (in terms of quality) MS/MS scans identifying the peptides of this protein, referenced against the msms table
Oxidation (M) site IDs	Identifier(s) for site(s) associated with the protein group, which show(s) evidence of the modification, referenced against the appropriate modification site file
Oxidation (M) site positions	Positions of the sites in the leading protein of this group
Taxonomy IDs	Taxonomy identifiers

## Sheet: AMG
Protein IDs	Majority protein IDs	Peptide counts (all)	Peptide counts (razor+unique)	Peptide counts (unique)	Fasta headers	Number of proteins	Peptides	Razor + unique peptides	Unique peptides	Sequence coverage [%]	Unique + razor sequence coverage [%]	Unique sequence coverage [%]	Mol. weight [kDa]	Sequence length	Sequence lengths	Q-value	Score	Intensity	iBAQ peptides	iBAQ	MS/MS count	Only identified by site	Reverse	Potential contaminant	id	Peptide IDs	Peptide is razor	Mod. peptide IDs	Evidence IDs	MS/MS IDs	Best MS/MS	Oxidation (M) site IDs	Oxidation (M) site positions	Taxonomy IDs
TRINITY_DN100_c0_g1_i1|m.34426;TRINITY_DN100_c0_g1_i5|m.34430	TRINITY_DN100_c0_g1_i1|m.34426;TRINITY_DN100_c0_g1_i5|m.34430	4;2	4;2	4;2	TRINITY_DN100_c0_g1_i1|m.34426 type:complete len:132 (+) TRINITY_DN100_c0_g1_i1:520-915(+);TRINITY_DN100_c0_g1_i5|m.34430 type:complete len:81 (+) TRINITY_DN100_c0_g1_i5:998-1240(+)	2	4	4	4	51.1	51.1	51.1	14.194	131	131;80	0	23.381	40656000000	3	13552000000	70				29	2679;3471;3990;6465	True;True;True;True	2743;3555;4092;6641;6642	9586;9587;9588;12400;12401;12402;12403;12404;12405;12406;12407;12408;12409;12410;12411;12412;12413;12414;12415;12416;12417;12418;12419;12420;12421;12422;14516;23621;23622;23623;23624;23625;23626;23627;23628;23629;23630;23631;23632;23633;23634;23635;23636;23637;23638;23639;23640;23641;23642;23643;23644;23645	10821;10822;10823;10824;10825;14013;14014;14015;14016;14017;14018;14019;14020;14021;14022;14023;14024;14025;14026;14027;14028;14029;14030;14031;14032;14033;14034;14035;14036;14037;14038;14039;14040;14041;16452;26874;26875;26876;26877;26878;26879;26880;26881;26882;26883;26884;26885;26886;26887;26888;26889;26890;26891;26892;26893;26894;26895;26896;26897;26898;26899;26900;26901;26902;26903;26904;269…	10824;14034;16452;26884	7	111	-1;-1
TRINITY_DN1007_c1_g1_i1|m.169371	TRINITY_DN1007_c1_g1_i1|m.169371	12	12	12	TRINITY_DN1007_c1_g1_i1|m.169371 type:5prime_partial len:263 (+) TRINITY_DN1007_c1_g1_i1:2-790(+)	1	12	12	12	56.1	56.1	56.1	29.416	262	262	0	72.207	24609000000	13	1893000000	44				30	223;1230;1231;3430;3530;3687;4158;4696;6858;6859;7244;8081	True;True;True;True;True;True;True;True;True;True;True;True	229;1261;1262;3513;3614;3783;4261;4807;7041;7042;7433;8286	850;851;852;853;854;855;4361;4362;4363;4364;12266;12267;12268;12269;12270;12665;12666;12667;12668;12669;12670;13298;13299;13300;15145;15146;15147;15148;15149;17122;25026;25027;25028;25029;25030;25031;25032;25033;26290;26291;26292;29176;29177;29178	953;954;955;956;957;958;4869;4870;4871;4872;13859;13860;13861;13862;13863;14346;14347;14348;14349;14350;14351;14352;15088;15089;15090;17182;17183;17184;17185;17186;19488;28500;28501;28502;28503;28504;28505;28506;28507;28508;29926;29927;29928;33176;33177;33178	953;4869;4871;13862;14347;15088;17185;19488;28504;28508;29926;33177			-1
TRINITY_DN10108_c0_g1_i1|m.40974	TRINITY_DN10108_c0_g1_i1|m.40974	3	3	3	TRINITY_DN10108_c0_g1_i1|m.40974 type:5prime_partial len:391 (-) TRINITY_DN10108_c0_g1_i1:188-1360(-)	1	3	3	3	9.2	9.2	9.2	44.832	390	390	0	8.1038	187560000	25	7502500	6				31	2064;3340;4450	True;True;True	2113;3419;4556	7421;7422;7423;11915;16195;16196	8455;8456;8457;13452;18380;18381	8455;13452;18380			-1
TRINITY_DN1011_c0_g1_i2|m.169214;TRINITY_DN1011_c0_g1_i1|m.169208	TRINITY_DN1011_c0_g1_i2|m.169214	25;5	25;5	25;5	TRINITY_DN1011_c0_g1_i2|m.169214 type:complete len:536 (+) TRINITY_DN1011_c0_g1_i2:27-1634(+)	2	25	25	25	54	54	54	59.931	535	535;104	0	154.2	76647000000	34	2254300000	103				32	581;582;1018;1222;1317;1840;2596;2627;2698;2764;2765;3197;3425;3576;3739;4167;5311;5502;5734;6331;7493;7513;7628;7699;8079	True;True;True;True;True;True;True;True;True;True;True;True;True;True;True;True;True;True;True;True;True;True;True;True;True	592;593;1044;1253;1350;1882;2660;2691;2763;2831;2832;3268;3508;3664;3835;4270;5453;5646;5885;6504;7688;7708;7826;7898;8284	2078;2079;2080;2081;2082;2083;2084;3618;3619;3620;3621;4330;4331;4332;4333;4334;4335;4651;4652;4653;6654;6655;6656;9321;9322;9323;9423;9424;9425;9665;9666;9667;9856;9857;9858;9859;9860;11341;11342;11343;12247;12248;12249;12250;12251;12252;12253;12823;12824;12825;12826;12827;12828;13475;13476;13477;15169;15170;15171;15172;15173;15174;19445;19446;19447;19448;20020;20021;20022;21000;21001;21002;2100…	2349;2350;2351;2352;2353;2354;2355;4075;4076;4077;4078;4838;4839;4840;4841;4842;4843;5187;5188;5189;7577;7578;7579;10522;10523;10524;10650;10651;10652;10927;10928;10929;11144;11145;11146;11147;11148;12803;12804;12805;13840;13841;13842;13843;13844;13845;13846;14513;14514;14515;14516;14517;14518;14519;14520;15289;15290;15291;15292;15293;17209;17210;17211;17212;17213;17214;17215;22201;22202;22203;22…	2350;2355;4076;4840;5189;7577;10522;10652;10927;11145;11148;12804;13846;14518;15290;17213;22203;22808;23932;26288;30914;30979;31421;31715;33172			-1;-1
TRINITY_DN10122_c1_g2_i2|m.41029	TRINITY_DN10122_c1_g2_i2|m.41029	7	7	7	TRINITY_DN10122_c1_g2_i2|m.41029 type:complete len:545 (+) TRINITY_DN10122_c1_g2_i2:132-1766(+)	1	7	7	7	18.9	18.9	18.9	60.383	544	544	0	30.264	2792500000	28	99734000	22				33	3829;4892;5136;5526;5682;6561;7343	True;True;True;True;True;True;True	3927;5009;5265;5670;5829;6739;7533	13850;13851;13852;13853;13854;17925;17926;17927;17928;17929;17930;18818;18819;18820;20078;20079;20080;20629;23981;23982;23983;26658	15709;15710;15711;15712;15713;20465;20466;20467;20468;20469;20470;21480;21481;21482;22866;22867;22868;23466;27283;27284;27285;30352	15711;20467;21480;22868;23466;27284;30352			-1
TRINITY_DN1013_c0_g1_i5|m.169382	TRINITY_DN1013_c0_g1_i5|m.169382	18	18	18	TRINITY_DN1013_c0_g1_i5|m.169382 type:complete len:483 (-) TRINITY_DN1013_c0_g1_i5:1365-2813(-)	1	18	18	18	57.7	57.7	57.7	52.454	482	482	0	126.49	38634000000	27	1430900000	90				34	58;187;193;893;1409;1745;2404;2448;3266;3466;3718;4349;4929;4952;6122;6123;6304;6600	True;True;True;True;True;True;True;True;True;True;True;True;True;True;True;True;True;True	58;191;197;914;1443;1786;2461;2507;3342;3550;3814;4454;5046;5069;6290;6291;6477;6778	226;702;703;704;705;706;707;708;709;710;732;733;734;735;736;737;738;739;740;3215;3216;4993;4994;4995;6273;6274;6275;8693;8694;8695;8696;8697;8831;8832;8833;8834;11605;11606;11607;12379;12380;12381;12382;12383;12384;13409;13410;13411;15854;15855;15856;15857;18040;18041;18042;18043;18044;18125;18126;18127;18128;22360;22361;22362;22363;22364;22365;22366;22367;22368;22369;22370;22371;22372;23032;2303…	263;796;797;798;799;800;801;802;803;804;826;827;828;829;830;831;832;833;834;3625;3626;5632;5633;5634;7126;7127;7128;9851;9852;9853;9854;9855;9989;9990;9991;9992;13109;13110;13111;13979;13980;13981;13982;13983;13984;15211;15212;15213;18013;18014;18015;18016;20584;20585;20586;20587;20588;20673;20674;20675;20676;20677;20678;25431;25432;25433;25434;25435;25436;25437;25438;25439;25440;25441;25442;2544…	263;804;828;3625;5633;7126;9855;9989;13110;13980;15211;18016;20587;20673;25432;25438;26196;27457			-1
TRINITY_DN10136_c0_g1_i1|m.41021	TRINITY_DN10136_c0_g1_i1|m.41021	6	6	6	TRINITY_DN10136_c0_g1_i1|m.41021 type:complete len:238 (+) TRINITY_DN10136_c0_g1_i1:202-915(+)	1	6	6	6	34.2	34.2	34.2	25.667	237	237	0	29.111	818090000	15	54539000	16				35	460;626;668;1596;3265;4139	True;True;True;True;True;True	469;641;686;1634;3341;4242	1648;1649;1650;2234;2419;2420;2421;5663;11602;11603;11604;15077;15078;15079;15080	1860;1861;1862;2524;2741;2742;2743;6407;13105;13106;13107;13108;17114;17115;17116;17117	1861;2524;2741;6407;13106;17116			-1
TRINITY_DN10137_c0_g1_i1|m.41121	TRINITY_DN10137_c0_g1_i1|m.41121	11	11	11	TRINITY_DN10137_c0_g1_i1|m.41121 type:3prime_partial len:487 (-) TRINITY_DN10137_c0_g1_i1:3-1460(-)	1	11	11	11	26.1	26.1	26.1	54.543	486	486	0	48.87	9066700000	25	362670000	34				36	178;525;700;2419;4301;4841;5830;5861;5960;6325;7348	True;True;True;True;True;True;True;True;True;True;True	181;535;718;2476;4406;4957;5985;6018;6121;6498;7538	672;673;1919;2507;2508;2509;8735;8736;8737;15659;15660;15661;15662;15663;17772;17773;17774;21348;21349;21350;21351;21352;21353;21462;21463;21464;21465;21850;23096;26670;26671;26672	761;762;2173;2830;2831;2832;9893;9894;9895;17784;17785;17786;17787;17788;17789;17790;17791;20286;20287;20288;24316;24317;24318;24319;24320;24321;24446;24447;24448;24449;24864;26268;30364;30365;30366	761;2173;2831;9893;17787;20287;24316;24449;24864;26268;30365			-1
TRINITY_DN10137_c0_g1_i3|m.41117	TRINITY_DN10137_c0_g1_i3|m.41117	8	8	8	TRINITY_DN10137_c0_g1_i3|m.41117 type:5prime_partial len:113 (-) TRINITY_DN10137_c0_g1_i3:19-357(-)	1	8	8	8	50	50	50	13.371	112	112	0	36.495	4446100000	7	635150000	22				37	982;1542;2657;2658;3431;3432;3872;7520	True;True;True;True;True;True;True;True	1008;1577;2721;2722;3514;3515;3970;7715	3493;3494;5482;5483;9509;9510;9511;9512;9513;9514;12271;12272;12273;12274;12275;12276;12277;12278;12279;14015;14016;14017;27250;27251	3929;3930;6212;6213;10741;10742;10743;10744;10745;10746;13864;13865;13866;13867;13868;13869;13870;13871;13872;13873;15885;15886;15887;31001;31002	3929;6213;10743;10745;13865;13873;15886;31002			-1
TRINITY_DN10144_c0_g1_i3|m.41171	TRINITY_DN10144_c0_g1_i3|m.41171	4	4	4	TRINITY_DN10144_c0_g1_i3|m.41171 type:complete len:666 (+) TRINITY_DN10144_c0_g1_i3:59-2056(+)	1	4	4	4	7.7	7.7	7.7	76.449	665	665	0	12.224	327790000	38	8626000	8				38	3050;3429;6144;7679	True;True;True;True	3121;3512;6314;7878	10901;10902;12264;12265;22479;27796;27797;27798	12317;12318;13857;13858;25573;31609;31610;31611	12317;13857;25573;31610			-1
TRINITY_DN10148_c0_g1_i1|m.41102	TRINITY_DN10148_c0_g1_i1|m.41102	3	3	3	TRINITY_DN10148_c0_g1_i1|m.41102 type:internal len:76 (-) TRINITY_DN10148_c0_g1_i1:1-225(-)	1	3	3	3	32	32	32	8.4125	75	75	0	11.838	2459500000	7	351350000	7				39	1051;3612;5943	True;True;True	1077;3703;6103	3749;3750;12992;12993;12994;21769;21770;21771	4227;4228;14718;14719;14720;24783;24784;24785	4228;14720;24784			-1
TRINITY_DN10148_c0_g2_i1|m.41104	TRINITY_DN10148_c0_g2_i1|m.41104	21	21	21	TRINITY_DN10148_c0_g2_i1|m.41104 type:5prime_partial len:310 (-) TRINITY_DN10148_c0_g2_i1:682-1611(-)	1	21	21	21	65.7	65.7	65.7	35.205	309	309	0	85.305	65342000000	20	3267100000	88				40	249;452;809;1153;1704;1781;1975;1976;2198;2522;3809;4106;4198;4355;4900;5382;6060;6198;6672;7054;8027	True;True;True;True;True;True;True;True;True;True;True;True;True;True;True;True;True;True;True;True;True	255;461;827;1180;1745;1822;2021;2022;2250;2584;3906;4209;4302;4460;5017;5524;6225;6369;6850;7239;8230	947;948;949;950;951;1632;1633;1634;2864;2865;2866;4097;4098;4099;6094;6095;6096;6097;6098;6099;6404;6405;6406;6407;7106;7107;7108;7109;7110;7111;7112;7113;7114;7913;7914;7915;7916;7917;7918;7919;9087;9088;13767;13768;13769;13770;13771;14981;14982;14983;15281;15282;15283;15873;17952;17953;17954;17955;17956;17957;19666;19667;19668;19669;22159;22687;22688;22689;22690;22691;24381;24382;24383;24384;24…	1060;1061;1062;1063;1064;1844;1845;1846;3210;3211;3212;4589;4590;4591;6901;6902;6903;6904;6905;6906;7263;7264;7265;7266;8099;8100;8101;8102;8103;8104;8105;8106;8107;8108;8109;8110;8111;9018;9019;9020;9021;9022;9023;9024;10274;10275;15621;15622;15623;15624;15625;17014;17015;17016;17341;17342;17343;18032;20492;20493;20494;20495;20496;20497;22441;22442;22443;22444;22445;22446;25215;25795;25796;25797…	1063;1844;3212;4591;6903;7264;8108;8111;9024;10275;15621;17015;17341;18032;20492;22446;25215;25797;27759;29272;32950			-1
TRINITY_DN10160_c0_g1_i3|m.41362;TRINITY_DN10160_c0_g1_i6|m.41355	TRINITY_DN10160_c0_g1_i3|m.41362;TRINITY_DN10160_c0_g1_i6|m.41355	4;4	4;4	4;4	TRINITY_DN10160_c0_g1_i3|m.41362 type:complete len:152 (+) TRINITY_DN10160_c0_g1_i3:182-637(+);TRINITY_DN10160_c0_g1_i6|m.41355 type:complete len:202 (+) TRINITY_DN10160_c0_g1_i6:249-854(+)	2	4	4	4	17.9	17.9	17.9	17.031	151	151;201	0	17.203	1989200000	7	284170000	11				41	4281;5752;5753;7113	True;True;True;True	4385;5904;5905;7298	15560;15561;21064;21065;21066;21067;21068;21069;25873;25874;25875	17666;17667;24002;24003;24004;24005;24006;24007;29459;29460;29461	17666;24004;24007;29459			-1;-1
TRINITY_DN10175_c0_g3_i3|m.40872	TRINITY_DN10175_c0_g3_i3|m.40872	4	4	4	TRINITY_DN10175_c0_g3_i3|m.40872 type:complete len:231 (-) TRINITY_DN10175_c0_g3_i3:4-696(-)	1	4	4	4	26.5	26.5	26.5	26.289	230	230	0	16.858	694960000	10	69496000	10				42	2004;4005;7345;7940	True;True;True;True	2050;4107;7535;8140	7203;7204;7205;14561;14562;14563;26662;28661;28662;28663	8209;8210;8211;8212;16497;16498;16499;30356;32586;32587;32588	8209;16499;30356;32587			-1
TRINITY_DN10177_c0_g1_i1|m.40943	TRINITY_DN10177_c0_g1_i1|m.40943	22	22	21	TRINITY_DN10177_c0_g1_i1|m.40943 type:complete len:570 (-) TRINITY_DN10177_c0_g1_i1:264-1973(-)	1	22	22	21	48.7	48.7	46	64.491	569	569	0	122.76	103760000000	21	4940800000	122				43	640;1807;1993;2131;2534;3068;3117;3363;3443;3444;3445;3865;3901;4130;4401;4434;5332;5465;6449;6613;7165;7451	True;True;True;True;True;True;True;True;True;True;True;True;True;True;True;True;True;True;True;True;True;True	655;1848;2039;2182;2597;3139;3188;3443;3444;3527;3528;3529;3963;4000;4233;4506;4540;5474;5607;6624;6791;7351;7645	2273;2274;2275;2276;2277;2278;6513;6514;6515;7172;7173;7174;7175;7176;7177;7668;7669;7670;9128;9129;9130;9131;9132;9133;10947;10948;10949;10950;10951;11104;11105;11106;11107;11108;11109;12011;12012;12013;12014;12015;12016;12017;12018;12019;12313;12314;12315;12316;12317;12318;12319;12320;12321;12322;13978;13979;13980;13981;13982;13983;13984;14120;14121;14122;14123;14124;14125;15049;15050;15051;160…	2563;2564;2565;2566;2567;2568;2569;2570;2571;2572;2573;2574;7401;7402;7403;7404;7405;7406;8178;8179;8180;8181;8182;8183;8737;8738;8739;10323;10324;10325;10326;10327;10328;12371;12372;12373;12374;12375;12376;12377;12535;12536;12537;12538;12539;12540;13565;13566;13567;13568;13569;13570;13571;13572;13573;13908;13909;13910;13911;13912;13913;13914;13915;13916;13917;15843;15844;15845;15846;15847;15848;…	2572;7405;8178;8739;10323;12375;12539;13566;13911;13914;13915;15849;16000;17085;18176;18302;22250;22707;26820;27531;29660;30764	8	454	-1
TRINITY_DN10201_c0_g2_i1|m.151740	TRINITY_DN10201_c0_g2_i1|m.151740	3	3	3	TRINITY_DN10201_c0_g2_i1|m.151740 type:complete len:168 (+) TRINITY_DN10201_c0_g2_i1:174-677(+)	1	3	3	3	19.8	19.8	19.8	19.344	167	167	0	8.632	1834200000	8	229280000	12				44	853;4433;6755	True;True;True	874;4539;6933	3058;3059;16118;16119;16120;16121;16122;16123;16124;24657;24658;24659	3448;3449;18293;18294;18295;18296;18297;18298;18299;28066;28067;28068	3448;18299;28067			-1
TRINITY_DN10208_c0_g2_i1|m.152236	TRINITY_DN10208_c0_g2_i1|m.152236	32	32	32	TRINITY_DN10208_c0_g2_i1|m.152236 type:complete len:694 (-) TRINITY_DN10208_c0_g2_i1:814-2895(-)	1	32	32	32	53.8	53.8	53.8	78.812	693	693	0	152.26	13326000000	43	309910000	94				45	513;1370;1371;1458;1821;1825;1826;1928;2236;2361;2521;2926;2944;4142;4143;4325;4327;4559;4950;4951;5544;5793;6194;6514;6806;7341;7485;7551;7612;7856;7939;8029	True;True;True;True;True;True;True;True;True;True;True;True;True;True;True;True;True;True;True;True;True;True;True;True;True;True;True;True;True;True;True;True	523;1404;1405;1493;1863;1867;1868;1973;2289;2416;2583;2997;3015;4245;4246;4430;4432;4666;5067;5068;5688;5945;6365;6691;6987;7531;7680;7747;7810;8056;8139;8232	1875;1876;4851;4852;4853;4854;5214;5215;5216;6600;6601;6602;6608;6609;6610;6611;6612;6613;6946;6947;6948;6949;6950;6951;6952;8046;8518;8519;8520;9085;9086;10426;10427;10428;10506;15087;15088;15089;15090;15770;15771;15772;15773;15774;15775;15779;15780;15781;16567;16568;18114;18115;18116;18117;18118;18119;18120;18121;18122;18123;18124;20135;20136;20137;21190;21191;21192;21193;21194;21195;22675;2267…	2126;2127;5458;5459;5460;5461;5899;5900;5901;7512;7513;7514;7520;7521;7522;7523;7524;7525;7914;7915;7916;7917;7918;7919;7920;7921;9162;9663;9664;9665;10272;10273;11782;11783;11784;11866;17124;17125;17126;17127;17924;17925;17926;17927;17928;17929;17933;17934;17935;18808;18809;20662;20663;20664;20665;20666;20667;20668;20669;20670;20671;20672;22924;22925;22926;24138;24139;24140;24141;24142;24143;257…	2126;5458;5459;5899;7513;7522;7525;7916;9162;9664;10272;11784;11866;17124;17127;17929;17933;18809;20663;20671;22924;24141;25783;27090;28278;30341;30882;31116;31380;32273;32585;32956			-1
TRINITY_DN10210_c0_g1_i1|m.152315	TRINITY_DN10210_c0_g1_i1|m.152315	3	3	3	TRINITY_DN10210_c0_g1_i1|m.152315 type:5prime_partial len:166 (+) TRINITY_DN10210_c0_g1_i1:2-499(+)	1	3	3	3	15.2	15.2	15.2	18.475	165	165	0	11.84	413880000	7	59126000	7				46	1849;1850;1942	True;True;True	1893;1894;1988	6693;6694;6695;6696;6697;6698;6989;6990	7623;7624;7625;7626;7627;7628;7964;7965	7625;7626;7964			-1
TRINITY_DN10231_c0_g1_i1|m.151727	TRINITY_DN10231_c0_g1_i1|m.151727	13	13	13	TRINITY_DN10231_c0_g1_i1|m.151727 type:complete len:278 (-) TRINITY_DN10231_c0_g1_i1:205-1038(-)	1	13	13	13	52.7	52.7	52.7	30.538	277	277	0	60.526	17549000000	16	1096800000	40				47	371;1247;2623;2647;2931;3103;3183;3184;3365;4009;6692;6972;7494	True;True;True;True;True;True;True;True;True;True;True;True;True	379;1279;2687;2711;3002;3174;3254;3255;3446;4111;6870;7156;7689	1362;1363;1364;4407;4408;4409;9412;9413;9414;9415;9480;9481;9482;10440;10441;10442;10443;10444;10445;11064;11302;11303;11304;11305;11306;11307;11308;12021;14574;14575;14576;14577;14578;14579;24447;24448;24449;24450;25409;25410;25411;25412;25413;25414;27171;27172;27173	1526;1527;1528;4915;4916;4917;10639;10640;10641;10642;10711;10712;10713;11796;11797;11798;11799;11800;11801;12495;12764;12765;12766;12767;12768;12769;12770;13575;16510;16511;16512;16513;16514;16515;27826;27827;27828;27829;28937;28938;28939;28940;28941;28942;30917;30918;30919	1527;4915;10641;10711;11798;12495;12765;12769;13575;16515;27829;28938;30919			-1
TRINITY_DN10257_c0_g1_i1|m.151917	TRINITY_DN10257_c0_g1_i1|m.151917	6	6	6	TRINITY_DN10257_c0_g1_i1|m.151917 type:5prime_partial len:160 (-) TRINITY_DN10257_c0_g1_i1:1078-1557(-)	1	6	6	6	53.5	53.5	53.5	18.432	159	159	0	31.523	1020100000	11	92733000	11				48	15;133;5476;6827;7704;8125	True;True;True;True;True;True	15;134;5618;7009;7903;8330	65;66;482;483;19949;24927;24928;24929;24930;24931;27893;29309;29310;29311	80;81;554;555;22735;28397;28398;28399;28400;28401;31729;33321;33322;33323	81;555;22735;28400;31729;33323			-1
TRINITY_DN10282_c0_g1_i1|m.152288	TRINITY_DN10282_c0_g1_i1|m.152288	3	3	3	TRINITY_DN10282_c0_g1_i1|m.152288 type:5prime_partial len:586 (-) TRINITY_DN10282_c0_g1_i1:161-1918(-)	1	3	3	3	4.6	4.6	4.6	65.523	585	585	0	6.411	196240000	35	5606800	7				49	5196;6820;7346	True;True;True	5334;7001;7536	19069;19070;19071;24900;26663;26664;26665	21774;21775;21776;28364;30357;30358;30359	21774;28364;30357			-1
TRINITY_DN1029_c0_g1_i8|m.168146	TRINITY_DN1029_c0_g1_i8|m.168146	1	1	1	TRINITY_DN1029_c0_g1_i8|m.168146 type:complete len:115 (-) TRINITY_DN1029_c0_g1_i8:2225-2569(-)	1	1	1	1	9.6	9.6	9.6	13.218	114	114	0	5.6206	89090000	7	12727000	3				50	5067	TRUE	5189	18547;18548;18549	21152;21153;21154	21154			-1
TRINITY_DN103_c0_g1_i1|m.37604	TRINITY_DN103_c0_g1_i1|m.37604	11	11	6	TRINITY_DN103_c0_g1_i1|m.37604 type:complete len:355 (-) TRINITY_DN103_c0_g1_i1:61-1125(-)	1	11	11	6	41.2	41.2	24.6	38.671	354	354	0	63.196	114820000000	13	8832000000	67				51	686;2080;2125;2805;3260;3531;3532;6501;6731;7536;7632	True;True;True;True;True;True;True;True;True;True;True	704;2129;2130;2176;2872;2873;3335;3336;3615;3616;3617;3618;6678;6909;7731;7830	2474;2475;2476;2477;2478;2479;7477;7478;7479;7480;7481;7482;7483;7647;7648;7649;9985;9986;9987;9988;9989;9990;9991;11589;11590;11591;11592;12671;12672;12673;12674;12675;12676;12677;12678;12679;12680;12681;12682;12683;23766;23767;23768;23769;23770;23771;24597;24598;24599;27305;27306;27640;27641	2797;2798;2799;2800;2801;2802;8523;8524;8525;8526;8527;8528;8529;8530;8531;8532;8714;8715;8716;11291;11292;11293;11294;11295;11296;11297;13090;13091;13092;13093;13094;13095;14353;14354;14355;14356;14357;14358;14359;14360;14361;14362;14363;14364;14365;27041;27042;27043;27044;27045;27046;27047;27048;27049;27050;27051;27052;28001;28002;28003;28004;28005;28006;31056;31057;31438;31439	2799;8524;8715;11293;13092;14356;14365;27041;28005;31056;31438	9;10;11;12	214;240;246;349	-1
TRINITY_DN103_c0_g1_i5|m.37621;TRINITY_DN103_c0_g1_i2|m.37614	TRINITY_DN103_c0_g1_i5|m.37621;TRINITY_DN103_c0_g1_i2|m.37614	9;5	4;2	4;2	TRINITY_DN103_c0_g1_i5|m.37621 type:5prime_partial len:339 (-) TRINITY_DN103_c0_g1_i5:61-1077(-);TRINITY_DN103_c0_g1_i2|m.37614 type:complete len:116 (-) TRINITY_DN103_c0_g1_i2:61-408(-)	2	9	4	4	34.6	17.2	17.2	36.835	338	338;115	0	30.676	6883100000	12	573600000	14				52	2080;3260;3533;3534;5268;6401;6501;6731;7632	False;False;True;True;True;True;False;False;False	2129;2130;3335;3336;3619;3620;5409;6575;6678;6909;7830	7477;7478;7479;7480;7481;7482;7483;11589;11590;11591;11592;12684;12685;12686;12687;12688;19293;19294;19295;19296;19297;19298;23393;23394;23395;23766;23767;23768;23769;23770;23771;24597;24598;24599;27640;27641	8523;8524;8525;8526;8527;8528;8529;8530;8531;8532;13090;13091;13092;13093;13094;13095;14366;14367;14368;14369;14370;22034;22035;22036;22037;22038;22039;26619;26620;26621;27041;27042;27043;27044;27045;27046;27047;27048;27049;27050;27051;27052;28001;28002;28003;28004;28005;28006;31438;31439	8524;13092;14366;14370;22038;26620;27041;28005;31438	9;11	224;230	-1;-1
TRINITY_DN10319_c0_g1_i1|m.51916	TRINITY_DN10319_c0_g1_i1|m.51916	2	2	2	TRINITY_DN10319_c0_g1_i1|m.51916 type:5prime_partial len:80 (+) TRINITY_DN10319_c0_g1_i1:1-240(+)	1	2	2	2	25.3	25.3	25.3	8.9589	79	79	0	6.3052	728420000	7	104060000	6				53	984;1494	True;True	1010;1529	3501;3502;3503;5335;5336;5337	3942;3943;3944;6050;6051;6052	3944;6052			-1
TRINITY_DN10319_c0_g2_i1|m.51922	TRINITY_DN10319_c0_g2_i1|m.51922	2	2	2	TRINITY_DN10319_c0_g2_i1|m.51922 type:3prime_partial len:37 (+) TRINITY_DN10319_c0_g2_i1:345-452(+)	1	2	2	2	77.8	77.8	77.8	3.9683	36	36	0	11.526	482980000	3	160990000	5				54	2253;6358	True;True	2306;6532	8125;8126;8127;23211;23212	9248;9249;9250;26396;26397	9248;26396			-1
TRINITY_DN1034_c0_g1_i2|m.168775;TRINITY_DN1034_c0_g1_i6|m.168790	TRINITY_DN1034_c0_g1_i2|m.168775	55;8	55;8	55;8	TRINITY_DN1034_c0_g1_i2|m.168775 type:complete len:655 (-) TRINITY_DN1034_c0_g1_i2:139-2103(-)	2	55	55	55	71.4	71.4	71.4	73.17	654	654;80	0	323.31	1614100000000	40	40353000000	589				55	49;50;329;357;574;593;706;867;1016;1017;1130;1264;1844;1907;2247;2254;2255;2437;2438;2786;2787;2973;3715;3716;3830;3905;3961;3966;3976;3986;4090;4132;4173;4583;4821;5025;5426;5427;5603;5626;5670;5888;5889;5974;6037;6038;6127;6356;6703;6704;6715;6952;7843;8007;8058	True;True;True;True;True;True;True;True;True;True;True;True;True;True;True;True;True;True;True;True;True;True;True;True;True;True;True;True;True;True;True;True;True;True;True;True;True;True;True;True;True;True;True;True;True;True;True;True;True;True;True;True;True;True;True	49;50;335;364;585;605;724;888;1042;1043;1157;1296;1887;1888;1951;1952;2300;2307;2308;2309;2310;2496;2497;2853;2854;3044;3811;3812;3928;4004;4061;4067;4078;4088;4192;4235;4276;4277;4690;4936;4937;5143;5144;5568;5569;5749;5772;5817;6046;6047;6135;6201;6202;6203;6295;6530;6881;6882;6893;7136;8043;8209;8210;8262	175;176;177;178;179;180;181;182;183;184;185;186;187;188;1211;1212;1213;1214;1215;1216;1217;1218;1219;1317;1318;1319;1320;1321;1322;1323;2056;2057;2058;2059;2060;2061;2062;2063;2064;2065;2125;2126;2127;2128;2129;2527;2528;2529;2530;2531;3113;3114;3115;3116;3117;3118;3119;3120;3121;3122;3123;3124;3125;3126;3127;3128;3129;3130;3131;3132;3133;3134;3135;3136;3137;3608;3609;3610;3611;3612;3613;3614;361…	196;197;198;199;200;201;202;203;204;205;206;207;208;209;210;211;212;213;214;215;216;217;1343;1344;1345;1346;1347;1348;1349;1350;1351;1352;1353;1354;1472;1473;1474;1475;1476;1477;1478;2324;2325;2326;2327;2328;2329;2330;2331;2332;2333;2334;2335;2336;2396;2397;2398;2399;2400;2401;2402;2403;2404;2850;2851;2852;2853;2854;3503;3504;3505;3506;3507;3508;3509;3510;3511;3512;3513;3514;3515;3516;3517;3518;3…	197;210;1348;1472;2336;2401;2851;3519;4066;4071;4497;4980;7604;7836;9225;9263;9278;9962;9964;11215;11233;12031;15193;15203;15715;16013;16304;16357;16398;16441;16963;17090;17258;18883;20184;20900;22580;22586;23146;23255;23422;24547;24553;24914;25152;25168;25463;26391;27862;27866;27901;28836;32239;32827;33081	13;14;15;16;17;18;19;20;21;22	78;152;158;249;379;437;582;600;610;621	-1;-1
TRINITY_DN10387_c0_g1_i6|m.51779	TRINITY_DN10387_c0_g1_i6|m.51779	1	1	1	TRINITY_DN10387_c0_g1_i6|m.51779 type:complete len:188 (-) TRINITY_DN10387_c0_g1_i6:2626-3189(-)	1	1	1	1	5.9	5.9	5.9	21.942	187	187	0	3.73	34571000	10	3457100	0				56	3440	TRUE	3523	12302	13897	13897			-1
TRINITY_DN1042_c0_g1_i1|m.168503	TRINITY_DN1042_c0_g1_i1|m.168503	4	4	4	TRINITY_DN1042_c0_g1_i1|m.168503 type:complete len:167 (-) TRINITY_DN1042_c0_g1_i1:771-1271(-)	1	4	4	4	22.9	22.9	22.9	19.382	166	166	0	9.2788	515780000	10	51578000	9				57	2221;2470;3730;6791	True;True;True;True	2274;2531;3826;6972	7998;7999;8000;8912;8913;13449;13450;24786;24787	9110;9111;9112;10077;10078;15261;15262;28220;28221	9112;10077;15261;28220			-1
TRINITY_DN10431_c0_g1_i1|m.29204	TRINITY_DN10431_c0_g1_i1|m.29204	2	2	2	TRINITY_DN10431_c0_g1_i1|m.29204 type:5prime_partial len:165 (-) TRINITY_DN10431_c0_g1_i1:108-602(-)	1	2	2	2	19.5	19.5	19.5	18.184	164	164	0	8.7985	147650000	7	21093000	1				58	185;1757	True;True	189;1798	699;6321;6322;6323	793;7180;7181;7182	793;7181			-1
TRINITY_DN10489_c0_g1_i1|m.29164	TRINITY_DN10489_c0_g1_i1|m.29164	1	1	1	TRINITY_DN10489_c0_g1_i1|m.29164 type:complete len:55 (+) TRINITY_DN10489_c0_g1_i1:101-265(+)	1	1	1	1	18.5	18.5	18.5	5.9392	54	54	0	5.9628	413290000	3	137760000	3				59	2677	TRUE	2741	9580;9581;9582	10815;10816;10817	10816			-1
TRINITY_DN10503_c0_g1_i3|m.58348	TRINITY_DN10503_c0_g1_i3|m.58348	2	2	2	TRINITY_DN10503_c0_g1_i3|m.58348 type:5prime_partial len:132 (+) TRINITY_DN10503_c0_g1_i3:2-397(+)	1	2	2	2	16.8	16.8	16.8	14.983	131	131	0	19.664	1947400000	10	194740000	6				60	4707;6774	True;True	4819;6954	17289;17290;17291;24729;24730;24731	19721;19722;19723;28140;28141;28142	19722;28140			-1
TRINITY_DN10513_c0_g1_i3|m.58485;TRINITY_DN10513_c0_g1_i1|m.58492	TRINITY_DN10513_c0_g1_i3|m.58485;TRINITY_DN10513_c0_g1_i1|m.58492	2;1	2;1	2;1	TRINITY_DN10513_c0_g1_i3|m.58485 type:complete len:295 (-) TRINITY_DN10513_c0_g1_i3:481-1365(-);TRINITY_DN10513_c0_g1_i1|m.58492 type:complete len:178 (-) TRINITY_DN10513_c0_g1_i1:481-1014(-)	2	2	2	2	10.9	10.9	10.9	33.835	294	294;177	0	7.7544	382880000	13	29452000	4				61	3285;5446	True;True	3362;5588	11678;19866;19867;19868	13186;22650;22651;22652	13186;22651			-1;-1
TRINITY_DN10540_c3_g1_i1|m.58445	TRINITY_DN10540_c3_g1_i1|m.58445	1	1	1	TRINITY_DN10540_c3_g1_i1|m.58445 type:5prime_partial len:78 (-) TRINITY_DN10540_c3_g1_i1:171-404(-)	1	1	1	1	20.8	20.8	20.8	8.2095	77	77	0	4.2831	449380000	4	112350000	3				62	7374	TRUE	7564	26738;26739;26740	30433;30434;30435	30434			-1
TRINITY_DN10548_c0_g3_i1|m.58289	TRINITY_DN10548_c0_g3_i1|m.58289	6	6	6	TRINITY_DN10548_c0_g3_i1|m.58289 type:complete len:220 (-) TRINITY_DN10548_c0_g3_i1:459-1118(-)	1	6	6	6	30.6	30.6	30.6	25.342	219	219	0	16.848	1237500000	11	112500000	9				63	2429;2916;3192;6563;6864;7753	True;True;True;True;True;True	2488;2986;3263;6741;7047;7952	8782;8783;10390;11331;11332;11333;23986;23987;25045;28047	9940;9941;11745;12793;12794;12795;27288;27289;28520;31904	9940;11745;12793;27289;28520;31904			-1
TRINITY_DN1055_c0_g1_i3|m.168847	TRINITY_DN1055_c0_g1_i3|m.168847	1	1	1	TRINITY_DN1055_c0_g1_i3|m.168847 type:complete len:520 (+) TRINITY_DN1055_c0_g1_i3:350-1909(+)	1	1	1	1	2.1	2.1	2.1	56.139	519	519	0	6.9096	118350000	22	5379800	3				64	800	TRUE	818	2838;2839;2840	3178;3179;3180	3178			-1
TRINITY_DN10558_c0_g1_i2|m.58571;TRINITY_DN10558_c0_g1_i1|m.58578	TRINITY_DN10558_c0_g1_i2|m.58571;TRINITY_DN10558_c0_g1_i1|m.58578	3;3	3;3	3;3	TRINITY_DN10558_c0_g1_i2|m.58571 type:complete len:132 (-) TRINITY_DN10558_c0_g1_i2:1150-1545(-);TRINITY_DN10558_c0_g1_i1|m.58578 type:complete len:132 (-) TRINITY_DN10558_c0_g1_i1:1194-1589(-)	2	3	3	3	23.7	23.7	23.7	14.898	131	131;131	0	19.623	861460000	6	143580000	8				65	3417;8096;8097	True;True;True	3500;8301;8302	12227;12228;12229;29221;29222;29223;29224;29225	13819;13820;13821;33224;33225;33226;33227;33228	13821;33224;33227			-1;-1
TRINITY_DN10560_c0_g1_i1|m.58387	TRINITY_DN10560_c0_g1_i1|m.58387	2	2	2	TRINITY_DN10560_c0_g1_i1|m.58387 type:complete len:960 (-) TRINITY_DN10560_c0_g1_i1:142-3021(-)	1	2	2	2	3.6	3.6	3.6	109.28	959	959	0.0096886	2.0376	803220000	39	20595000	2				66	607;7621	True;True	621;7819	2170;27605;27606	2449;31403;31404	2449;31404			-1
TRINITY_DN106_c0_g1_i3|m.34377;TRINITY_DN106_c0_g1_i1|m.34398;TRINITY_DN106_c0_g1_i7|m.34389;TRINITY_DN106_c0_g1_i7|m.34388	TRINITY_DN106_c0_g1_i3|m.34377;TRINITY_DN106_c0_g1_i1|m.34398;TRINITY_DN106_c0_g1_i7|m.34389;TRINITY_DN106_c0_g1_i7|m.34388	2;2;1;1	2;2;1;1	2;2;1;1	TRINITY_DN106_c0_g1_i3|m.34377 type:complete len:347 (+) TRINITY_DN106_c0_g1_i3:1211-2251(+);TRINITY_DN106_c0_g1_i1|m.34398 type:5prime_partial len:541 (+) TRINITY_DN106_c0_g1_i1:3-1625(+);TRINITY_DN106_c0_g1_i7|m.34389 type:complete len:134 (+) TRINITY_DN	4	2	2	2	7.5	7.5	7.5	38.944	346	346;540;133;217	0	4.0651	171820000	19	9043100	3				67	3535;8013	True;True	3621;8216	12689;28908;28909;28910	14371;32871;32872;32873	14371;32873			-1;-1;-1;-1
TRINITY_DN10601_c0_g1_i1|m.66591	TRINITY_DN10601_c0_g1_i1|m.66591	12	12	12	TRINITY_DN10601_c0_g1_i1|m.66591 type:5prime_partial len:395 (+) TRINITY_DN10601_c0_g1_i1:3-1187(+)	1	12	12	12	41.6	41.6	41.6	44.308	394	394	0	107.64	25391000000	17	1493600000	48				68	714;1403;1660;1751;2242;2617;3600;4089;4782;5174;7066;7316	True;True;True;True;True;True;True;True;True;True;True;True	732;1437;1698;1792;2295;2681;3690;4191;4896;5308;7251;7506	2551;4967;4968;4969;4970;4971;4972;5889;5890;5891;6291;6292;6293;6294;6295;8063;8064;8065;8066;8067;9387;9388;9389;9390;9391;9392;12916;12917;12918;14930;14931;14932;14933;14934;14935;17533;17534;17535;17536;17537;17538;18949;18950;18951;25728;25729;25730;26548;26549;26550	2874;5591;5592;5593;5594;5595;5596;6667;6668;6669;7144;7145;7146;7147;7148;9179;9180;9181;9182;9183;10614;10615;10616;10617;10618;10619;14624;14625;14626;16957;16958;16959;16960;16961;16962;19987;19988;19989;19990;19991;19992;21619;21620;21621;29313;29314;29315;30214;30215;30216	2874;5593;6667;7145;9183;10614;14625;16958;19991;21619;29314;30214			-1
TRINITY_DN10609_c0_g1_i3|m.66552;TRINITY_DN10609_c0_g1_i2|m.66556;TRINITY_DN10609_c0_g1_i1|m.66550;TRINITY_DN10609_c0_g1_i5|m.66560	TRINITY_DN10609_c0_g1_i3|m.66552;TRINITY_DN10609_c0_g1_i2|m.66556;TRINITY_DN10609_c0_g1_i1|m.66550;TRINITY_DN10609_c0_g1_i5|m.66560	2;1;1;1	2;1;1;1	2;1;1;1	TRINITY_DN10609_c0_g1_i3|m.66552 type:complete len:206 (-) TRINITY_DN10609_c0_g1_i3:360-977(-);TRINITY_DN10609_c0_g1_i2|m.66556 type:complete len:132 (-) TRINITY_DN10609_c0_g1_i2:360-755(-);TRINITY_DN10609_c0_g1_i1|m.66550 type:complete len:186 (-) TRINITY	4	2	2	2	16.6	16.6	16.6	22.715	205	205;131;185;191	0	5.1341	261380000	11	23761000	4				69	3242;4293	True;True	3316;4397	11521;15600;15601;15602	13019;17713;17714;17715	13019;17714			-1;-1;-1;-1
TRINITY_DN1061_c0_g1_i1|m.168198;TRINITY_DN20231_c0_g1_i3|m.180468	TRINITY_DN1061_c0_g1_i1|m.168198;TRINITY_DN20231_c0_g1_i3|m.180468	2;1	2;1	2;1	TRINITY_DN1061_c0_g1_i1|m.168198 type:complete len:90 (-) TRINITY_DN1061_c0_g1_i1:1021-1290(-);TRINITY_DN20231_c0_g1_i3|m.180468 type:complete len:90 (-) TRINITY_DN20231_c0_g1_i3:338-607(-)	2	2	2	2	37.1	37.1	37.1	10.332	89	89;89	0	12.424	2608900000	5	521770000	7				70	5226;5317	True;True	5366;5459	19167;19168;19456;19457;19458;19459;19460;19461	21898;21899;22212;22213;22214;22215;22216;22217	21899;22212			-1;-1
TRINITY_DN1064_c0_g1_i1|m.169201	TRINITY_DN1064_c0_g1_i1|m.169201	3	3	3	TRINITY_DN1064_c0_g1_i1|m.169201 type:internal len:101 (-) TRINITY_DN1064_c0_g1_i1:3-302(-)	1	3	3	3	26	26	26	11.75	100	100	0	7.732	249660000	7	35666000	4				71	959;2909;2910	True;True;True	984;2979;2980	3419;3420;10360;10361;10362;10363	3852;3853;11711;11712;11713;11714	3852;11711;11713			-1
TRINITY_DN10665_c0_g1_i2|m.66636	TRINITY_DN10665_c0_g1_i2|m.66636	3	3	3	TRINITY_DN10665_c0_g1_i2|m.66636 type:complete len:674 (+) TRINITY_DN10665_c0_g1_i2:229-2250(+)	1	3	3	3	7.1	7.1	7.1	76.56	673	673	0	12.497	381710000	22	17350000	7				72	793;5172;7187	True;True;True	811;5306;7373	2815;2816;18943;18944;26121;26122;26123	3155;3156;21613;21614;29724;29725;29726	3155;21614;29726			-1
TRINITY_DN10711_c0_g2_i1|m.9587	TRINITY_DN10711_c0_g2_i1|m.9587	17	17	17	TRINITY_DN10711_c0_g2_i1|m.9587 type:complete len:243 (-) TRINITY_DN10711_c0_g2_i1:138-866(-)	1	17	17	17	53.3	53.3	53.3	26.945	242	242	0	68.903	18899000000	13	1453800000	53				73	606;1671;1722;1763;1853;1887;1888;2661;2662;3822;3828;5923;6148;7272;7273;7274;7929	True;True;True;True;True;True;True;True;True;True;True;True;True;True;True;True;True	620;1709;1763;1804;1897;1931;1932;2725;2726;3920;3926;6082;6318;7462;7463;7464;8129	2168;2169;5936;5937;5938;5939;5940;5941;6169;6170;6171;6172;6173;6174;6340;6341;6342;6343;6344;6707;6708;6709;6818;6819;9523;9524;13820;13821;13822;13823;13824;13825;13847;13848;13849;21698;22496;22497;22498;22499;26399;26400;26401;26402;26403;26404;26405;26406;26407;26408;26409;28615;28616;28617	2447;2448;6732;6733;6734;6735;6736;6737;6738;6980;6981;6982;6983;6984;6985;7199;7200;7201;7202;7203;7637;7638;7639;7761;7762;10755;10756;15678;15679;15680;15681;15682;15683;15706;15707;15708;24706;25593;25594;25595;25596;30056;30057;30058;30059;30060;30061;30062;30063;30064;30065;30066;32540;32541;32542	2448;6737;6981;7201;7638;7761;7762;10755;10756;15683;15706;24706;25595;30058;30062;30066;32540			-1
TRINITY_DN1072_c0_g1_i1|m.168958	TRINITY_DN1072_c0_g1_i1|m.168958	7	7	7	TRINITY_DN1072_c0_g1_i1|m.168958 type:complete len:303 (-) TRINITY_DN1072_c0_g1_i1:545-1453(-)	1	7	7	7	25.2	25.2	25.2	33.18	302	302	0	33.093	1418000000	22	64456000	16				74	715;759;1616;2185;4496;7120;7878	True;True;True;True;True;True;True	733;777;1654;2237;4602;7305;8078	2552;2553;2554;2693;5724;5725;5726;7862;7863;16376;16377;25897;25898;25899;28449;28450;28451	2875;2876;2877;3021;6468;6469;6470;8950;8951;18593;18594;29483;29484;29485;32348;32349;32350	2875;3021;6469;8950;18594;29484;32348			-1
TRINITY_DN1075_c0_g1_i1|m.169097	TRINITY_DN1075_c0_g1_i1|m.169097	4	4	4	TRINITY_DN1075_c0_g1_i1|m.169097 type:complete len:517 (-) TRINITY_DN1075_c0_g1_i1:366-1916(-)	1	4	4	4	12	12	12	59.34	516	516	0	10.834	226730000	23	9857700	4				75	1700;3412;5666;7205	True;True;True;True	1740;3494;5813;7391	6075;6076;12205;20575;26166;26167	6878;6879;13785;23407;29773;29774	6879;13785;23407;29773			-1
TRINITY_DN10754_c0_g1_i2|m.9705	TRINITY_DN10754_c0_g1_i2|m.9705	4	4	4	TRINITY_DN10754_c0_g1_i2|m.9705 type:complete len:166 (-) TRINITY_DN10754_c0_g1_i2:366-863(-)	1	4	4	4	33.3	33.3	33.3	18.684	165	165	0	14.68	1333400000	8	166670000	12				76	2388;3274;3346;3528	True;True;True;True	2445;3350;3425;3612	8638;8639;8640;11628;11629;11630;11932;11933;11934;12657;12658;12659	9788;9789;9790;13132;13133;13134;13469;13470;13471;14338;14339;14340	9788;13134;13470;14340			-1
TRINITY_DN1076_c0_g1_i2|m.168083;TRINITY_DN1076_c0_g1_i1|m.168080;TRINITY_DN1076_c0_g1_i1|m.168078	TRINITY_DN1076_c0_g1_i2|m.168083	4;1;1	4;1;1	4;1;1	TRINITY_DN1076_c0_g1_i2|m.168083 type:complete len:151 (+) TRINITY_DN1076_c0_g1_i2:95-547(+)	3	4	4	4	54	54	54	16.549	150	150;49;70	0	53.486	18267000000	10	1826700000	21				77	3;736;3263;3948	True;True;True;True	3;754;3339;4048	17;18;19;2609;2610;2611;2612;2613;2614;2615;2616;11598;14325;14326;14327;14328;14329;14330;14331;14332;14333	23;24;25;2934;2935;2936;2937;2938;2939;2940;2941;13101;16238;16239;16240;16241;16242;16243;16244;16245;16246	23;2938;13101;16240			-1;-1;-1
TRINITY_DN10764_c0_g1_i1|m.9696	TRINITY_DN10764_c0_g1_i1|m.9696	1	1	1	TRINITY_DN10764_c0_g1_i1|m.9696 type:5prime_partial len:40 (-) TRINITY_DN10764_c0_g1_i1:101-220(-)	1	1	1	1	61.5	61.5	61.5	4.0385	39	39	0	5.8261	62302000	2	31151000	1				78	2648	TRUE	2712	9483	10714	10714			-1
TRINITY_DN1078_c0_g2_i3|m.168639	TRINITY_DN1078_c0_g2_i3|m.168639	4	4	4	TRINITY_DN1078_c0_g2_i3|m.168639 type:complete len:257 (-) TRINITY_DN1078_c0_g2_i3:254-1024(-)	1	4	4	4	19.5	19.5	19.5	28.303	256	256	0	15.31	639360000	13	49181000	7				79	59;4273;5845;6448	True;True;True;True	59;4377;6001;6623	227;228;229;15531;15532;21404;23564	264;265;266;17632;17633;24375;26817	265;17633;24375;26817			-1
TRINITY_DN1078_c0_g2_i3|m.168642	TRINITY_DN1078_c0_g2_i3|m.168642	2	2	2	TRINITY_DN1078_c0_g2_i3|m.168642 type:complete len:80 (-) TRINITY_DN1078_c0_g2_i3:1650-1889(-)	1	2	2	2	45.6	45.6	45.6	8.9524	79	79	0	6.8572	469020000	4	117250000	3				80	216;4387	True;True	221;4492	832;15971;15972;15973	935;18142;18143;18144	935;18142			-1
TRINITY_DN108_c1_g1_i3|m.35149;TRINITY_DN108_c1_g1_i6|m.35154;TRINITY_DN108_c1_g1_i4|m.35159	TRINITY_DN108_c1_g1_i3|m.35149;TRINITY_DN108_c1_g1_i6|m.35154;TRINITY_DN108_c1_g1_i4|m.35159	1;1;1	1;1;1	1;1;1	TRINITY_DN108_c1_g1_i3|m.35149 type:complete len:253 (-) TRINITY_DN108_c1_g1_i3:466-1224(-);TRINITY_DN108_c1_g1_i6|m.35154 type:complete len:286 (-) TRINITY_DN108_c1_g1_i6:443-1300(-);TRINITY_DN108_c1_g1_i4|m.35159 type:complete len:471 (-) TRINITY_DN108_c	3	1	1	1	5.6	5.6	5.6	28.579	252	252;285;470	0	5.2533	336720000	10	33672000	4				81	1920	TRUE	1965	6922;6923;6924;6925;6926	7889;7890;7891;7892;7893	7890			-1;-1;-1
TRINITY_DN1081_c0_g1_i5|m.168514;TRINITY_DN1081_c0_g1_i4|m.168511	TRINITY_DN1081_c0_g1_i5|m.168514	12;1	12;1	12;1	TRINITY_DN1081_c0_g1_i5|m.168514 type:complete len:311 (-) TRINITY_DN1081_c0_g1_i5:221-1153(-)	2	12	12	12	61	61	61	33.696	310	310;85	0	94.43	20708000000	12	1725700000	43				82	693;1816;2219;2942;2943;4244;4259;4260;4535;5537;5596;6782	True;True;True;True;True;True;True;True;True;True;True;True	711;1858;2272;3013;3014;4348;4363;4364;4641;5681;5742;6963	2492;6550;6551;6552;6553;6554;7988;7989;7990;7991;10496;10497;10498;10499;10500;10501;10502;10503;10504;10505;15433;15434;15435;15475;15476;15477;15478;15479;15480;15481;16495;16496;16497;20109;20110;20111;20112;20113;20114;20314;20315;20316;24759;24760;24761	2815;7447;7448;7449;7450;7451;9100;9101;9102;9103;11856;11857;11858;11859;11860;11861;11862;11863;11864;11865;17527;17528;17529;17572;17573;17574;17575;17576;17577;17578;18732;18733;18734;22898;22899;22900;22901;22902;22903;23127;23128;23129;28189;28190;28191	2815;7448;9100;11857;11863;17528;17577;17578;18732;22901;23128;28191			-1;-1
TRINITY_DN10846_c0_g1_i1|m.178016	TRINITY_DN10846_c0_g1_i1|m.178016	1	1	1	TRINITY_DN10846_c0_g1_i1|m.178016 type:complete len:131 (+) TRINITY_DN10846_c0_g1_i1:54-446(+)	1	1	1	1	13.8	13.8	13.8	15.135	130	130	0	4.8025	71998000	5	14400000	1				83	6119	TRUE	6286	22351	25416	25416			-1
TRINITY_DN1091_c0_g1_i1|m.167973	TRINITY_DN1091_c0_g1_i1|m.167973	6	6	6	TRINITY_DN1091_c0_g1_i1|m.167973 type:complete len:109 (+) TRINITY_DN1091_c0_g1_i1:123-449(+)	1	6	6	6	62	62	62	11.866	108	108	0	25.027	4285100000	7	612160000	14				84	70;1070;5185;6189;6642;7216	True;True;True;True;True;True	71;1096;5322;6360;6820;7403	269;270;271;3815;3816;3817;3818;19001;19002;19003;22658;22659;24268;24269;24270;26206	322;323;324;4293;4294;4295;4296;21685;21686;21687;25760;25761;27623;27624;27625;29824	322;4296;21687;25760;27623;29824			-1
TRINITY_DN10984_c0_g1_i1|m.13356;TRINITY_DN10984_c0_g1_i5|m.13369	TRINITY_DN10984_c0_g1_i1|m.13356;TRINITY_DN10984_c0_g1_i5|m.13369	3;3	3;3	3;3	TRINITY_DN10984_c0_g1_i1|m.13356 type:complete len:309 (-) TRINITY_DN10984_c0_g1_i1:430-1356(-);TRINITY_DN10984_c0_g1_i5|m.13369 type:complete len:374 (-) TRINITY_DN10984_c0_g1_i5:430-1551(-)	2	3	3	3	10.4	10.4	10.4	33.691	308	308;373	0	8.5075	205260000	15	13684000	4				85	3002;3613;3694	True;True;True	3073;3704;3790	10742;12995;12996;12997;13322	12131;14721;14722;14723;15112	12131;14722;15112			-1;-1
TRINITY_DN11_c0_g1_i14|m.135531;TRINITY_DN11_c0_g1_i20|m.135506;TRINITY_DN1392_c0_g1_i5|m.14648;TRINITY_DN1392_c0_g1_i4|m.14636;TRINITY_DN17084_c0_g1_i2|m.60661	TRINITY_DN11_c0_g1_i14|m.135531	24;6;2;2;1	24;6;2;2;1	9;0;0;0;1	TRINITY_DN11_c0_g1_i14|m.135531 type:complete len:283 (+) TRINITY_DN11_c0_g1_i14:548-1396(+)	5	24	24	9	77.7	77.7	32.3	32.427	282	282;79;52;52;81	0	136.3	266780000000	21	12704000000	162				86	351;545;836;1373;1374;2075;2076;2137;2166;2243;2260;2270;2523;2663;2665;2666;2915;3650;4361;4362;4464;5928;5929;6955	True;True;True;True;True;True;True;True;True;True;True;True;True;True;True;True;True;True;True;True;True;True;True;True	357;358;555;857;1407;1408;2124;2125;2188;2217;2296;2315;2325;2585;2586;2727;2729;2730;2985;3744;3745;4466;4467;4570;6088;6089;7139	1289;1290;1291;1292;1293;1294;1295;1296;1297;1298;1299;1300;1301;1302;1303;1304;1962;1963;1964;1965;1966;1967;2993;2994;2995;4857;4858;4859;4860;4861;7458;7459;7460;7461;7462;7463;7464;7465;7466;7691;7692;7693;7805;7806;7807;7808;8068;8069;8070;8071;8072;8073;8074;8075;8076;8077;8078;8079;8080;8170;8171;8172;8227;8228;8229;8230;8231;8232;9089;9090;9091;9092;9525;9526;9530;9531;9532;9533;9534;1037…	1437;1438;1439;1440;1441;1442;1443;1444;1445;1446;1447;1448;1449;1450;1451;1452;1453;1454;1455;1456;1457;1458;1459;2219;2220;2221;2222;2223;2224;2225;2226;3375;3376;3377;3378;3379;3380;5464;5465;5466;5467;5468;8501;8502;8503;8504;8505;8506;8507;8508;8509;8510;8511;8512;8766;8767;8768;8886;8887;8888;8889;9184;9185;9186;9187;9188;9189;9190;9191;9192;9193;9194;9195;9196;9293;9294;9295;9296;9297;9298…	1445;2221;3377;5465;5468;8502;8512;8766;8888;9192;9296;9360;10277;10758;10762;10766;11734;14924;18047;18052;18431;24717;24723;28847	23;24;25	105;144;260	-1;-1;-1;-1;-1
TRINITY_DN11_c0_g1_i3|m.135514;TRINITY_DN11_c0_g1_i20|m.135504;TRINITY_DN6115_c0_g1_i2|m.56960;TRINITY_DN9511_c0_g1_i1|m.159496;TRINITY_DN600_c0_g2_i3|m.31342;TRINITY_DN600_c0_g2_i1|m.31337;TRINITY_DN600_c0_g2_i2|m.31343	TRINITY_DN11_c0_g1_i3|m.135514;TRINITY_DN11_c0_g1_i20|m.135504	20;19;2;2;1;1;1	6;6;2;0;0;0;0	5;5;1;0;0;0;0	TRINITY_DN11_c0_g1_i3|m.135514 type:complete len:326 (+) TRINITY_DN11_c0_g1_i3:279-1256(+);TRINITY_DN11_c0_g1_i20|m.135504 type:complete len:282 (+) TRINITY_DN11_c0_g1_i20:548-1393(+)	7	20	6	5	68.3	20.6	15.1	37.701	325	325;281;39;61;34;34;63	0	22.187	39459000000	20	1972900000	34				87	126;351;1375;2123;2137;2166;2245;2272;2515;2708;2727;2915;3347;3517;3650;4361;4362;5928;5929;6954	True;False;True;False;False;False;True;True;True;False;False;False;False;False;False;False;False;False;False;True	127;357;358;1409;2173;2174;2188;2217;2298;2327;2576;2773;2792;2985;3426;3601;3744;3745;4466;4467;6088;6089;7138	439;440;441;1289;1290;1291;1292;1293;1294;1295;1296;1297;1298;1299;1300;1301;1302;1303;1304;4862;4863;7632;7633;7634;7635;7636;7637;7638;7639;7640;7641;7642;7691;7692;7693;7805;7806;7807;7808;8083;8084;8085;8086;8087;8088;8089;8090;8091;8092;8239;8240;8241;8242;8243;8244;8245;9062;9693;9694;9695;9751;9752;9753;10378;10379;10380;10381;10382;10383;10384;10385;10386;10387;10388;10389;11935;11936;119…	499;500;501;1437;1438;1439;1440;1441;1442;1443;1444;1445;1446;1447;1448;1449;1450;1451;1452;1453;1454;1455;1456;1457;1458;1459;5469;5470;8693;8694;8695;8696;8697;8698;8699;8700;8701;8702;8703;8704;8705;8706;8707;8708;8709;8766;8767;8768;8886;8887;8888;8889;9199;9200;9201;9202;9203;9204;9205;9206;9207;9208;9209;9210;9211;9370;9371;9372;9373;9374;9375;9376;9377;9378;9379;9380;10249;10956;10957;1095…	500;1445;5469;8707;8766;8888;9210;9379;10249;10956;11028;11734;13476;14259;14924;18047;18052;24717;24723;28842	23;25;26	45;149;188	-1;-1;-1;-1;-1;-1;-1
TRINITY_DN11_c0_g1_i7|m.135526	TRINITY_DN11_c0_g1_i7|m.135526	24	9	4	TRINITY_DN11_c0_g1_i7|m.135526 type:complete len:327 (+) TRINITY_DN11_c0_g1_i7:279-1259(+)	1	24	9	4	71.8	32.5	15.3	37.795	326	326	0	34.768	58362000000	20	2918100000	58				88	351;544;1373;1374;2123;2137;2166;2246;2271;2523;2663;2665;2666;2708;2727;2915;3347;3517;3650;3693;4361;4362;5928;5929	False;True;False;False;True;False;False;True;True;False;False;False;False;True;True;False;True;True;False;True;False;False;False;False	357;358;554;1407;1408;2173;2174;2188;2217;2299;2326;2585;2586;2727;2729;2730;2773;2792;2985;3426;3601;3744;3745;3789;4466;4467;6088;6089	1289;1290;1291;1292;1293;1294;1295;1296;1297;1298;1299;1300;1301;1302;1303;1304;1960;1961;4857;4858;4859;4860;4861;7632;7633;7634;7635;7636;7637;7638;7639;7640;7641;7642;7691;7692;7693;7805;7806;7807;7808;8093;8094;8095;8096;8097;8098;8099;8100;8101;8233;8234;8235;8236;8237;8238;9089;9090;9091;9092;9525;9526;9530;9531;9532;9533;9534;9693;9694;9695;9751;9752;9753;10378;10379;10380;10381;10382;1038…	1437;1438;1439;1440;1441;1442;1443;1444;1445;1446;1447;1448;1449;1450;1451;1452;1453;1454;1455;1456;1457;1458;1459;2217;2218;5464;5465;5466;5467;5468;8693;8694;8695;8696;8697;8698;8699;8700;8701;8702;8703;8704;8705;8706;8707;8708;8709;8766;8767;8768;8886;8887;8888;8889;9212;9213;9214;9215;9216;9217;9218;9219;9220;9364;9365;9366;9367;9368;9369;10276;10277;10278;10279;10757;10758;10762;10763;10764;…	1445;2217;5465;5468;8707;8766;8888;9218;9369;10277;10758;10762;10766;10956;11028;11734;13476;14259;14924;15111;18047;18052;24717;24723	23;24;25;26	45;149;188;304	-1
TRINITY_DN11001_c0_g1_i1|m.171418	TRINITY_DN11001_c0_g1_i1|m.171418	3	3	3	TRINITY_DN11001_c0_g1_i1|m.171418 type:complete len:130 (-) TRINITY_DN11001_c0_g1_i1:162-551(-)	1	3	3	3	31	31	31	14.289	129	129	0	18.085	2819300000	8	352410000	13				89	3645;5663;7329	True;True;True	3739;5810;7519	13129;13130;20564;20565;20566;20567;20568;20569;26609;26610;26611;26612;26613	14900;14901;23396;23397;23398;23399;23400;23401;30286;30287;30288;30289;30290	14901;23399;30290			-1
TRINITY_DN11001_c0_g2_i1|m.171422	TRINITY_DN11001_c0_g2_i1|m.171422	3	3	3	TRINITY_DN11001_c0_g2_i1|m.171422 type:internal len:107 (-) TRINITY_DN11001_c0_g2_i1:3-320(-)	1	3	3	3	36.8	36.8	36.8	11.056	106	106	0	21.863	1157000000	6	192830000	7				90	2575;3402;5842	True;True;True	2639;3484;5998	9262;9263;12168;12169;12170;21396;21397	10460;10461;13748;13749;13750;24367;24368	10460;13749;24368			-1
TRINITY_DN11077_c1_g2_i3|m.171263;TRINITY_DN11077_c1_g2_i1|m.171260	TRINITY_DN11077_c1_g2_i3|m.171263;TRINITY_DN11077_c1_g2_i1|m.171260	1;1	1;1	1;1	TRINITY_DN11077_c1_g2_i3|m.171263 type:5prime_partial len:122 (-) TRINITY_DN11077_c1_g2_i3:81-446(-);TRINITY_DN11077_c1_g2_i1|m.171260 type:internal len:191 (-) TRINITY_DN11077_c1_g2_i1:2-571(-)	2	1	1	1	11.6	11.6	11.6	13.467	121	121;190	0.0015649	3.3688	39954000	4	9988500	1				91	3749	TRUE	3845	13506	15322	15322			-1;-1
TRINITY_DN111_c0_g2_i6|m.36752;TRINITY_DN111_c0_g2_i3|m.36760;TRINITY_DN111_c0_g2_i3|m.36762	TRINITY_DN111_c0_g2_i6|m.36752;TRINITY_DN111_c0_g2_i3|m.36760	15;12;1	15;12;1	14;11;1	TRINITY_DN111_c0_g2_i6|m.36752 type:5prime_partial len:556 (-) TRINITY_DN111_c0_g2_i6:311-1978(-);TRINITY_DN111_c0_g2_i3|m.36760 type:5prime_partial len:460 (-) TRINITY_DN111_c0_g2_i3:666-2045(-)	3	15	15	14	38	38	35.7	61.952	555	555;459;88	0	87.66	25962000000	21	1236300000	55				92	409;673;1681;1682;1683;2225;2506;2955;3317;3441;5372;7055;7420;7686;8055	True;True;True;True;True;True;True;True;True;True;True;True;True;True;True	417;691;1719;1720;1721;2278;2567;3026;3396;3524;3525;5514;7240;7611;7885;8259	1489;2434;2435;2436;2437;2438;2439;5986;5987;5988;5989;5990;5991;5992;5993;5994;8010;8011;9045;10557;10558;10559;10560;10561;10562;11834;11835;11836;11837;11838;11839;12303;12304;12305;12306;12307;12308;12309;19628;19629;19630;25695;25696;26908;26909;26910;27820;27821;27822;29080;29081;29082	1662;2757;2758;2759;2760;2761;2762;6783;6784;6785;6786;6787;6788;6789;6790;6791;9122;9123;10232;11923;11924;11925;11926;11927;11928;13365;13366;13367;13368;13369;13370;13371;13372;13373;13374;13898;13899;13900;13901;13902;13903;13904;22394;22395;22396;22397;29274;29275;30613;30614;30615;31633;31634;31635;33071;33072;33073	1662;2757;6786;6790;6791;9122;10232;11927;13373;13902;22396;29275;30614;31635;33072	27	446	-1;-1;-1
TRINITY_DN11111_c0_g1_i1|m.116955	TRINITY_DN11111_c0_g1_i1|m.116955	7	7	7	TRINITY_DN11111_c0_g1_i1|m.116955 type:internal len:124 (+) TRINITY_DN11111_c0_g1_i1:2-370(+)	1	7	7	7	65.9	65.9	65.9	14.202	123	123	0	42.786	7846300000	7	1120900000	22				93	1010;1011;1580;1796;4317;6170;7965	True;True;True;True;True;True;True	1036;1037;1618;1837;4422;6341;8165	3591;3592;3593;5613;5614;6466;6467;6468;6469;6470;15745;15746;15747;15748;15749;22597;22598;22599;28738;28739;28740	4046;4047;4048;6354;6355;7352;7353;7354;7355;7356;7357;17896;17897;17898;17899;17900;25698;25699;25700;32671;32672;32673	4047;4048;6354;7354;17898;25700;32673			-1
TRINITY_DN11111_c0_g2_i1|m.116960	TRINITY_DN11111_c0_g2_i1|m.116960	1	1	1	TRINITY_DN11111_c0_g2_i1|m.116960 type:3prime_partial len:57 (-) TRINITY_DN11111_c0_g2_i1:3-170(-)	1	1	1	1	48.2	48.2	48.2	5.9829	56	56	0	8.5369	576810000	3	192270000	1				94	7048	TRUE	7233	25678	29257	29257			-1
TRINITY_DN11181_c0_g1_i1|m.117264	TRINITY_DN11181_c0_g1_i1|m.117264	2	2	2	TRINITY_DN11181_c0_g1_i1|m.117264 type:complete len:216 (+) TRINITY_DN11181_c0_g1_i1:84-731(+)	1	2	2	2	19.1	19.1	19.1	24.875	215	215	0	6.3987	150520000	9	16725000	3				95	842;8010	True;True	863;8213	3012;28902;28903	3398;32865;32866	3398;32866			-1
TRINITY_DN1120_c0_g1_i7|m.185837;TRINITY_DN1120_c0_g1_i1|m.185860	TRINITY_DN1120_c0_g1_i7|m.185837;TRINITY_DN1120_c0_g1_i1|m.185860	23;23	23;23	23;23	TRINITY_DN1120_c0_g1_i7|m.185837 type:complete len:564 (-) TRINITY_DN1120_c0_g1_i7:2201-3892(-);TRINITY_DN1120_c0_g1_i1|m.185860 type:complete len:564 (-) TRINITY_DN1120_c0_g1_i1:2155-3846(-)	2	23	23	23	46.5	46.5	46.5	62.939	563	563;563	0	144.83	55267000000	32	1727100000	101				96	245;565;969;1776;1978;2395;2434;2630;2941;3338;4017;4250;4516;4983;5495;5932;6477;6894;7052;7163;7164;7681;7860	True;True;True;True;True;True;True;True;True;True;True;True;True;True;True;True;True;True;True;True;True;True;True	251;576;994;1817;2024;2452;2493;2694;3012;3417;4119;4354;4622;5100;5639;6092;6654;7077;7237;7349;7350;7880;8060	931;932;933;934;935;936;2033;2034;2035;2036;3451;6380;6381;6382;7121;8663;8664;8793;8794;8795;9432;9433;9434;9435;9436;9437;10487;10488;10489;10490;10491;10492;10493;10494;10495;11907;11908;11909;11910;11911;14598;15449;15450;16441;16442;16443;18208;18209;18210;18211;18212;18213;20004;20005;20006;21721;21722;21723;21724;21725;23675;23676;23677;23678;23679;23680;25136;25137;25138;25689;25690;25691…	1044;1045;1046;1047;1048;1049;2300;2301;2302;2303;3884;7239;7240;7241;8118;9821;9822;9951;9952;9953;10659;10660;10661;10662;10663;10664;11847;11848;11849;11850;11851;11852;11853;11854;11855;13444;13445;13446;13447;13448;16534;17546;17547;18666;18667;18668;20765;20766;20767;20768;20769;20770;22792;22793;22794;24730;24731;24732;24733;24734;24735;26938;26939;26940;26941;26942;26943;26944;26945;26946…	1045;2303;3884;7239;8118;9821;9952;10663;11852;13444;16534;17546;18667;20766;22794;24734;26947;28614;29268;29641;29643;31622;32290			-1;-1
TRINITY_DN1120_c0_g1_i7|m.185838;TRINITY_DN1120_c0_g1_i1|m.185861	TRINITY_DN1120_c0_g1_i7|m.185838;TRINITY_DN1120_c0_g1_i1|m.185861	5;5	5;5	5;5	TRINITY_DN1120_c0_g1_i7|m.185838 type:5prime_partial len:436 (+) TRINITY_DN1120_c0_g1_i7:1-1308(+);TRINITY_DN1120_c0_g1_i1|m.185861 type:5prime_partial len:436 (+) TRINITY_DN1120_c0_g1_i1:1-1308(+)	2	5	5	5	16.3	16.3	16.3	48.439	435	435;435	0	20.76	804980000	18	44721000	12				97	1569;3843;4129;4308;7146	True;True;True;True;True	1607;3941;4232;4413;7332	5583;13896;15044;15045;15046;15047;15048;15687;15688;15689;25981;25982;25983	6324;15755;17079;17080;17081;17082;17083;17824;17825;17826;29569;29570;29571	6324;15755;17080;17824;29570			-1;-1
TRINITY_DN11233_c0_g1_i2|m.70319	TRINITY_DN11233_c0_g1_i2|m.70319	5	5	5	TRINITY_DN11233_c0_g1_i2|m.70319 type:5prime_partial len:438 (+) TRINITY_DN11233_c0_g1_i2:3-1316(+)	1	5	5	5	18.1	18.1	18.1	49.718	437	437	0	27.243	849620000	22	38619000	11				98	533;911;2832;2842;7098	True;True;True;True;True	543;934;2901;2911;7283	1935;3285;3286;3287;10082;10083;10116;10117;10118;10119;10120;25824	2189;3704;3705;3706;11397;11398;11431;11432;11433;11434;11435;29410	2189;3706;11398;11433;29410			-1
TRINITY_DN11233_c0_g2_i1|m.70318	TRINITY_DN11233_c0_g2_i1|m.70318	2	2	2	TRINITY_DN11233_c0_g2_i1|m.70318 type:internal len:73 (-) TRINITY_DN11233_c0_g2_i1:3-218(-)	1	2	2	2	33.3	33.3	33.3	7.9379	72	72	0	7.5799	52040000	5	10408000	2				99	3078;6988	True;True	3149;7173	10987;25476	12413;29017	12413;29017			-1
TRINITY_DN1136_c0_g1_i2|m.185558;TRINITY_DN1136_c0_g1_i4|m.185554	TRINITY_DN1136_c0_g1_i2|m.185558;TRINITY_DN1136_c0_g1_i4|m.185554	2;1	2;1	2;1	TRINITY_DN1136_c0_g1_i2|m.185558 type:complete len:287 (+) TRINITY_DN1136_c0_g1_i2:98-958(+);TRINITY_DN1136_c0_g1_i4|m.185554 type:5prime_partial len:165 (+) TRINITY_DN1136_c0_g1_i4:2-496(+)	2	2	2	2	9.4	9.4	9.4	32.684	286	286;164	0	4.2082	173550000	16	10847000	1				100	1971;3838	True;True	2017;3936	7099;7100;13875	8092;8093;15734	8093;15734			-1;-1
TRINITY_DN1139_c0_g3_i2|m.184565;TRINITY_DN1139_c0_g3_i4|m.184572	TRINITY_DN1139_c0_g3_i2|m.184565	5;2	5;2	5;2	TRINITY_DN1139_c0_g3_i2|m.184565 type:complete len:268 (-) TRINITY_DN1139_c0_g3_i2:1296-2099(-)	2	5	5	5	26.6	26.6	26.6	29.645	267	267;163	0	38.126	1757500000	15	117170000	13				101	1639;2341;3713;6110;7062	True;True;True;True;True	1677;2396;3809;6275;7247	5797;5798;5799;8467;13387;13388;13389;13390;13391;13392;22319;22320;22321;25717	6548;6549;6550;9612;15182;15183;15184;15185;15186;15187;25384;25385;25386;29296	6549;9612;15185;25386;29296			-1;-1
TRINITY_DN1143_c1_g2_i1|m.184096	TRINITY_DN1143_c1_g2_i1|m.184096	2	2	2	TRINITY_DN1143_c1_g2_i1|m.184096 type:internal len:73 (-) TRINITY_DN1143_c1_g2_i1:1-216(-)	1	2	2	2	23.6	23.6	23.6	8.073	72	72	0	8.7593	1193900000	5	238780000	8				102	3279;4776	True;True	3356;4890	11650;11651;11652;17511;17512;17513;17514;17515	13157;13158;13159;19965;19966;19967;19968;19969	13159;19967			-1
TRINITY_DN1144_c0_g1_i2|m.185802	TRINITY_DN1144_c0_g1_i2|m.185802	1	1	1	TRINITY_DN1144_c0_g1_i2|m.185802 type:complete len:707 (-) TRINITY_DN1144_c0_g1_i2:479-2599(-)	1	1	1	1	1.6	1.6	1.6	78.662	706	706	0	5.0575	34599000	35	988540	1				103	3622	TRUE	3714	13023;13024	14749;14750	14749			-1
TRINITY_DN1146_c0_g1_i5|m.184821;TRINITY_DN1146_c0_g1_i4|m.184827	TRINITY_DN1146_c0_g1_i5|m.184821	13;1	13;1	13;1	TRINITY_DN1146_c0_g1_i5|m.184821 type:5prime_partial len:312 (+) TRINITY_DN1146_c0_g1_i5:3-938(+)	2	13	13	13	51.8	51.8	51.8	35.553	311	311;93	0	60.671	7433900000	18	413000000	33				104	476;702;1605;3473;3474;3553;5002;5003;6489;6802;7356;7738;7877	True;True;True;True;True;True;True;True;True;True;True;True;True	485;720;1643;3557;3558;3640;5120;5121;6666;6983;7546;7937;8077	1692;2512;2513;2514;2515;5695;12425;12426;12427;12428;12429;12430;12431;12432;12433;12749;18276;18277;18278;18279;18280;18281;18282;18283;23728;23729;23730;23731;24829;26692;26693;27996;27997;28448	1908;2835;2836;2837;2838;6439;14044;14045;14046;14047;14048;14049;14050;14051;14052;14435;20837;20838;20839;20840;20841;20842;20843;20844;27003;27004;27005;27006;28270;30387;30388;31850;31851;32347	1908;2836;6439;14044;14050;14435;20837;20843;27006;28270;30387;31850;32347			-1;-1
TRINITY_DN1148_c0_g1_i1|m.184620;TRINITY_DN1148_c0_g1_i2|m.184617;TRINITY_DN1148_c0_g1_i2|m.184618	TRINITY_DN1148_c0_g1_i1|m.184620;TRINITY_DN1148_c0_g1_i2|m.184617	9;5;4	9;5;4	9;5;4	TRINITY_DN1148_c0_g1_i1|m.184620 type:complete len:219 (-) TRINITY_DN1148_c0_g1_i1:56-712(-);TRINITY_DN1148_c0_g1_i2|m.184617 type:complete len:125 (-) TRINITY_DN1148_c0_g1_i2:595-969(-)	3	9	9	9	38.5	38.5	38.5	24.361	218	218;124;108	0	34.87	33372000000	11	3033800000	40				105	119;3019;3571;5963;6172;6215;6315;6581;7813	True;True;True;True;True;True;True;True;True	120;3090;3659;6124;6343;6386;6488;6759;8012	410;411;412;413;414;415;10785;10786;10787;12809;12810;12811;21857;21858;21859;21860;22602;22603;22604;22751;22752;22753;23066;23067;23068;24031;24032;24033;24034;28247;28248;28249	463;464;465;466;467;468;469;470;12175;12176;12177;14496;14497;14498;14499;14500;14501;24871;24872;24873;24874;25703;25704;25705;25873;25874;25875;25876;25877;26232;26233;26234;26235;26236;27335;27336;27337;27338;27339;27340;32128;32129;32130	465;12176;14496;24871;25705;25875;26235;27337;32130			-1;-1;-1
TRINITY_DN1152_c0_g1_i4|m.185910;TRINITY_DN1152_c0_g1_i5|m.185917	TRINITY_DN1152_c0_g1_i4|m.185910;TRINITY_DN1152_c0_g1_i5|m.185917	5;3	5;3	5;3	TRINITY_DN1152_c0_g1_i4|m.185910 type:5prime_partial len:431 (+) TRINITY_DN1152_c0_g1_i4:1-1293(+);TRINITY_DN1152_c0_g1_i5|m.185917 type:complete len:133 (+) TRINITY_DN1152_c0_g1_i5:472-870(+)	2	5	5	5	14	14	14	47.567	430	430;132	0	19.036	862230000	21	41059000	14				106	92;1399;4938;5693;7502	True;True;True;True;True	93;1433;5055;5840;7697	328;329;330;4953;4954;4955;18079;18080;20654;20655;20656;27194;27195;27196	381;382;383;5571;5572;5573;20627;20628;23492;23493;23494;30940;30941;30942	383;5572;20627;23494;30941			-1;-1
TRINITY_DN11573_c0_g1_i1|m.7023	TRINITY_DN11573_c0_g1_i1|m.7023	4	4	4	TRINITY_DN11573_c0_g1_i1|m.7023 type:5prime_partial len:117 (-) TRINITY_DN11573_c0_g1_i1:19-369(-)	1	4	4	4	40.5	40.5	40.5	13.588	116	116	0	13.853	971710000	8	121460000	10				107	429;3296;5134;7315	True;True;True;True	438;3374;5263;7505	1559;1560;11723;11724;11725;18812;18813;18814;18815;18816;26547	1742;1743;13239;13240;13241;21474;21475;21476;21477;21478;30213	1743;13239;21478;30213			-1
TRINITY_DN1158_c0_g2_i1|m.184969	TRINITY_DN1158_c0_g2_i1|m.184969	1	1	1	TRINITY_DN1158_c0_g2_i1|m.184969 type:complete len:290 (-) TRINITY_DN1158_c0_g2_i1:216-1085(-)	1	1	1	1	4.5	4.5	4.5	31.859	289	289	0	5.2666	96489000	18	5360500	3				108	1492	TRUE	1527	5331;5332;5333	6046;6047;6048	6048			-1
TRINITY_DN1158_c0_g3_i1|m.184976	TRINITY_DN1158_c0_g3_i1|m.184976	3	3	3	TRINITY_DN1158_c0_g3_i1|m.184976 type:3prime_partial len:70 (+) TRINITY_DN1158_c0_g3_i1:3-209(+)	1	3	3	3	55.1	55.1	55.1	7.4505	69	69	0	9.6198	3368000000	5	673610000	7				109	1908;3511;7566	True;True;True	1953;3595;7762	6882;6883;6884;12598;12599;12600;27410	7849;7850;7851;14245;14246;14247;31173	7851;14246;31173			-1
TRINITY_DN1158_c0_g4_i1|m.184978	TRINITY_DN1158_c0_g4_i1|m.184978	7	7	7	TRINITY_DN1158_c0_g4_i1|m.184978 type:internal len:87 (-) TRINITY_DN1158_c0_g4_i1:3-260(-)	1	7	7	7	83.7	83.7	83.7	9.7228	86	86	0	27.208	4627800000	6	771290000	18				110	2234;3631;4265;5118;5820;7840;7841	True;True;True;True;True;True;True	2287;3723;4369;5245;5975;8040;8041	8040;8041;8042;13045;13046;15497;15498;15499;18755;18756;18757;21326;28340;28341;28342;28343;28344;28345	9156;9157;9158;14771;14772;17594;17595;17596;21415;21416;21417;24285;32228;32229;32230;32231;32232;32233	9156;14771;17594;21416;24285;32229;32231			-1
TRINITY_DN1167_c0_g2_i2|m.185028;TRINITY_DN1167_c0_g2_i1|m.185030	TRINITY_DN1167_c0_g2_i2|m.185028;TRINITY_DN1167_c0_g2_i1|m.185030	2;2	2;2	2;2	TRINITY_DN1167_c0_g2_i2|m.185028 type:5prime_partial len:126 (-) TRINITY_DN1167_c0_g2_i2:92-469(-);TRINITY_DN1167_c0_g2_i1|m.185030 type:5prime_partial len:154 (-) TRINITY_DN1167_c0_g2_i1:92-553(-)	2	2	2	2	38.4	38.4	38.4	11.311	125	125;153	0	15.864	4670700000	6	778450000	8				111	2345;2703	True;True	2400;2768	8476;8477;9680;9681;9682;9683;9684;9685	9621;9622;10943;10944;10945;10946;10947;10948	9622;10943			-1;-1
TRINITY_DN117_c1_g1_i5|m.34732;TRINITY_DN117_c1_g1_i7|m.34744;TRINITY_DN117_c1_g1_i3|m.34739	TRINITY_DN117_c1_g1_i5|m.34732;TRINITY_DN117_c1_g1_i7|m.34744	12;10;2	12;10;2	12;10;2	TRINITY_DN117_c1_g1_i5|m.34732 type:complete len:376 (-) TRINITY_DN117_c1_g1_i5:253-1380(-);TRINITY_DN117_c1_g1_i7|m.34744 type:complete len:202 (-) TRINITY_DN117_c1_g1_i7:253-858(-)	3	12	12	12	33.3	33.3	33.3	41.498	375	375;201;109	0	46.749	19103000000	15	1273500000	52				112	1877;1987;2029;2279;3056;3057;3860;3861;4996;7262;7402;7727	True;True;True;True;True;True;True;True;True;True;True;True	1921;2033;2075;2076;2334;3127;3128;3958;3959;5114;7451;7592;7926	6794;6795;6796;6797;7154;7155;7156;7157;7158;7280;7281;7282;7283;7284;7285;7286;7287;7288;7289;7290;7291;7292;8262;8263;8264;8265;8266;8267;8268;8269;10915;10916;10917;13962;13963;13964;13965;13966;13967;13968;18261;18262;18263;26350;26351;26352;26839;26840;26841;27959;27960;27961	7734;7735;7736;7737;7738;7739;7740;8160;8161;8162;8163;8164;8289;8290;8291;8292;8293;8294;8295;8296;8297;8298;8299;8300;8301;9399;9400;9401;9402;9403;9404;9405;9406;12331;12332;12333;15827;15828;15829;15830;15831;15832;15833;20822;20823;20824;29997;29998;29999;30537;30538;30539;31803;31804;31805	7736;8162;8295;9403;12332;12333;15827;15831;20822;29999;30538;31805	28	92	-1;-1;-1
TRINITY_DN1173_c0_g2_i3|m.185598;TRINITY_DN1173_c0_g2_i6|m.185590	TRINITY_DN1173_c0_g2_i3|m.185598	3;1	3;1	3;1	TRINITY_DN1173_c0_g2_i3|m.185598 type:5prime_partial len:1087 (+) TRINITY_DN1173_c0_g2_i3:2-3262(+)	2	3	3	3	2.6	2.6	2.6	125.2	1086	1086;136	0	7.3284	556910000	53	10508000	6				113	810;1570;7684	True;True;True	828;1608;7883	2867;2868;2869;5584;27817;27818	3213;3214;3215;6325;31630;31631	3215;6325;31631			-1;-1
TRINITY_DN1173_c0_g5_i2|m.185617	TRINITY_DN1173_c0_g5_i2|m.185617	3	3	3	TRINITY_DN1173_c0_g5_i2|m.185617 type:complete len:270 (-) TRINITY_DN1173_c0_g5_i2:1111-1920(-)	1	3	3	3	16	16	16	30.967	269	269	0	19.812	31775000	14	2269700	2				114	4039;5198;7007	True;True;True	4141;5336;7192	14671;19080;25522	16611;21789;29065	16611;21789;29065			-1
TRINITY_DN1180_c0_g1_i2|m.183899	TRINITY_DN1180_c0_g1_i2|m.183899	4	4	4	TRINITY_DN1180_c0_g1_i2|m.183899 type:complete len:131 (-) TRINITY_DN1180_c0_g1_i2:276-668(-)	1	4	4	4	32.3	32.3	32.3	14.394	130	130	0	14.883	41149000000	5	8229700000	24				115	3610;3611;6406;6797	True;True;True;True	3701;3702;6580;6978	12981;12982;12983;12984;12985;12986;12987;12988;12989;12990;12991;23404;23405;24807;24808;24809;24810;24811	14705;14706;14707;14708;14709;14710;14711;14712;14713;14714;14715;14716;14717;26630;26631;28241;28242;28243;28244;28245;28246;28247;28248;28249	14705;14710;26631;28245			-1
TRINITY_DN1184_c2_g1_i2|m.184699	TRINITY_DN1184_c2_g1_i2|m.184699	3	3	3	TRINITY_DN1184_c2_g1_i2|m.184699 type:5prime_partial len:211 (+) TRINITY_DN1184_c2_g1_i2:3-635(+)	1	3	3	3	14.8	14.8	14.8	24.262	210	210	0	13.869	414480000	10	41448000	6				116	4526;5229;5230	True;True;True	4632;5369;5370	16467;16468;19173;19174;19175;19176	18700;18701;21904;21905;21906;21907	18700;21904;21907			-1
TRINITY_DN1184_c2_g3_i1|m.184711	TRINITY_DN1184_c2_g3_i1|m.184711	2	2	2	TRINITY_DN1184_c2_g3_i1|m.184711 type:internal len:123 (-) TRINITY_DN1184_c2_g3_i1:1-366(-)	1	2	2	2	16.4	16.4	16.4	14.243	122	122	0	5.2988	105230000	9	11692000	3				117	4864;7707	True;True	4980;7906	17830;17831;17832;27906	20349;20350;20351;31746	20350;31746			-1
TRINITY_DN11868_c0_g1_i3|m.1053;TRINITY_DN11868_c0_g1_i2|m.1042	TRINITY_DN11868_c0_g1_i3|m.1053;TRINITY_DN11868_c0_g1_i2|m.1042	1;1	1;1	1;1	TRINITY_DN11868_c0_g1_i3|m.1053 type:complete len:304 (-) TRINITY_DN11868_c0_g1_i3:295-1206(-);TRINITY_DN11868_c0_g1_i2|m.1042 type:complete len:533 (-) TRINITY_DN11868_c0_g1_i2:295-1893(-)	2	1	1	1	2.6	2.6	2.6	34.465	303	303;532	0.0021882	2.6386	55228000	12	4602400	1				118	1184	TRUE	1213	4217	4719	4719			-1;-1
TRINITY_DN1188_c0_g2_i2|m.184803	TRINITY_DN1188_c0_g2_i2|m.184803	6	6	6	TRINITY_DN1188_c0_g2_i2|m.184803 type:complete len:138 (-) TRINITY_DN1188_c0_g2_i2:3252-3665(-)	1	6	6	6	52.6	52.6	52.6	15.503	137	137	0	26.553	2043900000	8	255490000	12				119	2500;4363;4364;6457;7207;7668	True;True;True;True;True;True	2561;4468;4469;6633;7393;7867	9031;9032;9033;15900;15901;15902;15903;23598;23599;23600;26172;27753	10218;10219;10220;18065;18066;18067;18068;26851;26852;26853;29779;31556	10220;18065;18068;26851;29779;31556			-1
TRINITY_DN119_c0_g1_i4|m.35415	TRINITY_DN119_c0_g1_i4|m.35415	2	2	2	TRINITY_DN119_c0_g1_i4|m.35415 type:complete len:193 (+) TRINITY_DN119_c0_g1_i4:327-905(+)	1	2	2	2	14.1	14.1	14.1	20.982	192	192	0	9.6943	1532300000	6	255390000	8				120	5381;5500	True;True	5523;5644	19661;19662;19663;19664;19665;20014;20015;20016	22436;22437;22438;22439;22440;22802;22803;22804	22437;22803			-1
TRINITY_DN1191_c2_g1_i7|m.184219;TRINITY_DN1191_c2_g1_i10|m.184244;TRINITY_DN1191_c2_g1_i9|m.184207;TRINITY_DN1191_c2_g1_i3|m.184238;TRINITY_DN1191_c2_g1_i3|m.184239;TRINITY_DN1191_c2_g1_i9|m.184211	TRINITY_DN1191_c2_g1_i7|m.184219;TRINITY_DN1191_c2_g1_i10|m.184244;TRINITY_DN1191_c2_g1_i9|m.184207;TRINITY_DN1191_c2_g1_i3|m.184238	11;9;6;6;4;3	11;9;6;6;4;3	11;9;6;6;4;3	TRINITY_DN1191_c2_g1_i7|m.184219 type:complete len:391 (-) TRINITY_DN1191_c2_g1_i7:340-1512(-);TRINITY_DN1191_c2_g1_i10|m.184244 type:complete len:277 (-) TRINITY_DN1191_c2_g1_i10:340-1170(-);TRINITY_DN1191_c2_g1_i9|m.184207 type:complete len:158 (-) TRINI	6	11	11	11	43.1	43.1	43.1	44.485	390	390;276;157;182;109;91	0	53.434	5242700000	27	194170000	31				121	117;317;2201;2298;3315;4431;4708;5090;5618;6597;7504	True;True;True;True;True;True;True;True;True;True;True	118;323;2253;2353;3394;4537;4820;5217;5764;6775;7699	404;405;406;1177;1178;1179;7932;7933;7934;8311;8312;8313;11826;11827;11828;11829;11830;11831;16110;16111;16112;17292;17293;17294;18680;20398;20399;24109;24110;27198;27199;27200	457;458;459;1308;1309;1310;9037;9038;9039;9449;9450;9451;13357;13358;13359;13360;13361;13362;18285;18286;18287;19724;19725;19726;21322;23217;23218;27437;27438;30944;30945;30946	458;1308;9037;9449;13357;18287;19725;21322;23217;27437;30944			-1;-1;-1;-1;-1;-1
TRINITY_DN1191_c2_g1_i7|m.184220	TRINITY_DN1191_c2_g1_i7|m.184220	2	2	2	TRINITY_DN1191_c2_g1_i7|m.184220 type:5prime_partial len:79 (-) TRINITY_DN1191_c2_g1_i7:1570-1806(-)	1	2	2	2	25.6	25.6	25.6	8.683	78	78	0	7.8649	937840000	4	234460000	6				122	6388;7201	True;True	6562;7387	23351;23352;23353;23354;26158;26159;26160	26569;26570;26571;26572;29765;29766;29767	26572;29766			-1
TRINITY_DN120_c0_g1_i1|m.35095;TRINITY_DN120_c0_g1_i4|m.35091	TRINITY_DN120_c0_g1_i1|m.35095	9;2	9;2	8;2	TRINITY_DN120_c0_g1_i1|m.35095 type:complete len:284 (+) TRINITY_DN120_c0_g1_i1:193-1044(+)	2	9	9	8	39.2	39.2	36	32.807	283	283;138	0	45.194	2629300000	16	164330000	16				123	318;319;1992;3540;3545;3665;3889;4038;6228	True;True;True;True;True;True;True;True;True	324;325;2038;3627;3632;3760;3987;4140;6399	1180;1181;1182;1183;7171;12715;12735;13203;13204;14082;14083;14668;14669;14670;22794	1311;1312;1313;1314;1315;8177;14401;14421;14987;14988;15956;15957;16608;16609;16610;25918	1313;1314;8177;14401;14421;14988;15956;16608;25918			-1;-1
TRINITY_DN120_c0_g1_i7|m.35085	TRINITY_DN120_c0_g1_i7|m.35085	3	2	2	TRINITY_DN120_c0_g1_i7|m.35085 type:complete len:129 (+) TRINITY_DN120_c0_g1_i7:123-509(+)	1	3	2	2	27.3	20.3	20.3	14.915	128	128	0	6.4663	299610000	10	29961000	4				124	471;1719;3665	True;True;False	480;1760;3760	1682;6154;6155;6156;13203;13204	1897;6965;6966;6967;14987;14988	1897;6967;14988			-1
TRINITY_DN120_c0_g3_i1|m.35105;TRINITY_DN120_c0_g3_i2|m.35113	TRINITY_DN120_c0_g3_i1|m.35105;TRINITY_DN120_c0_g3_i2|m.35113	14;11	14;11	14;11	TRINITY_DN120_c0_g3_i1|m.35105 type:complete len:285 (+) TRINITY_DN120_c0_g3_i1:480-1334(+);TRINITY_DN120_c0_g3_i2|m.35113 type:3prime_partial len:259 (+) TRINITY_DN120_c0_g3_i2:590-1363(+)	2	14	14	14	44.7	44.7	44.7	32.29	284	284;258	0	79.761	4496300000	17	264490000	41				125	66;67;333;1061;1720;1721;3887;3924;4457;5006;6216;7349;7350;7542	True;True;True;True;True;True;True;True;True;True;True;True;True;True	66;67;339;1087;1761;1762;3985;4023;4563;5124;6387;7539;7540;7738	258;259;260;261;262;1229;1230;3774;3775;3776;3777;3778;3779;6157;6158;6159;6160;6161;6162;6163;6164;6165;6166;6167;6168;14078;14201;14202;14203;16214;16215;16216;18288;18289;18290;22754;22755;26673;26674;26675;27332	311;312;313;314;315;1364;1365;4252;4253;4254;4255;4256;4257;6968;6969;6970;6971;6972;6973;6974;6975;6976;6977;6978;6979;15952;16086;16087;16088;18399;18400;18401;20849;20850;20851;25878;25879;30367;30368;30369;31095	311;315;1364;4255;6969;6976;15952;16087;18401;20849;25879;30368;30369;31095			-1;-1
TRINITY_DN1200_c0_g1_i2|m.173597	TRINITY_DN1200_c0_g1_i2|m.173597	10	10	10	TRINITY_DN1200_c0_g1_i2|m.173597 type:5prime_partial len:251 (+) TRINITY_DN1200_c0_g1_i2:2-754(+)	1	10	10	10	37.2	37.2	37.2	28.266	250	250	0	39.921	103170000000	13	7936400000	71				126	1727;2299;2310;3138;3139;3140;4092;5183;6010;7138	True;True;True;True;True;True;True;True;True;True	1768;2354;2365;3209;3210;3211;4194;5320;6173;7323	6206;6207;6208;6209;6210;6211;8314;8315;8316;8317;8318;8319;8353;8354;8355;8356;8357;8358;8359;8360;11171;11172;11173;11174;11175;11176;11177;11178;11179;11180;11181;11182;11183;11184;11185;11186;11187;11188;14940;14941;14942;18994;22017;22018;22019;25946;25947;25948	7038;7039;7040;7041;7042;7043;7044;7045;7046;7047;7048;7049;7050;7051;7052;7053;7054;9452;9453;9454;9455;9456;9457;9491;9492;9493;9494;9495;9496;9497;9498;9499;12616;12617;12618;12619;12620;12621;12622;12623;12624;12625;12626;12627;12628;12629;12630;12631;12632;12633;12634;12635;12636;16968;16969;16970;16971;16972;16973;21678;25048;25049;25050;25051;25052;25053;29532;29533;29534;29535;29536	7047;9453;9492;12616;12627;12633;16969;21678;25053;29534			-1
TRINITY_DN12019_c0_g1_i1|m.130014	TRINITY_DN12019_c0_g1_i1|m.130014	3	3	3	TRINITY_DN12019_c0_g1_i1|m.130014 type:complete len:259 (-) TRINITY_DN12019_c0_g1_i1:344-1120(-)	1	3	3	3	13.6	13.6	13.6	29.711	258	258	0	16.021	462000000	13	35538000	6				127	5273;5392;5393	True;True;True	5414;5534;5535	19311;19312;19313;19691;19692;19693	22052;22053;22054;22468;22469;22470	22052;22468;22470			-1
TRINITY_DN1206_c0_g2_i3|m.173858;TRINITY_DN1206_c0_g2_i1|m.173866;TRINITY_DN1206_c0_g2_i4|m.173862	TRINITY_DN1206_c0_g2_i3|m.173858	3;1;1	3;1;1	3;1;1	TRINITY_DN1206_c0_g2_i3|m.173858 type:complete len:300 (+) TRINITY_DN1206_c0_g2_i3:55-954(+)	3	3	3	3	17.1	17.1	17.1	34.13	299	299;65;159	0	15.218	386020000	14	27573000	5				128	5542;6344;7655	True;True;True	5686;6518;7854	20130;20131;20132;23173;27719;27720	22919;22920;22921;26352;31517;31518	22920;26352;31517			-1;-1;-1
TRINITY_DN12093_c0_g1_i2|m.130086	TRINITY_DN12093_c0_g1_i2|m.130086	2	2	2	TRINITY_DN12093_c0_g1_i2|m.130086 type:complete len:458 (+) TRINITY_DN12093_c0_g1_i2:142-1515(+)	1	2	2	2	5.9	5.9	5.9	51.444	457	457	0.0076655	2.0864	1048300000	24	43678000	2				129	835;4285	True;True	856;4389	2992;15571;15572	3374;17684;17685	3374;17684			-1
TRINITY_DN121_c0_g1_i4|m.36873;TRINITY_DN121_c0_g1_i2|m.36866;TRINITY_DN121_c0_g1_i3|m.36871	TRINITY_DN121_c0_g1_i4|m.36873;TRINITY_DN121_c0_g1_i2|m.36866;TRINITY_DN121_c0_g1_i3|m.36871	1;1;1	1;1;1	1;1;1	TRINITY_DN121_c0_g1_i4|m.36873 type:complete len:63 (+) TRINITY_DN121_c0_g1_i4:403-591(+);TRINITY_DN121_c0_g1_i2|m.36866 type:complete len:63 (+) TRINITY_DN121_c0_g1_i2:211-399(+);TRINITY_DN121_c0_g1_i3|m.36871 type:complete len:82 (+) TRINITY_DN121_c0_g1_	3	1	1	1	24.2	24.2	24.2	6.8344	62	62;62;81	0.00079554	3.551	1694100000	4	423520000	6				130	1360	TRUE	1393	4825;4826;4827;4828;4829;4830	5432;5433;5434;5435;5436;5437	5436			-1;-1;-1
TRINITY_DN1211_c0_g1_i4|m.174556;TRINITY_DN1211_c0_g1_i3|m.174528;TRINITY_DN1211_c0_g1_i3|m.174527	TRINITY_DN1211_c0_g1_i4|m.174556;TRINITY_DN1211_c0_g1_i3|m.174528	12;7;5	12;7;5	12;7;5	TRINITY_DN1211_c0_g1_i4|m.174556 type:complete len:343 (+) TRINITY_DN1211_c0_g1_i4:58-1086(+);TRINITY_DN1211_c0_g1_i3|m.174528 type:complete len:97 (+) TRINITY_DN1211_c0_g1_i3:1128-1418(+)	3	12	12	12	46.8	46.8	46.8	35.528	342	342;96;264	0	72.532	294580000000	14	21042000000	84				131	2384;2428;2517;2613;2649;2681;3200;4738;5050;6541;7544;7732	True;True;True;True;True;True;True;True;True;True;True;True	2440;2487;2578;2677;2713;2745;2746;3272;3273;4850;4851;5171;5172;6719;7740;7931	8625;8626;8627;8628;8629;8779;8780;8781;9066;9067;9068;9378;9379;9380;9381;9484;9485;9605;9606;9607;9608;9609;9610;9611;9612;9613;11357;11358;11359;11360;11361;11362;17375;17376;17377;17378;17379;17380;17381;17382;18449;18450;18451;18452;18453;18454;18455;18456;18457;18458;18459;23921;23922;23923;27337;27338;27339;27340;27974;27975;27976	9775;9776;9777;9778;9779;9937;9938;9939;10253;10254;10255;10599;10600;10601;10602;10603;10604;10605;10606;10607;10608;10715;10716;10852;10853;10854;10855;10856;10857;10858;10859;10860;10861;10862;10863;12820;12821;12822;12823;12824;12825;12826;12827;12828;19812;19813;19814;19815;19816;19817;19818;19819;19820;19821;19822;19823;19824;19825;19826;21030;21031;21032;21033;21034;21035;21036;21037;21038…	9775;9937;10253;10604;10716;10860;12821;19823;21031;27223;31102;31819	29;30;31;32;33	196;201;203;227;232	-1;-1;-1
TRINITY_DN12163_c0_g1_i1|m.102811	TRINITY_DN12163_c0_g1_i1|m.102811	2	2	2	TRINITY_DN12163_c0_g1_i1|m.102811 type:internal len:81 (+) TRINITY_DN12163_c0_g1_i1:3-242(+)	1	2	2	2	48.8	48.8	48.8	8.5845	80	80	0	5.2352	124970000	4	31242000	2				132	629;3980	True;True	644;4082	2239;2240;14480	2529;2530;16415	2530;16415			-1
TRINITY_DN122_c0_g1_i5|m.35798;TRINITY_DN122_c0_g1_i2|m.35802	TRINITY_DN122_c0_g1_i5|m.35798;TRINITY_DN122_c0_g1_i2|m.35802	24;23	24;23	24;23	TRINITY_DN122_c0_g1_i5|m.35798 type:5prime_partial len:630 (+) TRINITY_DN122_c0_g1_i5:3-1892(+);TRINITY_DN122_c0_g1_i2|m.35802 type:5prime_partial len:640 (+) TRINITY_DN122_c0_g1_i2:3-1922(+)	2	24	24	24	44.5	44.5	44.5	72.558	629	629;639	0	153.11	44709000000	33	1354800000	97				133	231;709;710;989;1261;1420;1431;1576;1659;1698;1703;1931;2047;3496;3702;4580;4605;5377;5555;5572;6142;6371;6851;8030	True;True;True;True;True;True;True;True;True;True;True;True;True;True;True;True;True;True;True;True;True;True;True;True	237;727;728;1015;1293;1454;1465;1614;1697;1738;1744;1976;2095;3580;3798;4687;4714;5519;5701;5718;6312;6545;7033;7034;8233	879;880;881;882;883;884;885;2538;2539;2540;2541;2542;2543;2544;2545;3516;3517;3518;4464;5023;5050;5051;5052;5053;5054;5055;5602;5887;5888;6065;6066;6067;6068;6069;6070;6091;6092;6093;6958;6959;6960;7351;7352;7353;12541;12542;12543;12544;12545;13342;13343;13344;13345;13346;13347;16630;16631;16632;16735;16736;16737;16738;16739;16740;19648;19649;19650;20181;20249;22471;22472;22473;22474;23248;23249;…	985;986;987;988;989;990;991;992;993;994;2861;2862;2863;2864;2865;2866;2867;2868;3960;3961;3962;4975;5664;5691;5692;5693;5694;5695;5696;6343;6665;6666;6868;6869;6870;6871;6872;6873;6898;6899;6900;7927;7928;7929;8371;8372;8373;14170;14171;14172;14173;14174;14175;14176;14177;14178;14179;15135;15136;15137;15138;15139;15140;15141;18871;18872;18873;18995;18996;18997;18998;18999;19000;22423;22424;22425;…	985;2863;2867;3960;4975;5664;5696;6343;6665;6872;6900;7928;8371;14171;15141;18873;18999;22424;22977;23061;25565;26434;28477;32962	34	329	-1;-1
TRINITY_DN122_c1_g1_i2|m.35806	TRINITY_DN122_c1_g1_i2|m.35806	5	5	5	TRINITY_DN122_c1_g1_i2|m.35806 type:complete len:574 (+) TRINITY_DN122_c1_g1_i2:333-2054(+)	1	5	5	5	9.4	9.4	9.4	66.212	573	573	0	10.906	334850000	27	12402000	10				134	1500;4353;5217;6104;7378	True;True;True;True;True	1535;4458;5357;6269;7568	5350;15866;15867;19135;22303;22304;22305;26756;26757;26758	6065;18025;18026;21863;25367;25368;25369;30451;30452;30453	6065;18025;21863;25369;30451			-1
TRINITY_DN1220_c0_g3_i1|m.173455	TRINITY_DN1220_c0_g3_i1|m.173455	7	7	7	TRINITY_DN1220_c0_g3_i1|m.173455 type:complete len:471 (+) TRINITY_DN1220_c0_g3_i1:71-1483(+)	1	7	7	7	20.4	20.4	20.4	50.78	470	470	0	22.494	2471100000	25	98843000	20				135	2149;4380;4762;4814;5641;6085;7997	True;True;True;True;True;True;True	2200;4485;4875;4929;5787;6250;8199	7738;7739;7740;7741;7742;15957;17451;17452;17453;17651;20482;20483;20484;20485;20486;22240;22241;22242;28853;28854	8814;8815;8816;8817;8818;18127;19899;19900;19901;20122;23310;23311;23312;23313;23314;25304;25305;25306;32799;32800	8818;18127;19900;20122;23313;25306;32800			-1
TRINITY_DN1221_c0_g1_i3|m.173355;TRINITY_DN1221_c0_g1_i2|m.173351;TRINITY_DN1221_c0_g1_i2|m.173352	TRINITY_DN1221_c0_g1_i3|m.173355;TRINITY_DN1221_c0_g1_i2|m.173351	6;4;1	6;4;1	6;4;1	TRINITY_DN1221_c0_g1_i3|m.173355 type:complete len:258 (-) TRINITY_DN1221_c0_g1_i3:176-949(-);TRINITY_DN1221_c0_g1_i2|m.173351 type:complete len:171 (-) TRINITY_DN1221_c0_g1_i2:176-688(-)	3	6	6	6	26.5	26.5	26.5	29.417	257	257;170;78	0	17.308	495210000	15	33014000	8				136	946;1363;2172;7046;7122;7619	True;True;True;True;True;True	971;1396;2223;7231;7307;7817	3384;4836;7828;25676;25905;27599;27600;27601	3814;5443;8909;29255;29491;31397;31398;31399	3814;5443;8909;29255;29491;31397			-1;-1;-1
TRINITY_DN1231_c0_g1_i1|m.173110	TRINITY_DN1231_c0_g1_i1|m.173110	1	1	1	TRINITY_DN1231_c0_g1_i1|m.173110 type:5prime_partial len:112 (+) TRINITY_DN1231_c0_g1_i1:1-336(+)	1	1	1	1	9	9	9	12.93	111	111	0.0028674	2.4107	93663000	7	13380000	3				137	5601	TRUE	5747	20326;20327;20328	23142;23143;23144	23144			-1
TRINITY_DN12369_c0_g1_i1|m.24577	TRINITY_DN12369_c0_g1_i1|m.24577	1	1	1	TRINITY_DN12369_c0_g1_i1|m.24577 type:internal len:100 (+) TRINITY_DN12369_c0_g1_i1:3-299(+)	1	1	1	1	9.1	9.1	9.1	11.513	99	99	0.0090278	2.0609	4296200000	8	537020000	6				138	6226	TRUE	6397	22780;22781;22782;22783;22784;22785	25904;25905;25906;25907;25908;25909	25905			-1
TRINITY_DN1245_c0_g1_i4|m.173689;TRINITY_DN1245_c0_g1_i5|m.173679;TRINITY_DN1245_c0_g1_i5|m.173678	TRINITY_DN1245_c0_g1_i4|m.173689;TRINITY_DN1245_c0_g1_i5|m.173679;TRINITY_DN1245_c0_g1_i5|m.173678	4;2;2	4;2;2	4;2;2	TRINITY_DN1245_c0_g1_i4|m.173689 type:complete len:391 (-) TRINITY_DN1245_c0_g1_i4:794-1966(-);TRINITY_DN1245_c0_g1_i5|m.173679 type:complete len:159 (-) TRINITY_DN1245_c0_g1_i5:1729-2205(-);TRINITY_DN1245_c0_g1_i5|m.173678 type:complete len:270 (-) TRINIT	3	4	4	4	20.5	20.5	20.5	44.132	390	390;158;269	0	16.436	581690000	20	29084000	8				139	4633;6103;7206;7222	True;True;True;True	4742;6268;7392;7410	16832;16833;16834;22302;26168;26169;26170;26171;26228	19098;19099;19100;25366;29775;29776;29777;29778;29854	19098;25366;29778;29854			-1;-1;-1
TRINITY_DN12500_c0_g1_i3|m.88491	TRINITY_DN12500_c0_g1_i3|m.88491	15	13	13	TRINITY_DN12500_c0_g1_i3|m.88491 type:5prime_partial len:418 (+) TRINITY_DN12500_c0_g1_i3:3-1256(+)	1	15	13	13	48.9	45.8	45.8	45.98	417	417	0	84.712	38577000000	22	1753500000	61				140	566;567;827;1024;1090;1735;2952;3236;3682;4591;4880;6637;6699;7426;7427	True;True;True;False;True;True;True;True;True;True;True;True;True;False;True	577;578;848;1050;1117;1776;3023;3310;3778;4699;4997;6815;6877;7618;7619	2037;2038;2039;2959;2960;2961;2962;2963;2964;2965;3654;3655;3656;3657;3658;3659;3660;3661;3662;3886;3887;3888;3889;3890;3891;3892;6237;6238;6239;6240;10537;10538;10539;10540;10541;10542;10543;10544;11497;11498;11499;13274;13275;13276;13277;13278;13279;16676;16677;16678;16679;16680;16681;17894;17895;24259;24260;24261;24466;24467;24468;26942;26943;26944;26945;26946;26947;26948;26949;26950	2304;2305;2306;3341;3342;3343;3344;3345;3346;3347;4117;4118;4119;4120;4121;4122;4123;4124;4125;4126;4127;4128;4368;4369;4370;4371;4372;4373;4374;4375;7089;7090;7091;7092;11903;11904;11905;11906;11907;11908;11909;11910;12989;12990;12991;15059;15060;15061;15062;15063;15064;18928;18929;18930;18931;18932;18933;20424;20425;27614;27615;27616;27847;27848;27849;27850;27851;27852;30655;30656;30657;30658;3…	2304;2306;3343;4117;4371;7092;11910;12989;15063;18931;20424;27616;27849;30656;30663			-1
TRINITY_DN12583_c0_g2_i1|m.64500	TRINITY_DN12583_c0_g2_i1|m.64500	1	1	1	TRINITY_DN12583_c0_g2_i1|m.64500 type:5prime_partial len:78 (-) TRINITY_DN12583_c0_g2_i1:68-301(-)	1	1	1	1	24.7	24.7	24.7	8.2843	77	77	0	5.5657	134590000	5	26917000	2				141	7186	TRUE	7372	26119;26120	29722;29723	29723			-1
TRINITY_DN12591_c0_g2_i1|m.64440	TRINITY_DN12591_c0_g2_i1|m.64440	1	1	1	TRINITY_DN12591_c0_g2_i1|m.64440 type:5prime_partial len:117 (-) TRINITY_DN12591_c0_g2_i1:228-578(-)	1	1	1	1	12.9	12.9	12.9	13.25	116	116	0	4.6648	73096000	7	10442000	2				142	6083	TRUE	6248	22237;22238	25301;25302	25302			-1
TRINITY_DN126_c0_g1_i3|m.37231;TRINITY_DN126_c0_g1_i8|m.37224;TRINITY_DN126_c0_g1_i8|m.37225;TRINITY_DN126_c0_g1_i1|m.37241	TRINITY_DN126_c0_g1_i3|m.37231;TRINITY_DN126_c0_g1_i8|m.37224	22;15;7;1	22;15;7;1	22;15;7;1	TRINITY_DN126_c0_g1_i3|m.37231 type:complete len:609 (+) TRINITY_DN126_c0_g1_i3:347-2173(+);TRINITY_DN126_c0_g1_i8|m.37224 type:complete len:328 (+) TRINITY_DN126_c0_g1_i8:347-1330(+)	4	22	22	22	47	47	47	68.347	608	608;327;264;69	0	102.78	10394000000	35	296980000	62				143	555;775;926;1003;1571;1812;2066;2512;2913;3243;3615;4357;4469;4995;5045;5987;6503;6504;6576;7325;7701;7964	True;True;True;True;True;True;True;True;True;True;True;True;True;True;True;True;True;True;True;True;True;True	566;793;950;1029;1609;1853;2115;2573;2983;3317;3706;4462;4575;5113;5165;6148;6680;6681;6754;7515;7900;8164	2004;2005;2744;2745;2746;3322;3570;3571;5585;5586;5587;5588;5589;5590;6531;6532;6533;6534;7430;9056;9057;10370;10371;11522;12999;13000;15875;15876;15877;16255;16256;16257;16258;18258;18259;18260;18424;18425;18426;18427;18428;18429;21936;21937;21938;23775;23776;23777;23778;23779;23780;23781;24017;24018;24019;26594;27884;27885;27886;28735;28736;28737	2266;2267;3073;3074;3075;3744;4024;4025;6326;6327;6328;6329;6330;6331;7428;7429;7430;7431;8465;10243;10244;11721;11722;13020;14725;14726;18034;18035;18036;18442;18443;18444;18445;20819;20820;20821;20999;21000;21001;21002;21003;21004;24951;24952;24953;27056;27057;27058;27059;27060;27061;27062;27321;27322;27323;30271;31720;31721;31722;32668;32669;32670	2266;3073;3744;4025;6326;7428;8465;10243;11721;13020;14725;18034;18445;20819;21003;24952;27057;27061;27321;30271;31722;32668			-1;-1;-1;-1
TRINITY_DN12609_c0_g1_i1|m.108253	TRINITY_DN12609_c0_g1_i1|m.108253	2	2	2	TRINITY_DN12609_c0_g1_i1|m.108253 type:internal len:117 (+) TRINITY_DN12609_c0_g1_i1:1-348(+)	1	2	2	2	26.7	26.7	26.7	13.094	116	116	0	11.392	694870000	6	115810000	4				144	1653;1902	True;True	1691;1946	5854;5855;5856;6859;6860	6625;6626;6627;7812;7813	6627;7812			-1
TRINITY_DN12609_c0_g2_i1|m.108257	TRINITY_DN12609_c0_g2_i1|m.108257	7	7	7	TRINITY_DN12609_c0_g2_i1|m.108257 type:5prime_partial len:217 (-) TRINITY_DN12609_c0_g2_i1:1024-1674(-)	1	7	7	7	56.5	56.5	56.5	23.564	216	216	0	40.147	4791800000	11	435620000	27				145	321;2745;4251;5571;6430;6440;7012	True;True;True;True;True;True;True	327;2811;4355;5717;6604;6615;7197	1187;1188;1189;1190;1191;1192;9801;9802;9803;15451;15452;15453;15454;15455;15456;20248;23492;23493;23533;23534;23535;25542;25543;25544;25545;25546;25547	1319;1320;1321;1322;1323;1324;11089;11090;11091;17548;17549;17550;17551;17552;17553;23060;26720;26721;26777;26778;26779;29089;29090;29091;29092;29093;29094	1321;11089;17553;23060;26720;26777;29093			-1
TRINITY_DN12609_c0_g3_i1|m.108262	TRINITY_DN12609_c0_g3_i1|m.108262	1	1	1	TRINITY_DN12609_c0_g3_i1|m.108262 type:internal len:88 (-) TRINITY_DN12609_c0_g3_i1:2-262(-)	1	1	1	1	12.6	12.6	12.6	9.1772	87	87	0	4.4724	0	4	0	1				146	2409	TRUE	2466	8708	9866	9866			-1
TRINITY_DN12609_c0_g4_i1|m.108264	TRINITY_DN12609_c0_g4_i1|m.108264	8	8	8	TRINITY_DN12609_c0_g4_i1|m.108264 type:internal len:188 (-) TRINITY_DN12609_c0_g4_i1:2-562(-)	1	8	8	8	39	39	39	20.213	187	187	0	39.37	2940200000	10	294020000	22				147	1367;1930;3507;5937;6100;6101;7018;7583	True;True;True;True;True;True;True;True	1400;1975;3591;6097;6265;6266;7203;7781	4844;4845;4846;6956;6957;12580;12581;12582;12583;12584;12585;21744;21745;21746;22292;22293;22294;22295;22296;25561;25562;25563;27472	5451;5452;5453;7925;7926;14221;14222;14223;14224;14225;14226;24758;24759;24760;25356;25357;25358;25359;25360;29111;29112;29113;31246	5453;7926;14223;24760;25356;25359;29113;31246			-1
TRINITY_DN1269_c0_g1_i8|m.173060;TRINITY_DN1269_c0_g1_i6|m.173070;TRINITY_DN1269_c0_g1_i7|m.173098;TRINITY_DN1269_c0_g1_i13|m.173039;TRINITY_DN1269_c0_g1_i12|m.173084;TRINITY_DN1269_c0_g1_i11|m.173051;TRINITY_DN1269_c0_g1_i7|m.173095	TRINITY_DN1269_c0_g1_i8|m.173060;TRINITY_DN1269_c0_g1_i6|m.173070	8;8;2;2;2;2;2	8;8;2;2;2;2;2	8;8;2;2;2;2;2	TRINITY_DN1269_c0_g1_i8|m.173060 type:complete len:321 (-) TRINITY_DN1269_c0_g1_i8:1779-2741(-);TRINITY_DN1269_c0_g1_i6|m.173070 type:complete len:321 (-) TRINITY_DN1269_c0_g1_i6:1687-2649(-)	7	8	8	8	35.6	35.6	35.6	36.174	320	320;320;57;102;106;106;113	0	38.457	2892300000	17	170140000	23				148	954;1352;3591;5057;5668;5697;7006;8104	True;True;True;True;True;True;True;True	979;1385;3679;5179;5815;5844;7191;8309	3401;4806;4807;4808;4809;4810;12875;12876;12877;18511;18512;20578;20579;20580;20581;20667;20668;20669;25520;25521;29240;29241;29242	3831;5410;5411;5412;5413;5414;14569;14570;14571;21115;21116;23410;23411;23412;23413;23505;23506;23507;29063;29064;33243;33244;33245	3831;5411;14570;21115;23412;23505;29063;33245			-1;-1;-1;-1;-1;-1;-1
TRINITY_DN1270_c0_g1_i2|m.173188;TRINITY_DN1270_c0_g1_i1|m.173180	TRINITY_DN1270_c0_g1_i2|m.173188;TRINITY_DN1270_c0_g1_i1|m.173180	4;2	4;2	4;2	TRINITY_DN1270_c0_g1_i2|m.173188 type:5prime_partial len:155 (+) TRINITY_DN1270_c0_g1_i2:3-467(+);TRINITY_DN1270_c0_g1_i1|m.173180 type:complete len:103 (+) TRINITY_DN1270_c0_g1_i1:1039-1347(+)	2	4	4	4	55.8	55.8	55.8	16.799	154	154;102	0	38.829	195250000000	5	39050000000	43				149	4221;4834;5992;6801	True;True;True;True	4325;4950;6154;6982	15372;15373;15374;15375;15376;17740;17741;17742;17743;17744;17745;17746;17747;17748;17749;21956;21957;21958;21959;21960;21961;21962;21963;21964;21965;24826;24827;24828	17458;17459;17460;17461;17462;20243;20244;20245;20246;20247;20248;20249;20250;20251;20252;20253;20254;20255;20256;20257;20258;20259;20260;20261;20262;20263;24977;24978;24979;24980;24981;24982;24983;24984;24985;24986;24987;28264;28265;28266;28267;28268;28269	17459;20250;24978;28266			-1;-1
TRINITY_DN12701_c0_g1_i3|m.164230;TRINITY_DN12701_c0_g1_i4|m.164247	TRINITY_DN12701_c0_g1_i3|m.164230;TRINITY_DN12701_c0_g1_i4|m.164247	2;2	2;2	2;2	TRINITY_DN12701_c0_g1_i3|m.164230 type:complete len:405 (+) TRINITY_DN12701_c0_g1_i3:50-1264(+);TRINITY_DN12701_c0_g1_i4|m.164247 type:complete len:415 (+) TRINITY_DN12701_c0_g1_i4:50-1294(+)	2	2	2	2	5.9	5.9	5.9	45.246	404	404;414	0	5.6031	148140000	18	8230100	6				150	1279;4934	True;True	1311;5051	4517;4518;4519;4520;18067;18068	5038;5039;5040;5041;20611;20612	5040;20612			-1;-1
TRINITY_DN12719_c0_g1_i2|m.164288;TRINITY_DN12719_c0_g1_i2|m.164287	TRINITY_DN12719_c0_g1_i2|m.164288;TRINITY_DN12719_c0_g1_i2|m.164287	2;2	2;2	2;2	TRINITY_DN12719_c0_g1_i2|m.164288 type:complete len:199 (-) TRINITY_DN12719_c0_g1_i2:1529-2125(-);TRINITY_DN12719_c0_g1_i2|m.164287 type:complete len:199 (+) TRINITY_DN12719_c0_g1_i2:68-664(+)	2	2	2	2	12.1	12.1	12.1	22.595	198	198;198	0	5.4483	316690000	11	28790000	4				151	1538;3686	True;True	1573;3782	5472;5473;13296;13297	6202;6203;15086;15087	6202;15087			-1;-1
TRINITY_DN12770_c0_g1_i1|m.164304	TRINITY_DN12770_c0_g1_i1|m.164304	1	1	1	TRINITY_DN12770_c0_g1_i1|m.164304 type:internal len:173 (-) TRINITY_DN12770_c0_g1_i1:2-517(-)	1	1	1	1	9.3	9.3	9.3	19.654	172	172	0.001554	3.3121	109520000	8	13690000	2				152	291	TRUE	297	1077;1078	1190;1191	1191			-1
TRINITY_DN12786_c0_g1_i1|m.164380;REV__TRINITY_DN12786_c0_g1_i1|m.164380	TRINITY_DN12786_c0_g1_i1|m.164380	14;1	14;1	14;1	TRINITY_DN12786_c0_g1_i1|m.164380 type:complete len:411 (-) TRINITY_DN12786_c0_g1_i1:142-1374(-)	2	14	14	14	42.2	42.2	42.2	46.136	410	410;410	0	59.404	6064900000	25	242600000	36				153	143;1210;1425;2461;3653;4242;4521;4754;6346;6560;6574;7031;7209;7474	True;True;True;True;True;True;True;True;True;True;True;True;True;True	144;1240;1459;2521;3748;4346;4627;4867;6520;6738;6752;7216;7395;7669	511;512;4290;5034;5035;5036;8875;8876;8877;13161;13162;13163;15427;15428;15429;16452;16453;16454;17434;17435;17436;17437;23176;23177;23178;23980;24014;25607;25608;25609;26175;26176;26177;27110;27111;27112	591;592;4794;5675;5676;5677;10037;10038;10039;14938;14939;14940;14941;17518;17519;17520;18685;18686;18687;19882;19883;19884;19885;26355;26356;26357;27282;27318;29160;29161;29162;29782;29783;29784;30850;30851;30852	591;4794;5677;10038;14940;17520;18685;19882;26355;27282;27318;29162;29782;30850			-1;-1
TRINITY_DN12807_c0_g2_i1|m.176689	TRINITY_DN12807_c0_g2_i1|m.176689	2	2	2	TRINITY_DN12807_c0_g2_i1|m.176689 type:5prime_partial len:52 (-) TRINITY_DN12807_c0_g2_i1:97-252(-)	1	2	2	2	56.9	56.9	56.9	5.272	51	51	0	8.9407	3536400000	3	1178800000	12				154	873;1327	True;True	894;1360	3155;3156;3157;3158;3159;3160;4677;4678;4679;4680;4681;4682	3562;3563;3564;3565;3566;3567;5219;5220;5221;5222;5223;5224	3567;5224			-1
TRINITY_DN12825_c0_g1_i2|m.176598	TRINITY_DN12825_c0_g1_i2|m.176598	12	12	12	TRINITY_DN12825_c0_g1_i2|m.176598 type:5prime_partial len:364 (+) TRINITY_DN12825_c0_g1_i2:1-1092(+)	1	12	12	12	46.3	46.3	46.3	39.3	363	363	0	75.175	23070000000	20	1153500000	50				155	737;1204;2200;2407;3185;3727;4413;4785;7293;7525;7630;7647	True;True;True;True;True;True;True;True;True;True;True;True	755;1234;2252;2464;3256;3823;4518;4899;7483;7720;7828;7846	2617;2618;2619;2620;2621;2622;4275;4276;7926;7927;7928;7929;7930;7931;8700;8701;8702;8703;11309;11310;13443;16038;16039;16040;17544;17545;17546;26472;26473;27264;27265;27266;27267;27268;27269;27631;27632;27633;27634;27635;27636;27690;27691;27692;27693;27694;27695;27696;27697;27698	2942;2943;2944;2945;2946;2947;2948;4779;4780;9031;9032;9033;9034;9035;9036;9858;9859;9860;9861;12771;12772;15255;18209;18210;18211;19998;19999;20000;20001;30130;30131;31015;31016;31017;31018;31019;31020;31429;31430;31431;31432;31433;31434;31488;31489;31490;31491;31492;31493;31494;31495;31496	2947;4779;9032;9859;12771;15255;18210;19999;30130;31018;31429;31491			-1
TRINITY_DN1283_c0_g1_i1|m.174412;TRINITY_DN1283_c0_g1_i2|m.174416	TRINITY_DN1283_c0_g1_i1|m.174412;TRINITY_DN1283_c0_g1_i2|m.174416	1;1	1;1	1;1	TRINITY_DN1283_c0_g1_i1|m.174412 type:5prime_partial len:124 (+) TRINITY_DN1283_c0_g1_i1:1-372(+);TRINITY_DN1283_c0_g1_i2|m.174416 type:5prime_partial len:259 (+) TRINITY_DN1283_c0_g1_i2:1-777(+)	2	1	1	1	7.3	7.3	7.3	13.947	123	123;258	0.0028531	2.383	36775000	2	18387000	2				156	2093	TRUE	2143	7524;7525	8573;8574	8573			-1;-1
TRINITY_DN1288_c0_g1_i2|m.173368	TRINITY_DN1288_c0_g1_i2|m.173368	1	1	1	TRINITY_DN1288_c0_g1_i2|m.173368 type:complete len:374 (-) TRINITY_DN1288_c0_g1_i2:611-1732(-)	1	1	1	1	4.8	4.8	4.8	41.515	373	373	0	5.5199	79188000	19	4167800	2				157	4305	TRUE	4410	15680;15681	17817;17818	17818			-1
TRINITY_DN129_c0_g1_i10|m.37654;TRINITY_DN129_c0_g1_i2|m.37662;TRINITY_DN129_c0_g1_i9|m.37672;TRINITY_DN129_c0_g1_i5|m.37645	TRINITY_DN129_c0_g1_i10|m.37654;TRINITY_DN129_c0_g1_i2|m.37662;TRINITY_DN129_c0_g1_i9|m.37672;TRINITY_DN129_c0_g1_i5|m.37645	1;1;1;1	1;1;1;1	1;1;1;1	TRINITY_DN129_c0_g1_i10|m.37654 type:complete len:122 (+) TRINITY_DN129_c0_g1_i10:1349-1714(+);TRINITY_DN129_c0_g1_i2|m.37662 type:complete len:219 (+) TRINITY_DN129_c0_g1_i2:1085-1741(+);TRINITY_DN129_c0_g1_i9|m.37672 type:complete len:522 (+) TRINITY_DN1	4	1	1	1	10.7	10.7	10.7	13.846	121	121;218;521;528	0.0015492	3.2777	33286000	7	4755100	2				158	5095	TRUE	5222	18693;18694	21335;21336	21336			-1;-1;-1;-1
TRINITY_DN1291_c1_g1_i1|m.173705	TRINITY_DN1291_c1_g1_i1|m.173705	6	2	1	TRINITY_DN1291_c1_g1_i1|m.173705 type:5prime_partial len:641 (+) TRINITY_DN1291_c1_g1_i1:2-1924(+)	1	6	2	1	11.7	3.3	1.2	71.125	640	640	0.0015256	3.0575	374380000	34	11011000	4				159	634;1824;3282;5251;5375;7123	False;True;False;False;True;False	649;1866;3359;5392;5517;7308	2249;2250;2251;6607;11662;11663;11664;11665;11666;11667;11668;11669;11670;11671;11672;11673;19245;19246;19247;19639;19640;19641;25906	2539;2540;2541;7519;13170;13171;13172;13173;13174;13175;13176;13177;13178;13179;13180;13181;21983;21984;21985;21986;22409;22410;22411;29492	2539;7519;13180;21985;22411;29492			-1
TRINITY_DN1292_c0_g2_i3|m.174516;TRINITY_DN1292_c0_g2_i1|m.174508	TRINITY_DN1292_c0_g2_i3|m.174516;TRINITY_DN1292_c0_g2_i1|m.174508	3;3	3;3	3;3	TRINITY_DN1292_c0_g2_i3|m.174516 type:complete len:411 (-) TRINITY_DN1292_c0_g2_i3:691-1923(-);TRINITY_DN1292_c0_g2_i1|m.174508 type:complete len:532 (-) TRINITY_DN1292_c0_g2_i1:262-1857(-)	2	3	3	3	11.7	11.7	11.7	44.752	410	410;531	0	9.6614	10863000000	17	638990000	7				160	83;156;7241	True;True;True	84;157;7429	309;310;311;558;26275;26276;26277	362;363;364;638;29906;29907;29908	364;638;29907			-1;-1
TRINITY_DN1293_c0_g1_i1|m.174140	TRINITY_DN1293_c0_g1_i1|m.174140	4	4	4	TRINITY_DN1293_c0_g1_i1|m.174140 type:complete len:303 (-) TRINITY_DN1293_c0_g1_i1:444-1352(-)	1	4	4	4	14.9	14.9	14.9	33.961	302	302	0	14.279	993530000	17	58443000	12				161	222;3175;5435;7438	True;True;True;True	228;3246;5577;7631	847;848;849;11280;11281;19826;19827;26980;26981;26982;26983;26984	950;951;952;12738;12739;22607;22608;30706;30707;30708;30709;30710	950;12739;22607;30710			-1
TRINITY_DN12930_c0_g3_i1|m.16551	TRINITY_DN12930_c0_g3_i1|m.16551	2	2	2	TRINITY_DN12930_c0_g3_i1|m.16551 type:internal len:254 (-) TRINITY_DN12930_c0_g3_i1:3-761(-)	1	2	2	2	9.1	9.1	9.1	29.88	253	253	0	6.3002	37832000	14	2702300	3				162	1099;6612	True;True	1126;6790	3920;3921;24181	4403;4404;27527	4404;27527			-1
TRINITY_DN12957_c0_g1_i3|m.16535;TRINITY_DN12957_c0_g1_i2|m.16540	TRINITY_DN12957_c0_g1_i3|m.16535;TRINITY_DN12957_c0_g1_i2|m.16540	4;4	4;4	4;4	TRINITY_DN12957_c0_g1_i3|m.16535 type:complete len:513 (+) TRINITY_DN12957_c0_g1_i3:177-1715(+);TRINITY_DN12957_c0_g1_i2|m.16540 type:complete len:540 (+) TRINITY_DN12957_c0_g1_i2:177-1796(+)	2	4	4	4	16.2	16.2	16.2	57.333	512	512;539	0	10.944	322890000	23	14039000	5				163	3368;5497;6650;7806	True;True;True;True	3449;5641;6828;8005	12026;20008;24302;28221;28222;28223	13580;22796;27662;32097;32098;32099	13580;22796;27662;32099			-1;-1
TRINITY_DN130_c0_g1_i9|m.37819;TRINITY_DN130_c0_g1_i11|m.37832;TRINITY_DN130_c0_g1_i1|m.37799	TRINITY_DN130_c0_g1_i9|m.37819;TRINITY_DN130_c0_g1_i11|m.37832;TRINITY_DN130_c0_g1_i1|m.37799	2;2;2	2;2;2	2;2;2	TRINITY_DN130_c0_g1_i9|m.37819 type:3prime_partial len:91 (-) TRINITY_DN130_c0_g1_i9:1-270(-);TRINITY_DN130_c0_g1_i11|m.37832 type:3prime_partial len:91 (-) TRINITY_DN130_c0_g1_i11:1-270(-);TRINITY_DN130_c0_g1_i1|m.37799 type:3prime_partial len:91 (-) TRIN	3	2	2	2	36.7	36.7	36.7	10.664	90	90;90;90	0	8.9073	459620000	5	91925000	5				164	4323;8000	True;True	4428;8202	15765;15766;28863;28864;28865	17916;17917;32809;32810;32811	17917;32810			-1;-1;-1
TRINITY_DN130_c0_g1_i6|m.37803	TRINITY_DN130_c0_g1_i6|m.37803	1	1	1	TRINITY_DN130_c0_g1_i6|m.37803 type:3prime_partial len:168 (-) TRINITY_DN130_c0_g1_i6:1-501(-)	1	1	1	1	5.4	5.4	5.4	19.521	167	167	0.0015209	3.0336	1142600000	7	163230000	3				165	4727	TRUE	4839	17343;17344;17345	19778;19779;19780	19779			-1
TRINITY_DN13009_c0_g2_i1|m.28866	TRINITY_DN13009_c0_g2_i1|m.28866	2	2	2	TRINITY_DN13009_c0_g2_i1|m.28866 type:5prime_partial len:132 (+) TRINITY_DN13009_c0_g2_i1:3-398(+)	1	2	2	2	11.5	11.5	11.5	14.31	131	131	0	3.9249	392280000	7	56041000	5				166	2003;7183	True;True	2049;7369	7200;7201;7202;26108;26109	8206;8207;8208;29711;29712	8206;29711			-1
TRINITY_DN13043_c0_g1_i1|m.28912	TRINITY_DN13043_c0_g1_i1|m.28912	1	1	1	TRINITY_DN13043_c0_g1_i1|m.28912 type:internal len:94 (-) TRINITY_DN13043_c0_g1_i1:3-281(-)	1	1	1	1	7.5	7.5	7.5	10.614	93	93	0.0090529	2.0852	25986000000	6	4330900000	3				167	4505	TRUE	4611	16405;16406;16407	18629;18630;18631	18629			-1
TRINITY_DN1306_c0_g2_i1|m.14217;TRINITY_DN1306_c0_g1_i1|m.14204	TRINITY_DN1306_c0_g2_i1|m.14217	4;1	4;1	4;1	TRINITY_DN1306_c0_g2_i1|m.14217 type:3prime_partial len:207 (-) TRINITY_DN1306_c0_g2_i1:2-619(-)	2	4	4	4	17.5	17.5	17.5	22.407	206	206;114	0	14.042	714450000	7	102060000	12				168	95;777;868;869	True;True;True;True	96;795;889;890	336;337;338;2748;3138;3139;3140;3141;3142;3143;3144;3145	389;390;391;3077;3545;3546;3547;3548;3549;3550;3551;3552	391;3077;3547;3552			-1;-1
TRINITY_DN13091_c0_g1_i3|m.28807	TRINITY_DN13091_c0_g1_i3|m.28807	2	2	2	TRINITY_DN13091_c0_g1_i3|m.28807 type:5prime_partial len:450 (-) TRINITY_DN13091_c0_g1_i3:356-1705(-)	1	2	2	2	5.8	5.8	5.8	50.565	449	449	0	4.1604	246650000	20	12333000	4				169	3354;4611	True;True	3434;4720	11990;16758;16759;16760	13542;19019;19020;19021	13542;19021			-1
TRINITY_DN13091_c0_g2_i1|m.28812	TRINITY_DN13091_c0_g2_i1|m.28812	1	1	1	TRINITY_DN13091_c0_g2_i1|m.28812 type:internal len:67 (+) TRINITY_DN13091_c0_g2_i1:2-199(+)	1	1	1	1	27.3	27.3	27.3	7.594	66	66	0	5.3401	631230000	3	210410000	3				170	1386	TRUE	1420	4902;4903;4904	5514;5515;5516	5515			-1
TRINITY_DN131_c0_g1_i1|m.36251;TRINITY_DN131_c0_g1_i2|m.36245	TRINITY_DN131_c0_g1_i1|m.36251;TRINITY_DN131_c0_g1_i2|m.36245	9;6	9;6	9;6	TRINITY_DN131_c0_g1_i1|m.36251 type:complete len:195 (-) TRINITY_DN131_c0_g1_i1:373-957(-);TRINITY_DN131_c0_g1_i2|m.36245 type:complete len:97 (-) TRINITY_DN131_c0_g1_i2:373-663(-)	2	9	9	9	67.5	67.5	67.5	20.332	194	194;96	0	101.74	602700000000	12	50225000000	115				171	179;462;1684;4831;5327;5636;5704;5834;7706	True;True;True;True;True;True;True;True;True	182;183;471;1722;1723;4947;5469;5782;5851;5989;5990;7905	674;675;676;677;678;679;680;681;682;683;684;685;686;1654;1655;1656;5995;5996;5997;5998;5999;6000;6001;6002;6003;6004;6005;6006;6007;6008;17725;17726;17727;19480;19481;20470;20471;20472;20473;20686;20687;20688;20689;20690;20691;20692;20693;20694;20695;20696;20697;20698;20699;20700;20701;20702;20703;20704;20705;20706;20707;20708;20709;20710;20711;21362;21363;21364;21365;21366;21367;21368;21369;2137…	763;764;765;766;767;768;769;770;771;772;773;774;775;776;777;778;779;1866;1867;1868;1869;1870;1871;6792;6793;6794;6795;6796;6797;6798;6799;6800;6801;6802;6803;6804;6805;6806;6807;20226;20227;20228;22236;22237;22238;22239;23296;23297;23298;23299;23300;23301;23530;23531;23532;23533;23534;23535;23536;23537;23538;23539;23540;23541;23542;23543;23544;23545;23546;23547;23548;23549;23550;23551;23552;23553…	773;1871;6807;20226;22239;23300;23533;24343;31733	35;36;37	99;139;175	-1;-1
TRINITY_DN131_c1_g1_i6|m.36268;TRINITY_DN131_c1_g1_i1|m.36261;TRINITY_DN131_c1_g1_i5|m.36276	TRINITY_DN131_c1_g1_i6|m.36268	15;4;3	15;4;3	15;4;3	TRINITY_DN131_c1_g1_i6|m.36268 type:complete len:408 (-) TRINITY_DN131_c1_g1_i6:191-1414(-)	3	15	15	15	49.6	49.6	49.6	43.95	407	407;134;155	0	66.423	7897500000	28	282060000	36				172	734;960;2009;2449;2656;3514;3515;3943;4620;5313;5408;5504;5886;5970;6028	True;True;True;True;True;True;True;True;True;True;True;True;True;True;True	752;985;2055;2508;2720;3598;3599;4043;4729;5455;5550;5648;6044;6131;6192	2605;2606;2607;3421;7217;7218;7219;7220;8835;8836;8837;8838;8839;8840;9507;9508;12603;12604;12605;12606;14293;14294;14295;16785;19450;19727;19728;20024;20025;20026;21545;21546;21547;21548;21887;22071;22072	2930;2931;2932;3854;8224;8225;8226;8227;9993;9994;9995;9996;9997;9998;10739;10740;14250;14251;14252;14253;16195;16196;16197;19047;22206;22508;22509;22812;22813;22814;24535;24536;24537;24538;24901;25115;25116	2930;3854;8224;9997;10739;14252;14253;16196;19047;22206;22508;22814;24538;24901;25115			-1;-1;-1
TRINITY_DN13109_c0_g1_i3|m.97906;TRINITY_DN13109_c0_g1_i4|m.97900	TRINITY_DN13109_c0_g1_i3|m.97906;TRINITY_DN13109_c0_g1_i4|m.97900	3;2	3;2	3;2	TRINITY_DN13109_c0_g1_i3|m.97906 type:complete len:225 (+) TRINITY_DN13109_c0_g1_i3:183-857(+);TRINITY_DN13109_c0_g1_i4|m.97900 type:complete len:125 (+) TRINITY_DN13109_c0_g1_i4:183-557(+)	2	3	3	3	25	25	25	24.549	224	224;124	0	8.3142	533300000	8	66663000	5				173	3195;4502;6550	True;True;True	3266;4608;6728	11338;16395;16396;23946;23947	12800;18619;18620;27248;27249	12800;18620;27248			-1;-1
TRINITY_DN1311_c0_g1_i2|m.13876;TRINITY_DN1311_c0_g1_i3|m.13869;TRINITY_DN1311_c0_g1_i1|m.13886	TRINITY_DN1311_c0_g1_i2|m.13876	11;5;1	11;5;1	11;5;1	TRINITY_DN1311_c0_g1_i2|m.13876 type:complete len:450 (-) TRINITY_DN1311_c0_g1_i2:284-1633(-)	3	11	11	11	29	29	29	51.153	449	449;208;52	0	52.669	4860600000	18	270030000	34				174	215;1259;1730;3008;3536;4886;6039;6707;7171;7203;7204	True;True;True;True;True;True;True;True;True;True;True	220;1291;1771;3079;3622;5003;6204;6885;7357;7389;7390	828;829;830;831;4462;6217;6218;6219;6220;6221;6222;10758;10759;10760;12690;12691;12692;12693;17909;17910;22114;22115;22116;24492;24493;24494;26071;26072;26164;26165	931;932;933;934;4973;7060;7061;7062;7063;7064;7065;12148;12149;12150;14372;14373;14374;14375;14376;14377;14378;14379;20447;20448;25170;25171;25172;27881;27882;27883;29670;29671;29672;29771;29772	932;4973;7062;12150;14379;20447;25171;27881;29671;29771;29772			-1;-1;-1
TRINITY_DN13184_c0_g1_i2|m.97809	TRINITY_DN13184_c0_g1_i2|m.97809	9	9	9	TRINITY_DN13184_c0_g1_i2|m.97809 type:complete len:344 (+) TRINITY_DN13184_c0_g1_i2:34-1065(+)	1	9	9	9	34.7	34.7	34.7	37.563	343	343	0	62.044	4006600000	15	267110000	30				175	164;3475;3780;3857;3907;4111;4141;7887;8105	True;True;True;True;True;True;True;True;True	166;3559;3876;3955;4006;4214;4244;8087;8310	595;596;597;12434;12435;12436;13641;13642;13643;13942;13943;13944;13945;13946;14139;14140;14141;14142;14143;14144;14995;15084;15085;15086;28473;28474;28475;29243;29244;29245;29246	681;682;683;14053;14054;14055;15479;15480;15481;15806;15807;15808;15809;15810;16021;16022;16023;16024;16025;16026;17028;17121;17122;17123;32373;32374;32375;33246;33247;33248;33249	681;14055;15480;15806;16025;17028;17123;32375;33248			-1
TRINITY_DN13263_c1_g1_i3|m.26573	TRINITY_DN13263_c1_g1_i3|m.26573	22	22	22	TRINITY_DN13263_c1_g1_i3|m.26573 type:5prime_partial len:752 (-) TRINITY_DN13263_c1_g1_i3:701-2956(-)	1	22	22	22	35.4	35.4	35.4	85.895	751	751	0	105.95	15967000000	44	362890000	59				176	870;1229;1323;1324;1496;2086;2743;2900;3512;3960;4287;4384;4518;4565;4577;5653;5967;6153;6697;6966;7367;8054	True;True;True;True;True;True;True;True;True;True;True;True;True;True;True;True;True;True;True;True;True;True	891;1260;1356;1357;1531;2136;2809;2970;3596;4060;4391;4489;4624;4672;4684;5799;6128;6323;6875;7150;7557;8258	3146;3147;4359;4360;4664;4665;4666;4667;4668;5339;5340;5341;7507;7508;7509;7510;7511;7512;9797;10335;12601;14367;14368;14369;14370;14371;14372;15579;15580;15581;15965;15966;15967;16445;16578;16579;16580;16617;16618;16619;16620;20524;20525;20526;20527;20528;20529;21876;22521;22522;22523;24460;24461;24462;24463;25385;26720;26721;26722;26723;26724;29078;29079	3553;3554;4867;4868;5206;5207;5208;5209;5210;6054;6055;6056;8556;8557;8558;8559;8560;8561;11085;11686;14248;16281;16282;16283;16284;16285;16286;17692;17693;17694;18136;18137;18138;18670;18819;18820;18821;18858;18859;18860;18861;23352;23353;23354;23355;23356;23357;24890;25618;25619;25620;27840;27841;27842;27843;27844;28904;30415;30416;30417;30418;30419;33069;33070	3553;4868;5207;5209;6054;8560;11085;11686;14248;16282;17693;18137;18670;18821;18860;23354;24890;25618;27844;28904;30419;33069			-1
TRINITY_DN13342_c0_g1_i1|m.180184	TRINITY_DN13342_c0_g1_i1|m.180184	3	3	3	TRINITY_DN13342_c0_g1_i1|m.180184 type:internal len:77 (-) TRINITY_DN13342_c0_g1_i1:1-228(-)	1	3	3	3	48.7	48.7	48.7	8.5424	76	76	0	28.558	3207600000	5	641520000	11				177	2217;4788;5978	True;True;True	2270;4902;6139	7978;7979;7980;17551;17552;17553;17554;17555;21910;21911;21912	9086;9087;9088;9089;20006;20007;20008;20009;20010;24924;24925;24926	9086;20009;24926			-1
TRINITY_DN13342_c0_g2_i1|m.180188	TRINITY_DN13342_c0_g2_i1|m.180188	7	7	7	TRINITY_DN13342_c0_g2_i1|m.180188 type:internal len:183 (-) TRINITY_DN13342_c0_g2_i1:2-547(-)	1	7	7	7	58.2	58.2	58.2	20.224	182	182	0	31.665	12564000000	9	1396000000	22				178	921;2261;4615;5574;6792;7194;7779	True;True;True;True;True;True;True	944;2316;4724;5720;6973;7380;7978	3310;3311;8173;8174;8175;8176;8177;8178;16773;16774;16775;20253;24788;24789;24790;26136;26137;26138;26139;26140;28118;28119;28120	3729;3730;9299;9300;9301;9302;9303;9304;19034;19035;19036;19037;23065;28222;28223;28224;29739;29740;29741;29742;29743;31979;31980;31981	3729;9299;19037;23065;28224;29743;31980			-1
TRINITY_DN1335_c0_g1_i2|m.13803;TRINITY_DN1335_c0_g1_i3|m.13806	TRINITY_DN1335_c0_g1_i2|m.13803;TRINITY_DN1335_c0_g1_i3|m.13806	1;1	1;1	1;1	TRINITY_DN1335_c0_g1_i2|m.13803 type:3prime_partial len:80 (+) TRINITY_DN1335_c0_g1_i2:281-517(+);TRINITY_DN1335_c0_g1_i3|m.13806 type:3prime_partial len:142 (+) TRINITY_DN1335_c0_g1_i3:147-569(+)	2	1	1	1	15.2	15.2	15.2	8.9975	79	79;141	0	4.6076	138000000	4	34500000	3				179	3457	TRUE	3541	12357;12358;12359	13957;13958;13959	13958			-1;-1
TRINITY_DN13355_c0_g1_i2|m.180232	TRINITY_DN13355_c0_g1_i2|m.180232	8	8	8	TRINITY_DN13355_c0_g1_i2|m.180232 type:5prime_partial len:526 (-) TRINITY_DN13355_c0_g1_i2:308-1885(-)	1	8	8	8	23.4	23.4	23.4	56.051	525	525	0	37.788	6366200000	20	318310000	27				180	298;332;2059;2087;5306;5959;6875;7584	True;True;True;True;True;True;True;True	304;338;2108;2137;5448;6120;7058;7782	1102;1103;1104;1105;1106;1107;1108;1109;1226;1227;1228;7398;7399;7400;7513;19429;19430;19431;19432;19433;19434;21849;25082;25083;27473;27474;27475;27476	1216;1217;1218;1219;1220;1221;1222;1223;1361;1362;1363;8423;8424;8425;8562;22184;22185;22186;22187;22188;22189;24863;28557;28558;31247;31248;31249;31250	1223;1362;8423;8562;22185;24863;28557;31247			-1
TRINITY_DN13421_c0_g1_i3|m.147930;TRINITY_DN13421_c0_g1_i2|m.147917	TRINITY_DN13421_c0_g1_i3|m.147930;TRINITY_DN13421_c0_g1_i2|m.147917	1;1	1;1	1;1	TRINITY_DN13421_c0_g1_i3|m.147930 type:complete len:141 (+) TRINITY_DN13421_c0_g1_i3:80-502(+);TRINITY_DN13421_c0_g1_i2|m.147917 type:complete len:167 (+) TRINITY_DN13421_c0_g1_i2:80-580(+)	2	1	1	1	5.7	5.7	5.7	15.311	140	140;166	0.0014631	2.656	14471000	8	1808900	2				181	5105	TRUE	5232	18716;18717	21369;21370	21369			-1;-1
TRINITY_DN13477_c0_g2_i2|m.148021	TRINITY_DN13477_c0_g2_i2|m.148021	1	1	1	TRINITY_DN13477_c0_g2_i2|m.148021 type:5prime_partial len:508 (+) TRINITY_DN13477_c0_g2_i2:3-1526(+)	1	1	1	1	3.2	3.2	3.2	57.18	507	507	0	4.2075	205660000	24	8569000	3				182	7511	TRUE	7706	27220;27221;27222	30971;30972;30973	30972			-1
TRINITY_DN13482_c0_g1_i2|m.147978	TRINITY_DN13482_c0_g1_i2|m.147978	6	6	6	TRINITY_DN13482_c0_g1_i2|m.147978 type:complete len:225 (-) TRINITY_DN13482_c0_g1_i2:676-1350(-)	1	6	6	6	29	29	29	25.611	224	224	0	27.386	4603300000	7	657620000	14				183	31;1621;2025;2153;5008;5009	True;True;True;True;True;True	31;1659;2071;2204;5126;5127	121;122;123;5735;5736;5737;5738;7271;7272;7273;7757;7758;18292;18293;18294;18295	140;141;142;143;6482;6483;6484;6485;8280;8281;8282;8838;8839;20853;20854;20855;20856	142;6483;8280;8838;20853;20856			-1
TRINITY_DN13499_c0_g1_i2|m.147792	TRINITY_DN13499_c0_g1_i2|m.147792	2	2	2	TRINITY_DN13499_c0_g1_i2|m.147792 type:3prime_partial len:295 (+) TRINITY_DN13499_c0_g1_i2:118-999(+)	1	2	2	2	9.9	9.9	9.9	34.261	294	294	0	5.6599	207470000	14	14819000	5				184	732;7935	True;True	750;8135	2601;28639;28640;28641;28642	2926;32564;32565;32566;32567	2926;32566			-1
TRINITY_DN1354_c0_g1_i3|m.14743	TRINITY_DN1354_c0_g1_i3|m.14743	1	1	1	TRINITY_DN1354_c0_g1_i3|m.14743 type:5prime_partial len:357 (-) TRINITY_DN1354_c0_g1_i3:278-1348(-)	1	1	1	1	2	2	2	41.905	356	356	1	-2	31982000	18	1776800	0	+			185	1005	TRUE	1031	3577	4031	4031	38	224	-1
TRINITY_DN1358_c0_g2_i2|m.14049;TRINITY_DN1358_c0_g2_i2|m.14048;TRINITY_DN1358_c0_g2_i1|m.14043;TRINITY_DN1358_c0_g2_i1|m.14042;TRINITY_DN1358_c0_g3_i1|m.14082	TRINITY_DN1358_c0_g2_i2|m.14049;TRINITY_DN1358_c0_g2_i2|m.14048	6;6;2;2;2	6;6;2;2;2	6;6;2;2;2	TRINITY_DN1358_c0_g2_i2|m.14049 type:complete len:648 (-) TRINITY_DN1358_c0_g2_i2:2101-4044(-);TRINITY_DN1358_c0_g2_i2|m.14048 type:complete len:648 (+) TRINITY_DN1358_c0_g2_i2:99-2042(+)	5	6	6	6	11.6	11.6	11.6	70.917	647	647;647;103;103;146	0	13.337	434590000	34	12782000	6				186	1075;2606;4956;5114;5758;7754	True;True;True;True;True;True	1101;2670;5073;5241;5910;7953	3833;3834;9353;9354;18135;18743;18744;21082;28048	4312;4313;10571;10572;20685;21398;21399;24020;31905	4312;10571;20685;21399;24020;31905			-1;-1;-1;-1;-1
TRINITY_DN13616_c0_g1_i1|m.27440	TRINITY_DN13616_c0_g1_i1|m.27440	5	5	5	TRINITY_DN13616_c0_g1_i1|m.27440 type:5prime_partial len:72 (-) TRINITY_DN13616_c0_g1_i1:25-240(-)	1	5	5	5	83.1	83.1	83.1	7.8099	71	71	0	19.755	3654300000	5	730860000	26				187	130;1589;2637;3820;4229	True;True;True;True;True	131;1627;2701;3918;4333	463;464;465;466;467;468;469;470;5637;5638;5639;9455;9456;9457;13811;13812;13813;15396;15397;15398;15399	527;528;529;530;531;532;533;534;535;536;537;6381;6382;6383;10683;10684;10685;10686;10687;10688;15669;15670;15671;17485;17486;17487;17488	529;6381;10684;15669;17488			-1
TRINITY_DN13616_c0_g1_i3|m.27436;TRINITY_DN13616_c0_g1_i2|m.27433	TRINITY_DN13616_c0_g1_i3|m.27436	3;1	3;1	3;1	TRINITY_DN13616_c0_g1_i3|m.27436 type:5prime_partial len:71 (-) TRINITY_DN13616_c0_g1_i3:75-287(-)	2	3	3	3	38.6	38.6	38.6	7.6656	70	70;42	0	14.021	688220000	5	137640000	6				188	1280;2550;5917	True;True;True	1312;2614;6076	4521;4522;9180;9181;9182;21683	5042;5043;10378;10379;10380;24691	5043;10380;24691			-1;-1
TRINITY_DN13616_c0_g1_i8|m.27431	TRINITY_DN13616_c0_g1_i8|m.27431	1	1	1	TRINITY_DN13616_c0_g1_i8|m.27431 type:internal len:73 (-) TRINITY_DN13616_c0_g1_i8:1-216(-)	1	1	1	1	31.9	31.9	31.9	7.8399	72	72	0	14.67	967610000	4	241900000	6				189	127	TRUE	128	442;443;444;445;446;447	502;503;504;505;506;507	505			-1
TRINITY_DN13636_c0_g1_i3|m.27484	TRINITY_DN13636_c0_g1_i3|m.27484	12	12	6	TRINITY_DN13636_c0_g1_i3|m.27484 type:complete len:389 (-) TRINITY_DN13636_c0_g1_i3:64-1230(-)	1	12	12	6	38.4	38.4	18.6	44.365	388	388	0	45.175	3452500000	23	150110000	31				190	183;1275;1929;2398;2441;5010;5510;5895;6840;7702;7870;8101	True;True;True;True;True;True;True;True;True;True;True;True	187;1307;1974;2455;2500;5128;5654;6054;7022;7901;8070;8306	697;4505;6953;6954;6955;8670;8671;8814;8815;8816;18296;18297;18298;20039;20040;20041;20042;20043;20044;21595;24965;24966;24967;24968;27887;27888;27889;28427;28428;28429;29233;29234	791;5026;7922;7923;7924;9828;9829;9972;9973;9974;20857;20858;20859;22827;22828;22829;22830;22831;22832;24601;28438;28439;28440;28441;31723;31724;31725;32325;32326;32327;33236;33237	791;5026;7924;9828;9973;20859;22828;24601;28441;31725;32325;33237			-1
TRINITY_DN13636_c0_g1_i4|m.27479	TRINITY_DN13636_c0_g1_i4|m.27479	8	2	2	TRINITY_DN13636_c0_g1_i4|m.27479 type:3prime_partial len:207 (-) TRINITY_DN13636_c0_g1_i4:3-620(-)	1	8	2	2	45.6	8.3	8.3	24.276	206	206	0	4.396	393980000	14	28141000	5				191	1173;1929;2398;5895;7702;7774;7870;8101	True;False;False;False;False;True;False;False	1200;1974;2455;6054;7901;7973;8070;8306	4164;4165;4166;6953;6954;6955;8670;8671;21595;27887;27888;27889;28104;28105;28427;28428;28429;29233;29234	4658;4659;4660;7922;7923;7924;9828;9829;24601;31723;31724;31725;31965;31966;32325;32326;32327;33236;33237	4660;7924;9828;24601;31725;31966;32325;33237			-1
TRINITY_DN13681_c0_g1_i2|m.27344	TRINITY_DN13681_c0_g1_i2|m.27344	15	15	15	TRINITY_DN13681_c0_g1_i2|m.27344 type:3prime_partial len:285 (-) TRINITY_DN13681_c0_g1_i2:1-852(-)	1	15	15	15	56	56	56	31.763	284	284	0	63.452	22624000000	15	1508300000	61				192	1246;2241;2607;2789;2790;2855;2856;2996;2997;3074;3252;3256;3863;4202;5356	True;True;True;True;True;True;True;True;True;True;True;True;True;True;True	1278;2294;2671;2856;2857;2924;2925;3067;3068;3145;3326;3331;3961;4306;5498	4402;4403;4404;4405;4406;8060;8061;8062;9355;9356;9357;9358;9359;9360;9361;9362;9934;9935;9936;9937;9938;9939;9940;9941;9942;10162;10163;10164;10726;10727;10728;10729;10730;10731;10975;10976;10977;10978;10979;10980;11551;11552;11553;11554;11555;11556;11576;11577;11578;13972;13973;13974;15300;15301;15302;19569;19570;19571;19572;19573;19574	4910;4911;4912;4913;4914;9176;9177;9178;10573;10574;10575;10576;10577;10578;10579;10580;11235;11236;11237;11238;11239;11240;11241;11242;11243;11480;11481;11482;12115;12116;12117;12118;12119;12120;12401;12402;12403;12404;12405;12406;13052;13053;13054;13055;13056;13057;13077;13078;13079;15837;15838;15839;17370;17371;17372;22332;22333;22334;22335;22336;22337	4914;9178;10575;11237;11239;11480;11482;12116;12120;12405;13052;13077;15837;17371;22333			-1
TRINITY_DN137_c0_g1_i3|m.34972	TRINITY_DN137_c0_g1_i3|m.34972	2	2	2	TRINITY_DN137_c0_g1_i3|m.34972 type:3prime_partial len:842 (+) TRINITY_DN137_c0_g1_i3:426-2948(+)	1	2	2	2	3.1	3.1	3.1	93.156	841	841	0	7.4741	125070000	30	4168900	1				193	1228;6329	True;True	1259;6502	4357;4358;23107	4865;4866;26280	4865;26280			-1
TRINITY_DN137_c0_g2_i1|m.34989;TRINITY_DN137_c0_g2_i1|m.34991	TRINITY_DN137_c0_g2_i1|m.34989	3;1	3;1	3;1	TRINITY_DN137_c0_g2_i1|m.34989 type:complete len:618 (+) TRINITY_DN137_c0_g2_i1:432-2285(+)	2	3	3	3	11.2	11.2	11.2	64.338	617	617;77	0	10.738	614460000	38	16170000	8				194	1611;3967;6883	True;True;True	1649;4068;7066	5714;14423;14424;14425;14426;25110;25111;25112;25113	6458;16358;16359;16360;16361;28587;28588;28589;28590	6458;16360;28589			-1;-1
TRINITY_DN137_c1_g5_i1|m.35020	TRINITY_DN137_c1_g5_i1|m.35020	1	1	1	TRINITY_DN137_c1_g5_i1|m.35020 type:5prime_partial len:148 (-) TRINITY_DN137_c1_g5_i1:287-730(-)	1	1	1	1	6.1	6.1	6.1	17.212	147	147	0	3.6568	5223200000	3	1741100000	3				195	4557	TRUE	4664	16561;16562;16563	18802;18803;18804	18802			-1
TRINITY_DN1378_c0_g1_i5|m.15190	TRINITY_DN1378_c0_g1_i5|m.15190	6	6	6	TRINITY_DN1378_c0_g1_i5|m.15190 type:complete len:251 (+) TRINITY_DN1378_c0_g1_i5:171-923(+)	1	6	6	6	23.6	23.6	23.6	29.069	250	250	0	27.544	2459900000	16	153740000	17				196	138;858;2269;4145;4719;5421	True;True;True;True;True;True	139;879;2324;4248;4831;5563	497;498;499;3074;3075;3076;8224;8225;8226;15094;15095;17325;17326;17327;19779;19780;19781	576;577;578;579;3464;3465;3466;9351;9352;9353;17131;17132;19759;19760;19761;22560;22561;22562	578;3464;9352;17132;19761;22561			-1
TRINITY_DN138_c2_g2_i1|m.35979;TRINITY_DN138_c2_g2_i3|m.35967;TRINITY_DN138_c2_g2_i5|m.35964	TRINITY_DN138_c2_g2_i1|m.35979;TRINITY_DN138_c2_g2_i3|m.35967;TRINITY_DN138_c2_g2_i5|m.35964	1;1;1	1;1;1	1;1;1	TRINITY_DN138_c2_g2_i1|m.35979 type:3prime_partial len:46 (-) TRINITY_DN138_c2_g2_i1:2-136(-);TRINITY_DN138_c2_g2_i3|m.35967 type:complete len:78 (-) TRINITY_DN138_c2_g2_i3:915-1148(-);TRINITY_DN138_c2_g2_i5|m.35964 type:complete len:94 (-) TRINITY_DN138_c	3	1	1	1	28.9	28.9	28.9	4.9284	45	45;77;93	0	4.6422	2422600000	2	1211300000	6				197	6601	TRUE	6779	24131;24132;24133;24134;24135;24136	27464;27465;27466;27467;27468;27469	27469			-1;-1;-1
TRINITY_DN13801_c0_g2_i1|m.12780	TRINITY_DN13801_c0_g2_i1|m.12780	2	2	2	TRINITY_DN13801_c0_g2_i1|m.12780 type:complete len:126 (+) TRINITY_DN13801_c0_g2_i1:149-526(+)	1	2	2	2	14.4	14.4	14.4	14.224	125	125	0	3.831	40321000	8	5040200	1				198	6653;6887	True;True	6831;7070	24308;25122	27668;28599	27668;28599			-1
TRINITY_DN13817_c0_g1_i2|m.13026	TRINITY_DN13817_c0_g1_i2|m.13026	1	1	1	TRINITY_DN13817_c0_g1_i2|m.13026 type:complete len:235 (+) TRINITY_DN13817_c0_g1_i2:276-980(+)	1	1	1	1	3.8	3.8	3.8	26.108	234	234	0	5.2968	74167000	5	14833000	2				199	421	TRUE	430	1535;1536	1716;1717	1716			-1
TRINITY_DN13841_c0_g1_i1|m.13080	TRINITY_DN13841_c0_g1_i1|m.13080	14	13	13	TRINITY_DN13841_c0_g1_i1|m.13080 type:complete len:252 (+) TRINITY_DN13841_c0_g1_i1:71-826(+)	1	14	13	13	51.4	48.6	48.6	26.325	251	251	0	81.33	267490000000	11	24317000000	108				200	125;1933;1934;2210;2386;2390;2584;3314;3321;3594;3595;3597;4830;5557	True;True;True;True;True;True;False;True;True;True;True;True;True;True	126;1978;1979;1980;2262;2263;2442;2443;2447;2648;3393;3400;3682;3683;3684;3685;3687;4946;5703	436;437;438;6964;6965;6966;6967;6968;6969;6970;7954;7955;7956;7957;7958;7959;7960;7961;7962;7963;7964;7965;7966;8631;8632;8633;8634;8644;8645;8646;8647;8648;8649;9295;9296;9297;11823;11824;11825;11849;11850;11851;11852;11853;11854;12880;12881;12882;12883;12884;12885;12886;12887;12888;12889;12890;12891;12892;12893;12894;12895;12896;12897;12898;12899;12900;12901;12902;12903;12904;12905;12906;12907;…	492;493;494;495;496;497;498;7933;7934;7935;7936;7937;7938;7939;7940;9059;9060;9061;9062;9063;9064;9065;9066;9067;9068;9069;9070;9071;9072;9073;9074;9781;9782;9783;9784;9796;9797;9798;9799;9800;9801;9802;9803;9804;9805;9806;9807;10496;10497;10498;13354;13355;13356;13384;13385;13386;13387;13388;13389;13390;13391;14574;14575;14576;14577;14578;14579;14580;14581;14582;14583;14584;14585;14586;14587;145…	494;7936;7940;9074;9781;9796;10496;13354;13386;14590;14615;14620;20225;22983	39;40;41;42;43	97;126;141;142;148	-1
TRINITY_DN13870_c0_g1_i1|m.12799	TRINITY_DN13870_c0_g1_i1|m.12799	1	1	1	TRINITY_DN13870_c0_g1_i1|m.12799 type:3prime_partial len:100 (-) TRINITY_DN13870_c0_g1_i1:1-297(-)	1	1	1	1	9.1	9.1	9.1	10.842	99	99	0.0096685	2.0356	18920000	6	3153300	1				201	6464	TRUE	6640	23620	26873	26873			-1
TRINITY_DN13882_c0_g1_i2|m.12772	TRINITY_DN13882_c0_g1_i2|m.12772	5	5	5	TRINITY_DN13882_c0_g1_i2|m.12772 type:complete len:185 (+) TRINITY_DN13882_c0_g1_i2:205-759(+)	1	5	5	5	28.8	28.8	28.8	20.124	184	184	0	13.951	1011900000	11	91990000	11				202	774;3115;5078;5622;7245	True;True;True;True;True	792;3186;5203;5768;7434	2743;11098;11099;11100;11101;11102;18611;18612;18613;20407;26293;26294;26295	3072;12529;12530;12531;12532;12533;21241;21242;21243;23226;29929;29930;29931	3072;12531;21241;23226;29931			-1
TRINITY_DN14_c0_g1_i11|m.139778;TRINITY_DN348_c1_g1_i4|m.124873	TRINITY_DN14_c0_g1_i11|m.139778	14;1	12;1	11;0	TRINITY_DN14_c0_g1_i11|m.139778 type:complete len:504 (-) TRINITY_DN14_c0_g1_i11:143-1654(-)	2	14	12	11	34.2	28.2	26.2	58.092	503	503;148	0	50.843	8661000000	24	360870000	44				203	352;872;942;1150;1417;2689;4601;4811;4959;5061;5145;7292;7853;8138	True;True;True;True;True;True;True;True;True;True;False;True;False;True	359;893;967;1177;1451;2754;4710;4926;5076;5183;5277;7482;8053;8344	1305;1306;3150;3151;3152;3153;3154;3375;3376;4088;4089;4090;4091;4092;5015;5016;9643;9644;9645;9646;16720;16721;16722;16723;16724;16725;17642;17643;18140;18141;18142;18522;18523;18524;18525;18526;18527;18855;18856;18857;18858;18859;18860;26466;26467;26468;26469;26470;26471;28369;28370;28371;29354;29355;29356;29357	1460;1461;3557;3558;3559;3560;3561;3805;3806;4580;4581;4582;4583;4584;5655;5656;10905;10906;10907;10908;18980;18981;18982;18983;18984;18985;20113;20114;20690;20691;20692;21127;21128;21129;21130;21131;21132;21522;21523;21524;21525;21526;21527;30124;30125;30126;30127;30128;30129;32261;32262;32263;33368;33369;33370;33371	1460;3560;3806;4581;5655;10906;18980;20114;20690;21128;21525;30128;32261;33371			-1;-1
TRINITY_DN14_c0_g1_i2|m.139766;TRINITY_DN4530_c2_g1_i1|m.100197;TRINITY_DN4530_c2_g1_i1|m.100196;TRINITY_DN6893_c0_g1_i1|m.181128;TRINITY_DN6_c0_g2_i2|m.137996;TRINITY_DN6_c0_g2_i1|m.137993;TRINITY_DN8029_c0_g2_i4|m.2729;TRINITY_DN8029_c0_g2_i3|m.2725;TRINITY_DN8029_c0_g2_i2|m.2726;TRINITY_DN384_c0_g1_i1|m.124140	TRINITY_DN14_c0_g1_i2|m.139766	14;1;1;1;1;1;1;1;1;1	14;1;1;1;1;1;1;1;1;1	11;0;0;0;0;0;0;0;0;0	TRINITY_DN14_c0_g1_i2|m.139766 type:complete len:504 (-) TRINITY_DN14_c0_g1_i2:224-1735(-)	10	14	14	11	37.8	37.8	30	57.841	503	503;29;29;34;36;36;57;66;66;106	0	74.298	14377000000	26	552960000	47				204	991;994;1237;1418;2675;3589;4321;4389;4604;5145;5165;6013;6884;7853	True;True;True;True;True;True;True;True;True;True;True;True;True;True	1017;1020;1268;1452;2739;3677;4426;4494;4713;5277;5299;6177;7067;8053	3525;3526;3535;3536;3537;3538;3539;3540;3541;4375;4376;4377;5017;5018;5019;9568;9569;9570;9571;9572;9573;12870;12871;12872;15760;15761;15762;15980;15981;15982;15983;16732;16733;16734;18855;18856;18857;18858;18859;18860;18927;18928;22031;25114;25115;25116;28369;28370;28371	3974;3975;3984;3985;3986;3987;3988;3989;3990;4883;4884;4885;5657;5658;5659;10800;10801;10802;10803;10804;10805;14564;14565;14566;17911;17912;17913;18151;18152;18153;18154;18992;18993;18994;21522;21523;21524;21525;21526;21527;21597;21598;25072;28591;28592;28593;32261;32262;32263	3974;3985;4883;5658;10801;14564;17911;18151;18994;21525;21597;25072;28591;32261			-1;-1;-1;-1;-1;-1;-1;-1;-1;-1
TRINITY_DN14_c4_g1_i1|m.139785;TRINITY_DN63_c2_g1_i1|m.138898	TRINITY_DN14_c4_g1_i1|m.139785;TRINITY_DN63_c2_g1_i1|m.138898	2;1	2;1	2;1	TRINITY_DN14_c4_g1_i1|m.139785 type:internal len:98 (-) TRINITY_DN14_c4_g1_i1:1-291(-);TRINITY_DN63_c2_g1_i1|m.138898 type:internal len:95 (+) TRINITY_DN63_c2_g1_i1:2-283(+)	2	2	2	2	13.4	13.4	13.4	10.848	97	97;94	0	8.4279	3284700000	7	469240000	13				205	1149;3483	True;True	1176;3567	4077;4078;4079;4080;4081;4082;4083;4084;4085;4086;4087;12462;12463	4568;4569;4570;4571;4572;4573;4574;4575;4576;4577;4578;4579;14081;14082	4573;14082			-1;-1
TRINITY_DN140_c1_g1_i8|m.37345	TRINITY_DN140_c1_g1_i8|m.37345	17	17	17	TRINITY_DN140_c1_g1_i8|m.37345 type:complete len:798 (+) TRINITY_DN140_c1_g1_i8:175-2568(+)	1	17	17	17	30.4	30.4	30.4	89.573	797	797	0	99.944	5979400000	43	139060000	41				206	1416;1510;1610;1750;1997;2216;3557;4057;5414;5616;5863;6111;6720;7331;7580;7733;7989	True;True;True;True;True;True;True;True;True;True;True;True;True;True;True;True;True	1450;1545;1648;1791;2043;2269;3644;4159;5556;5762;6020;6276;6898;7521;7778;7932;8191	5012;5013;5014;5379;5711;5712;5713;6288;6289;6290;7183;7184;7185;7186;7187;7975;7976;7977;12760;12761;14809;14810;14811;19759;20389;20390;20391;21468;21469;22322;22323;24528;24529;24530;26617;26618;26619;27465;27466;27977;27978;27979;28822;28823;28824	5652;5653;5654;6095;6455;6456;6457;7141;7142;7143;8189;8190;8191;8192;8193;9083;9084;9085;14446;14447;16819;16820;16821;22540;23208;23209;23210;24452;24453;25387;25388;27918;27919;27920;30294;30295;30296;31239;31240;31822;31823;31824;32768;32769;32770	5652;6095;6456;7143;8190;9084;14446;16821;22540;23209;24453;25387;27919;30296;31240;31824;32769			-1
TRINITY_DN140_c2_g1_i3|m.37357	TRINITY_DN140_c2_g1_i3|m.37357	4	4	4	TRINITY_DN140_c2_g1_i3|m.37357 type:5prime_partial len:126 (-) TRINITY_DN140_c2_g1_i3:1928-2305(-)	1	4	4	4	47.2	47.2	47.2	10.219	125	125	0	32.367	30635000000	9	3403900000	38				207	2331;2332;2355;2357	True;True;True;True	2386;2387;2410;2412	8415;8416;8417;8418;8419;8420;8421;8422;8423;8424;8425;8426;8427;8428;8429;8430;8431;8432;8433;8434;8435;8436;8437;8438;8439;8440;8441;8442;8443;8444;8445;8502;8503;8505;8506	9557;9558;9559;9560;9561;9562;9563;9564;9565;9566;9567;9568;9569;9570;9571;9572;9573;9574;9575;9576;9577;9578;9579;9580;9581;9582;9583;9584;9585;9586;9587;9588;9589;9590;9647;9648;9650;9651	9566;9579;9648;9650			-1
TRINITY_DN140_c8_g1_i8|m.37480;TRINITY_DN140_c8_g1_i4|m.37462;TRINITY_DN140_c8_g1_i9|m.37444;TRINITY_DN140_c8_g1_i2|m.37433	TRINITY_DN140_c8_g1_i8|m.37480;TRINITY_DN140_c8_g1_i4|m.37462;TRINITY_DN140_c8_g1_i9|m.37444;TRINITY_DN140_c8_g1_i2|m.37433	4;4;4;2	4;4;4;2	4;4;4;2	TRINITY_DN140_c8_g1_i8|m.37480 type:complete len:732 (-) TRINITY_DN140_c8_g1_i8:1353-3548(-);TRINITY_DN140_c8_g1_i4|m.37462 type:complete len:768 (-) TRINITY_DN140_c8_g1_i4:1353-3656(-);TRINITY_DN140_c8_g1_i9|m.37444 type:complete len:776 (-) TRINITY_DN140	4	4	4	4	7.4	7.4	7.4	81.415	731	731;767;775;283	0	14.715	196720000	31	6345800	6				208	3031;3181;4556;5503	True;True;True;True	3102;3252;4663;5647	10825;10826;11298;11299;16560;20023	12222;12223;12760;12761;18801;22811	12223;12760;18801;22811			-1;-1;-1;-1
TRINITY_DN1402_c0_g1_i2|m.62017	TRINITY_DN1402_c0_g1_i2|m.62017	23	23	23	TRINITY_DN1402_c0_g1_i2|m.62017 type:complete len:691 (-) TRINITY_DN1402_c0_g1_i2:166-2238(-)	1	23	23	23	39.7	39.7	39.7	79.4	690	690	0	96.887	10327000000	39	264790000	69				209	996;1516;1572;2802;2810;2880;3797;4219;4299;4748;5342;5696;5781;5961;6665;6708;6927;7198;7225;7819;7936;8015;8084	True;True;True;True;True;True;True;True;True;True;True;True;True;True;True;True;True;True;True;True;True;True;True	1022;1551;1610;2869;2878;2949;3893;4323;4403;4861;5484;5843;5933;6122;6843;6886;7110;7384;7413;8018;8136;8218;8289	3545;3546;3547;3548;3549;5405;5406;5407;5591;9979;10004;10005;10006;10007;10008;10259;13688;13689;13690;15366;15367;15368;15645;15646;15647;15648;15649;15650;17413;17414;17415;19528;20664;20665;20666;21153;21154;21155;21851;21852;21853;21854;24363;24364;24365;24495;24496;24497;24498;25242;25243;26146;26235;26236;26237;28265;28266;28267;28643;28644;28645;28646;28647;28648;28649;28650;28651;28913;2…	3994;3995;3996;3997;3998;6128;6129;6130;6332;11285;11316;11317;11318;11319;11320;11593;15526;15527;15528;17452;17453;17454;17768;17769;17770;17771;17772;17773;19858;19859;19860;22287;23502;23503;23504;24101;24102;24103;24865;24866;24867;24868;27730;27731;27732;27884;27885;27886;27887;28736;28737;29749;29861;29862;29863;32146;32147;32148;32568;32569;32570;32571;32572;32573;32574;32575;32576;32876;…	3995;6128;6332;11285;11318;11593;15528;17453;17768;19859;22287;23503;24101;24868;27730;27887;28736;29749;29861;32147;32568;32876;33186			-1
TRINITY_DN1403_c0_g2_i1|m.63264	TRINITY_DN1403_c0_g2_i1|m.63264	2	2	2	TRINITY_DN1403_c0_g2_i1|m.63264 type:3prime_partial len:210 (+) TRINITY_DN1403_c0_g2_i1:104-730(+)	1	2	2	2	10.5	10.5	10.5	23.598	209	209	0	3.7549	142340000	14	10167000	3				210	1901;3414	True;True	1945;3496	6856;6857;6858;12209	7809;7810;7811;13789	7810;13789			-1
TRINITY_DN14037_c0_g1_i1|m.42358	TRINITY_DN14037_c0_g1_i1|m.42358	2	2	2	TRINITY_DN14037_c0_g1_i1|m.42358 type:5prime_partial len:133 (+) TRINITY_DN14037_c0_g1_i1:2-400(+)	1	2	2	2	15.2	15.2	15.2	14.665	132	132	0	8.366	1338700000	6	223120000	6				211	2147;5652	True;True	2198;5798	7733;7734;7735;20521;20522;20523	8809;8810;8811;23349;23350;23351	8810;23351			-1
TRINITY_DN1407_c0_g1_i1|m.62376	TRINITY_DN1407_c0_g1_i1|m.62376	8	8	8	TRINITY_DN1407_c0_g1_i1|m.62376 type:complete len:228 (+) TRINITY_DN1407_c0_g1_i1:313-996(+)	1	8	8	8	49.3	49.3	49.3	25.952	227	227	0	43.046	19679000000	15	1311900000	43				212	1065;2760;2761;4264;5646;5662;5846;6155	True;True;True;True;True;True;True;True	1091;2827;2828;4368;5792;5809;6002;6325	3787;3788;3789;3790;3791;3792;9842;9843;9844;9845;9846;9847;9848;9849;15494;15495;15496;20502;20503;20504;20505;20506;20507;20556;20557;20558;20559;20560;20561;20562;20563;21405;21406;21407;21408;21409;21410;22530;22531;22532;22533;22534;22535	4265;4266;4267;4268;4269;4270;11130;11131;11132;11133;11134;11135;11136;11137;17591;17592;17593;23330;23331;23332;23333;23334;23335;23388;23389;23390;23391;23392;23393;23394;23395;24376;24377;24378;24379;24380;24381;25627;25628;25629;25630;25631;25632	4265;11130;11137;17592;23334;23389;24377;25632			-1
TRINITY_DN14094_c0_g1_i1|m.42224	TRINITY_DN14094_c0_g1_i1|m.42224	1	1	1	TRINITY_DN14094_c0_g1_i1|m.42224 type:5prime_partial len:243 (-) TRINITY_DN14094_c0_g1_i1:556-1284(-)	1	1	1	1	2.9	2.9	2.9	26.231	242	242	0.0035137	2.2225	38772000	4	9693100	1				213	3045	TRUE	3116	10886	12299	12299			-1
TRINITY_DN141_c0_g2_i2|m.37501;TRINITY_DN141_c0_g2_i1|m.37516	TRINITY_DN141_c0_g2_i2|m.37501;TRINITY_DN141_c0_g2_i1|m.37516	9;9	9;9	9;9	TRINITY_DN141_c0_g2_i2|m.37501 type:complete len:299 (+) TRINITY_DN141_c0_g2_i2:203-1099(+);TRINITY_DN141_c0_g2_i1|m.37516 type:complete len:304 (+) TRINITY_DN141_c0_g2_i1:203-1114(+)	2	9	9	9	32.2	32.2	32.2	34.013	298	298;303	0	43.647	7637800000	12	636480000	27				214	284;2142;2533;2994;2995;3395;4018;4168;7565	True;True;True;True;True;True;True;True;True	290;2193;2596;3065;3066;3477;4120;4271;7761	1055;7713;7714;7715;7716;7717;7718;9125;9126;9127;10720;10721;10722;10723;10724;10725;12148;12149;12150;14599;14600;14601;14602;15175;27407;27408;27409	1168;8788;8789;8790;8791;8792;8793;10318;10319;10320;10321;10322;12109;12110;12111;12112;12113;12114;13725;13726;13727;16535;16536;16537;16538;17216;31170;31171;31172	1168;8788;10322;12109;12112;13727;16538;17216;31170			-1;-1
TRINITY_DN14134_c0_g3_i1|m.75001	TRINITY_DN14134_c0_g3_i1|m.75001	5	5	5	TRINITY_DN14134_c0_g3_i1|m.75001 type:internal len:722 (+) TRINITY_DN14134_c0_g3_i1:2-2164(+)	1	5	5	5	11	11	11	75.963	721	721	0	12.444	372970000	41	9096800	8				215	37;1084;2616;7385;7448	True;True;True;True;True	37;1110;2680;7575;7642	141;3865;3866;9386;26791;26792;27022;27023	161;4345;4346;10613;30489;30490;30753;30754	161;4345;10613;30489;30753			-1
TRINITY_DN14145_c0_g1_i1|m.75145	TRINITY_DN14145_c0_g1_i1|m.75145	2	2	2	TRINITY_DN14145_c0_g1_i1|m.75145 type:complete len:183 (-) TRINITY_DN14145_c0_g1_i1:474-1022(-)	1	2	2	2	15.9	15.9	15.9	21.137	182	182	0	8.6735	422060000	8	52757000	6				216	369;5246	True;True	377;5387	1357;1358;19228;19229;19230;19231;19232	1521;1522;21966;21967;21968;21969;21970	1522;21967			-1
TRINITY_DN14148_c0_g1_i1|m.75070	TRINITY_DN14148_c0_g1_i1|m.75070	2	2	2	TRINITY_DN14148_c0_g1_i1|m.75070 type:5prime_partial len:67 (+) TRINITY_DN14148_c0_g1_i1:1-201(+)	1	2	2	2	21.2	21.2	21.2	7.7357	66	66	0	3.6285	176840000	6	29473000	4				217	4780;7910	True;True	4894;8110	17529;28563;28564;28565	19983;32480;32481;32482	19983;32480			-1
TRINITY_DN1416_c0_g1_i2|m.61757;TRINITY_DN1416_c0_g1_i3|m.61752	TRINITY_DN1416_c0_g1_i2|m.61757;TRINITY_DN1416_c0_g1_i3|m.61752	4;2	4;2	4;2	TRINITY_DN1416_c0_g1_i2|m.61757 type:complete len:297 (+) TRINITY_DN1416_c0_g1_i2:58-948(+);TRINITY_DN1416_c0_g1_i3|m.61752 type:complete len:130 (+) TRINITY_DN1416_c0_g1_i3:58-447(+)	2	4	4	4	18.9	18.9	18.9	33.048	296	296;129	0	19.96	2111200000	9	234570000	16				218	194;1805;2128;8098	True;True;True;True	198;1846;2179;8303	741;742;743;744;745;746;6507;6508;6509;6510;6511;7656;7657;7658;29226;29227	835;836;837;838;839;840;7395;7396;7397;7398;7399;8723;8724;8725;33229;33230	839;7399;8725;33229			-1;-1
TRINITY_DN14188_c0_g1_i1|m.74894	TRINITY_DN14188_c0_g1_i1|m.74894	1	1	1	TRINITY_DN14188_c0_g1_i1|m.74894 type:complete len:506 (-) TRINITY_DN14188_c0_g1_i1:684-2201(-)	1	1	1	1	6.1	6.1	6.1	55.604	505	505	0	7.8136	136410000	27	5052200	2				219	2326	TRUE	2381	8398;8399	9540;9541	9541			-1
TRINITY_DN142_c0_g3_i1|m.38023;TRINITY_DN142_c0_g3_i2|m.38042	TRINITY_DN142_c0_g3_i1|m.38023;TRINITY_DN142_c0_g3_i2|m.38042	2;1	2;1	2;1	TRINITY_DN142_c0_g3_i1|m.38023 type:complete len:383 (-) TRINITY_DN142_c0_g3_i1:748-1896(-);TRINITY_DN142_c0_g3_i2|m.38042 type:complete len:264 (-) TRINITY_DN142_c0_g3_i2:748-1539(-)	2	2	2	2	6	6	6	41.971	382	382;263	0.0021834	2.6211	140340000	15	9355800	2				220	184;5241	True;True	188;5382	698;19220;19221	792;21958;21959	792;21958			-1;-1
TRINITY_DN1422_c0_g2_i1|m.62574;TRINITY_DN1422_c0_g1_i1|m.62567	TRINITY_DN1422_c0_g2_i1|m.62574;TRINITY_DN1422_c0_g1_i1|m.62567	6;3	6;3	6;3	TRINITY_DN1422_c0_g2_i1|m.62574 type:3prime_partial len:737 (-) TRINITY_DN1422_c0_g2_i1:2-2209(-);TRINITY_DN1422_c0_g1_i1|m.62567 type:3prime_partial len:90 (-) TRINITY_DN1422_c0_g1_i1:2-268(-)	2	6	6	6	8.4	8.4	8.4	83.798	736	736;89	0	21.454	1506000000	34	44294000	17				221	531;3790;4657;4658;6230;7998	True;True;True;True;True;True	541;3886;4766;4767;6401;8200	1933;13665;13666;16896;16897;16898;16899;16900;16901;16902;16903;16904;16905;22796;28855;28856;28857	2187;15503;15504;19178;19179;19180;19181;19182;19183;19184;19185;19186;19187;25920;32801;32802;32803	2187;15503;19178;19180;25920;32802			-1;-1
TRINITY_DN1423_c0_g1_i3|m.62221	TRINITY_DN1423_c0_g1_i3|m.62221	9	9	9	TRINITY_DN1423_c0_g1_i3|m.62221 type:complete len:513 (+) TRINITY_DN1423_c0_g1_i3:104-1642(+)	1	9	9	9	29.9	29.9	29.9	57.139	512	512	0	26.806	1959000000	24	81625000	20				222	437;746;3100;4072;5384;5517;5821;6059;6117	True;True;True;True;True;True;True;True;True	446;764;3171;4174;5526;5661;5976;6224;6283	1573;2644;2645;2646;2647;2648;2649;11058;11059;11060;14849;14850;19672;19673;19674;20053;20054;21327;21328;22158;22341	1756;2970;2971;2972;2973;2974;2975;12489;12490;12491;16859;16860;22449;22450;22451;22841;22842;24286;24287;25214;25406	1756;2974;12489;16860;22451;22842;24287;25214;25406			-1
TRINITY_DN14232_c0_g1_i1|m.170719	TRINITY_DN14232_c0_g1_i1|m.170719	2	2	2	TRINITY_DN14232_c0_g1_i1|m.170719 type:5prime_partial len:79 (-) TRINITY_DN14232_c0_g1_i1:339-575(-)	1	2	2	2	41	41	41	8.8807	78	78	0	7.901	365310000	5	73061000	4				223	1053;5312	True;True	1079;5454	3754;3755;3756;19449	4232;4233;4234;22205	4233;22205			-1
TRINITY_DN14261_c0_g1_i1|m.170868	TRINITY_DN14261_c0_g1_i1|m.170868	2	2	2	TRINITY_DN14261_c0_g1_i1|m.170868 type:internal len:79 (-) TRINITY_DN14261_c0_g1_i1:1-234(-)	1	2	2	2	25.6	25.6	25.6	8.9159	78	78	0	4.0656	30420000	6	5069900	4				224	5272;7722	True;True	5413;7921	19309;19310;27950;27951	22050;22051;31794;31795	22051;31794			-1
TRINITY_DN14261_c0_g3_i2|m.170876	TRINITY_DN14261_c0_g3_i2|m.170876	3	3	3	TRINITY_DN14261_c0_g3_i2|m.170876 type:5prime_partial len:261 (-) TRINITY_DN14261_c0_g3_i2:522-1304(-)	1	3	3	3	16.5	16.5	16.5	29.121	260	260	0	21.49	363920000	11	33084000	8				225	4679;5767;6656	True;True;True	4790;5919;6834	17056;17057;21104;21105;21106;24318;24319;24320	19416;19417;24043;24044;24045;27679;27680;27681	19417;24043;27681			-1
TRINITY_DN14284_c0_g1_i1|m.170848;TRINITY_DN1291_c0_g2_i1|m.173699	TRINITY_DN14284_c0_g1_i1|m.170848	6;2	5;1	3;0	TRINITY_DN14284_c0_g1_i1|m.170848 type:5prime_partial len:223 (-) TRINITY_DN14284_c0_g1_i1:1154-1822(-)	2	6	5	3	38.3	31.1	18.5	24.704	222	222;476	0	25.64	10433000000	11	948450000	20				226	634;2538;3282;4982;6383;6758	True;True;True;True;False;True	649;2601;3359;5099;6557;6936	2249;2250;2251;9146;11662;11663;11664;11665;11666;11667;11668;11669;11670;11671;11672;11673;18206;18207;23335;23336;23337;24665;24666	2539;2540;2541;10341;13170;13171;13172;13173;13174;13175;13176;13177;13178;13179;13180;13181;20763;20764;26553;26554;26555;28074;28075	2539;10341;13180;20764;26553;28074			-1;-1
TRINITY_DN14284_c0_g1_i1|m.170849	TRINITY_DN14284_c0_g1_i1|m.170849	3	3	3	TRINITY_DN14284_c0_g1_i1|m.170849 type:complete len:220 (-) TRINITY_DN14284_c0_g1_i1:364-1023(-)	1	3	3	3	18.7	18.7	18.7	24.108	219	219	0	14.329	562100000	11	51100000	7				227	963;1528;5527	True;True;True	988;1563;5671	3426;3427;3428;3429;3430;5435;20081	3859;3860;3861;3862;3863;6158;22869	3861;6158;22869			-1
TRINITY_DN14284_c0_g2_i1|m.170858	TRINITY_DN14284_c0_g2_i1|m.170858	4	2	2	TRINITY_DN14284_c0_g2_i1|m.170858 type:3prime_partial len:129 (-) TRINITY_DN14284_c0_g2_i1:2-385(-)	1	4	2	2	39.8	21.1	21.1	14.316	128	128	0	9.8821	1700000000	8	212500000	7				228	1824;2971;6909;7123	False;True;True;False	1866;3042;7092;7308	6607;10638;10639;10640;10641;10642;25200;25201;25202;25906	7519;12022;12023;12024;12025;12026;28694;28695;28696;29492	7519;12023;28695;29492			-1
TRINITY_DN143_c1_g1_i5|m.34502;TRINITY_DN143_c1_g1_i2|m.34542;TRINITY_DN143_c1_g1_i1|m.34518	TRINITY_DN143_c1_g1_i5|m.34502;TRINITY_DN143_c1_g1_i2|m.34542;TRINITY_DN143_c1_g1_i1|m.34518	3;3;3	3;3;3	3;3;3	TRINITY_DN143_c1_g1_i5|m.34502 type:5prime_partial len:301 (+) TRINITY_DN143_c1_g1_i5:3-905(+);TRINITY_DN143_c1_g1_i2|m.34542 type:5prime_partial len:301 (+) TRINITY_DN143_c1_g1_i2:3-905(+);TRINITY_DN143_c1_g1_i1|m.34518 type:5prime_partial len:301 (+) TRI	3	3	3	3	9.3	9.3	9.3	34.133	300	300;300;300	0	7.2146	178080000	14	12720000	6				229	718;7033;7034	True;True;True	736;7218;7219	2560;2561;2562;25613;25614;25615	2883;2884;2885;29172;29173;29174	2883;29172;29174			-1;-1;-1
TRINITY_DN143_c1_g1_i4|m.34565;TRINITY_DN143_c1_g1_i2|m.34543;TRINITY_DN143_c1_g1_i5|m.34503;TRINITY_DN143_c1_g1_i1|m.34519	TRINITY_DN143_c1_g1_i4|m.34565;TRINITY_DN143_c1_g1_i2|m.34543;TRINITY_DN143_c1_g1_i5|m.34503;TRINITY_DN143_c1_g1_i1|m.34519	1;1;1;1	1;1;1;1	1;1;1;1	TRINITY_DN143_c1_g1_i4|m.34565 type:5prime_partial len:121 (+) TRINITY_DN143_c1_g1_i4:1-363(+);TRINITY_DN143_c1_g1_i2|m.34543 type:complete len:128 (+) TRINITY_DN143_c1_g1_i2:2543-2926(+);TRINITY_DN143_c1_g1_i5|m.34503 type:complete len:182 (+) TRINITY_DN1	4	1	1	1	15.8	15.8	15.8	13.781	120	120;127;181;181	0	5.5555	56513000	5	11303000	1				230	7468	TRUE	7663	27094	30834	30834			-1;-1;-1;-1
TRINITY_DN14330_c0_g1_i1|m.64958	TRINITY_DN14330_c0_g1_i1|m.64958	1	1	1	TRINITY_DN14330_c0_g1_i1|m.64958 type:complete len:180 (+) TRINITY_DN14330_c0_g1_i1:148-687(+)	1	1	1	1	7.3	7.3	7.3	20.147	179	179	0	5.2684	435760000	10	43576000	4				231	2930	TRUE	3001	10436;10437;10438;10439	11792;11793;11794;11795	11792			-1
TRINITY_DN14342_c0_g2_i1|m.65062	TRINITY_DN14342_c0_g2_i1|m.65062	1	1	1	TRINITY_DN14342_c0_g2_i1|m.65062 type:complete len:385 (-) TRINITY_DN14342_c0_g2_i1:439-1593(-)	1	1	1	1	4.2	4.2	4.2	42.219	384	384	0.0028818	2.4588	59053000	17	3473700	1				232	1625	TRUE	1663	5756	6503	6503			-1
TRINITY_DN14363_c0_g1_i1|m.64876	TRINITY_DN14363_c0_g1_i1|m.64876	1	1	1	TRINITY_DN14363_c0_g1_i1|m.64876 type:3prime_partial len:210 (-) TRINITY_DN14363_c0_g1_i1:3-629(-)	1	1	1	1	4.8	4.8	4.8	23.69	209	209	0.0015175	3.0181	0	10	0	1				233	6618	TRUE	6796	24201	27550	27550			-1
TRINITY_DN14370_c0_g1_i1|m.64868	TRINITY_DN14370_c0_g1_i1|m.64868	2	2	2	TRINITY_DN14370_c0_g1_i1|m.64868 type:complete len:81 (-) TRINITY_DN14370_c0_g1_i1:495-737(-)	1	2	2	2	32.5	32.5	32.5	8.7648	80	80	0	8.0562	531400000	3	177130000	2				234	1940;7221	True;True	1986;7409	6987;26226;26227	7962;29852;29853	7962;29853			-1
TRINITY_DN14407_c0_g2_i1|m.43957	TRINITY_DN14407_c0_g2_i1|m.43957	1	1	1	TRINITY_DN14407_c0_g2_i1|m.43957 type:5prime_partial len:200 (-) TRINITY_DN14407_c0_g2_i1:177-776(-)	1	1	1	1	7	7	7	22.996	199	199	0	4.1113	70550000	10	7055000	3				235	2862	TRUE	2931	10191;10192;10193	11520;11521;11522	11520			-1
TRINITY_DN1441_c0_g2_i2|m.63311;TRINITY_DN44_c1_g1_i4|m.135433;CON__ENSEMBL:ENSBTAP00000025008	TRINITY_DN1441_c0_g2_i2|m.63311;TRINITY_DN44_c1_g1_i4|m.135433	20;14;3	4;0;0	4;0;0	TRINITY_DN1441_c0_g2_i2|m.63311 type:complete len:448 (-) TRINITY_DN1441_c0_g2_i2:529-1872(-);TRINITY_DN44_c1_g1_i4|m.135433 type:complete len:302 (-) TRINITY_DN44_c1_g1_i4:534-1439(-)	3	20	4	4	60.6	14.1	14.1	50.23	447	447;301;536	0	99.126	13649000000	19	718360000	23				236	219;337;1422;1715;2061;2062;2158;2374;2375;3420;3558;4083;4336;4755;5154;5479;5552;6145;6529;7975	False;False;True;False;False;False;True;True;True;False;False;False;False;False;False;False;False;False;False;False	224;225;343;1456;1756;2110;2111;2209;2429;2430;3503;3645;3646;4185;4441;4868;5287;5288;5621;5697;6315;6707;8175	836;837;838;839;840;841;1243;1244;1245;1246;1247;1248;5025;5026;5027;5028;5029;6145;6146;6147;7405;7406;7407;7408;7409;7410;7411;7412;7413;7414;7415;7769;7770;7771;7772;7773;7774;8581;8582;8583;8584;8585;8586;8587;8588;8589;8590;8591;8592;12232;12233;12234;12762;12763;12764;12765;14908;14909;14910;14911;14912;15803;15804;15805;15806;15807;15808;17438;17439;18888;18889;18890;18891;18892;18893;1889…	939;940;941;942;943;944;1378;1379;1380;1381;1382;1383;5666;5667;5668;5669;5670;6955;6956;6957;6958;8436;8437;8438;8439;8440;8441;8442;8443;8444;8445;8446;8850;8851;8852;8853;8854;8855;9731;9732;9733;9734;9735;9736;9737;9738;9739;9740;9741;9742;13824;13825;13826;13827;14448;14449;14450;14451;16933;16934;16935;16936;16937;17962;17963;17964;17965;17966;17967;19886;19887;21558;21559;21560;21561;21562…	944;1379;5666;6955;8444;8446;8853;9734;9737;13826;14449;16937;17966;19887;21562;22747;22958;25579;27175;32714	44;45;46	73;363;388	-1;-1;-1
TRINITY_DN14421_c0_g3_i1|m.43940	TRINITY_DN14421_c0_g3_i1|m.43940	1	1	1	TRINITY_DN14421_c0_g3_i1|m.43940 type:internal len:144 (-) TRINITY_DN14421_c0_g3_i1:3-431(-)	1	1	1	1	9.1	9.1	9.1	14.929	143	143	0.0015072	2.9074	38145000	9	4238300	0				237	6431	TRUE	6605	23494	26722	26722			-1
TRINITY_DN14450_c1_g1_i1|m.43867	TRINITY_DN14450_c1_g1_i1|m.43867	26	26	26	TRINITY_DN14450_c1_g1_i1|m.43867 type:internal len:473 (-) TRINITY_DN14450_c1_g1_i1:1-1416(-)	1	26	26	26	65.5	65.5	65.5	53.717	472	472	0	135.65	42173000000	29	1454200000	101				238	1223;1265;1309;1439;1524;1842;2151;2264;2540;2869;3477;4162;4504;4608;5570;5673;5674;5692;6169;6279;6454;6994;7376;7377;7649;7988	True;True;True;True;True;True;True;True;True;True;True;True;True;True;True;True;True;True;True;True;True;True;True;True;True;True	1254;1297;1341;1473;1474;1559;1885;2202;2319;2603;2938;3561;4265;4610;4717;5716;5820;5821;5839;6340;6451;6629;7179;7566;7567;7848;8189;8190	4336;4337;4338;4471;4472;4606;4607;5085;5086;5087;5088;5089;5090;5091;5426;5427;5428;6666;6667;6668;6669;6670;7746;7747;7748;8193;8194;8195;8196;8197;8198;9149;10212;10213;10214;10215;10216;10217;10218;10219;10220;12440;12441;12442;12443;15154;15155;16400;16401;16402;16403;16404;16746;16747;16748;16749;16750;16751;20246;20247;20592;20593;20594;20595;20596;20597;20650;20651;20652;20653;22592;22593…	4844;4845;4846;4983;4984;5136;5137;5731;5732;5733;5734;5735;5736;5737;6149;6150;6151;7591;7592;7593;7594;7595;8825;8826;8827;9320;9321;9322;9323;9324;9325;10344;11541;11542;11543;11544;11545;11546;11547;11548;11549;14059;14060;14061;14062;17191;17192;18624;18625;18626;18627;18628;19006;19007;19008;19009;19010;19011;19012;23058;23059;23427;23428;23429;23430;23431;23432;23488;23489;23490;23491;2569…	4845;4984;5137;5735;6149;7592;8825;9322;10344;11541;14060;17192;18624;19007;23059;23428;23431;23490;25695;26116;26837;29027;30441;30447;31501;32765	47;48	263;349	-1
TRINITY_DN14450_c1_g2_i1|m.43871	TRINITY_DN14450_c1_g2_i1|m.43871	3	3	3	TRINITY_DN14450_c1_g2_i1|m.43871 type:internal len:72 (-) TRINITY_DN14450_c1_g2_i1:1-213(-)	1	3	3	3	39.4	39.4	39.4	8.4487	71	71	0	11.587	2057000000	6	342830000	9				239	1951;2223;4644	True;True;True	1997;2276;4753	7035;7036;8004;8005;8006;16856;16857;16858	8023;8024;9116;9117;9118;19122;19123;19124;19125	8024;9116;19125			-1
TRINITY_DN14450_c1_g3_i1|m.43873	TRINITY_DN14450_c1_g3_i1|m.43873	16	16	16	TRINITY_DN14450_c1_g3_i1|m.43873 type:5prime_partial len:427 (-) TRINITY_DN14450_c1_g3_i1:146-1426(-)	1	16	16	16	54.9	54.9	54.9	47.736	426	426	0	101.24	23224000000	20	1161200000	64				240	623;624;2150;2208;2214;2473;2835;3039;3859;3949;4096;4170;6507;7019;7090;7825	True;True;True;True;True;True;True;True;True;True;True;True;True;True;True;True	638;639;2201;2260;2267;2534;2904;3110;3957;4049;4199;4273;6684;7204;7275;8024	2229;2230;7743;7744;7745;7949;7950;7973;8920;8921;8922;10090;10091;10092;10093;10094;10095;10096;10097;10098;10853;10854;10855;10856;10857;10858;13953;13954;13955;13956;13957;13958;13959;13960;13961;14334;14335;14336;14953;14954;15179;15180;15181;15182;23788;23789;23790;23791;25564;25565;25566;25567;25568;25569;25796;25797;25798;28285	2519;2520;8819;8820;8821;8822;8823;8824;9054;9055;9081;10088;10089;10090;10091;10092;10093;11405;11406;11407;11408;11409;11410;11411;11412;11413;12256;12257;12258;12259;12260;12261;15818;15819;15820;15821;15822;15823;15824;15825;15826;16247;16248;16249;16986;16987;17220;17221;17222;17223;27069;27070;27071;27072;29114;29115;29116;29117;29118;29119;29382;29383;29384;32166	2519;2520;8820;9055;9081;10093;11408;12256;15820;16248;16987;17223;27070;29116;29382;32166			-1
TRINITY_DN1449_c0_g1_i2|m.62534;TRINITY_DN1449_c0_g1_i4|m.62513	TRINITY_DN1449_c0_g1_i2|m.62534	27;7	27;7	27;7	TRINITY_DN1449_c0_g1_i2|m.62534 type:complete len:771 (+) TRINITY_DN1449_c0_g1_i2:257-2569(+)	2	27	27	27	43.5	43.5	43.5	85.854	770	770;322	0	133.3	17147000000	38	451220000	95				241	89;214;690;1126;1127;1663;1741;1761;1998;2134;2222;2695;2849;2865;3580;5347;5385;5419;5664;5699;6030;6267;6394;6933;7395;7844;7969	True;True;True;True;True;True;True;True;True;True;True;True;True;True;True;True;True;True;True;True;True;True;True;True;True;True;True	90;219;708;1153;1154;1701;1782;1802;2044;2185;2275;2760;2918;2934;3668;5489;5527;5561;5811;5846;6194;6438;6568;7116;7585;8044;8169	322;323;324;822;823;824;825;826;827;2488;4000;4001;4002;4003;4004;4005;4006;5903;5904;6259;6260;6261;6262;6263;6264;6332;6333;6334;6335;6336;7188;7676;7677;7678;7679;7680;8001;8002;8003;9656;9657;9658;9659;9660;9661;10140;10141;10142;10143;10144;10200;10201;10202;10203;10204;10205;12834;12835;12836;12837;12838;12839;19536;19537;19538;19675;19676;19766;19767;19768;19769;19770;20570;20571;20572;206…	375;376;377;923;924;925;926;927;928;929;930;2811;4484;4485;4486;4487;4488;4489;4490;6692;6693;7111;7112;7113;7114;7115;7116;7117;7191;7192;7193;7194;7195;8194;8745;8746;8747;8748;8749;8750;9113;9114;9115;10918;10919;10920;10921;10922;10923;11458;11459;11460;11461;11462;11529;11530;11531;11532;11533;11534;14526;14527;14528;14529;14530;14531;22298;22299;22300;22452;22453;22547;22548;22549;22550;225…	376;925;2811;4484;4489;6693;7112;7191;8194;8747;9115;10922;11461;11533;14531;22298;22452;22548;23402;23510;25120;26075;26592;28765;30517;32241;32693			-1;-1
TRINITY_DN1452_c0_g1_i3|m.61464	TRINITY_DN1452_c0_g1_i3|m.61464	1	1	1	TRINITY_DN1452_c0_g1_i3|m.61464 type:complete len:471 (-) TRINITY_DN1452_c0_g1_i3:472-1884(-)	1	1	1	1	4	4	4	54.398	470	470	0	4.5375	81689000	23	3551700	3				242	6743	TRUE	6921	24628;24629;24630	28037;28038;28039	28039			-1
TRINITY_DN1455_c0_g1_i3|m.62089;TRINITY_DN1455_c0_g1_i1|m.62081;TRINITY_DN1455_c0_g1_i5|m.62074;TRINITY_DN1455_c0_g1_i2|m.62095	TRINITY_DN1455_c0_g1_i3|m.62089;TRINITY_DN1455_c0_g1_i1|m.62081;TRINITY_DN1455_c0_g1_i5|m.62074;TRINITY_DN1455_c0_g1_i2|m.62095	2;2;2;2	2;2;2;2	2;2;2;2	TRINITY_DN1455_c0_g1_i3|m.62089 type:complete len:174 (+) TRINITY_DN1455_c0_g1_i3:1067-1588(+);TRINITY_DN1455_c0_g1_i1|m.62081 type:complete len:174 (+) TRINITY_DN1455_c0_g1_i1:1180-1701(+);TRINITY_DN1455_c0_g1_i5|m.62074 type:complete len:224 (+) TRINITY_	4	2	2	2	16.2	16.2	16.2	19.437	173	173;173;223;223	0	7.9647	87449000	10	8744900	2				243	2726;4574	True;True	2791;4681	9750;16613	11026;18854	11026;18854			-1;-1;-1;-1
TRINITY_DN1456_c0_g1_i2|m.61718	TRINITY_DN1456_c0_g1_i2|m.61718	3	3	3	TRINITY_DN1456_c0_g1_i2|m.61718 type:complete len:609 (+) TRINITY_DN1456_c0_g1_i2:52-1878(+)	1	3	3	3	9.5	9.5	9.5	68.583	608	608	0	14.883	559350000	31	18044000	6				244	666;7310;8051	True;True;True	684;7500;8255	2411;2412;2413;26533;26534;29072	2733;2734;2735;30198;30199;33063	2734;30199;33063			-1
TRINITY_DN14578_c0_g1_i1|m.107909	TRINITY_DN14578_c0_g1_i1|m.107909	1	1	1	TRINITY_DN14578_c0_g1_i1|m.107909 type:internal len:92 (-) TRINITY_DN14578_c0_g1_i1:2-274(-)	1	1	1	1	9.9	9.9	9.9	10.473	91	91	0.0014652	2.665	0	6	0	1				245	6096	TRUE	6261	22285	25349	25349			-1
TRINITY_DN146_c0_g1_i1|m.36493;TRINITY_DN19220_c0_g1_i1|m.112304	TRINITY_DN146_c0_g1_i1|m.36493	7;1	7;1	7;1	TRINITY_DN146_c0_g1_i1|m.36493 type:complete len:380 (-) TRINITY_DN146_c0_g1_i1:493-1632(-)	2	7	7	7	17.7	17.7	17.7	45.475	379	379;116	0	34.653	4239300000	13	326100000	20				246	77;271;2463;3324;3771;4204;7729	True;True;True;True;True;True;True	78;277;2524;3403;3867;4308;7928	294;1010;1011;1012;8894;8895;8896;11859;11860;11861;11862;11863;11864;13604;15306;15307;15308;27965;27966;27967	347;1123;1124;1125;10059;10060;10061;13396;13397;13398;13399;13400;13401;15436;17376;17377;17378;31809;31810;31811	347;1123;10061;13401;15436;17377;31811			-1;-1
TRINITY_DN1465_c0_g1_i1|m.62638	TRINITY_DN1465_c0_g1_i1|m.62638	2	2	2	TRINITY_DN1465_c0_g1_i1|m.62638 type:complete len:269 (+) TRINITY_DN1465_c0_g1_i1:139-945(+)	1	2	2	2	6.3	6.3	6.3	30.284	268	268	0	4.4525	777670000	11	70697000	4				247	6992;7665	True;True	7177;7864	25482;25483;25484;27745	29023;29024;29025;31545	29023;31545			-1
TRINITY_DN1469_c0_g1_i2|m.62953	TRINITY_DN1469_c0_g1_i2|m.62953	11	11	11	TRINITY_DN1469_c0_g1_i2|m.62953 type:5prime_partial len:278 (-) TRINITY_DN1469_c0_g1_i2:127-960(-)	1	11	11	11	35	35	35	30.91	277	277	0	43.485	25118000000	16	1569800000	34				248	448;1188;1202;1873;2023;2024;2111;2411;2412;2759;3561	True;True;True;True;True;True;True;True;True;True;True	457;1217;1232;1917;2069;2070;2161;2468;2469;2826;3649	1619;1620;1621;1622;1623;4227;4228;4229;4268;4269;4270;6784;6785;6786;7264;7265;7266;7267;7268;7269;7270;7599;7600;7601;7602;7603;8712;8713;8714;8715;9839;9840;9841;12776;12777;12778	1831;1832;1833;1834;1835;4731;4732;4733;4772;4773;4774;7723;7724;7725;7726;8273;8274;8275;8276;8277;8278;8279;8660;8661;8662;8663;8664;9870;9871;9872;9873;11127;11128;11129;14463;14464;14465	1831;4732;4774;7725;8273;8279;8661;9870;9873;11128;14465			-1
TRINITY_DN147_c0_g1_i2|m.36699	TRINITY_DN147_c0_g1_i2|m.36699	11	11	11	TRINITY_DN147_c0_g1_i2|m.36699 type:complete len:320 (+) TRINITY_DN147_c0_g1_i2:240-1199(+)	1	11	11	11	49.5	49.5	49.5	36.711	319	319	0	53.891	4921200000	20	246060000	26				249	1199;2442;3555;4484;4663;5199;6073;6171;6175;6525;7445	True;True;True;True;True;True;True;True;True;True;True	1229;2501;3642;4590;4772;5337;6238;6342;6346;6703;7639	4260;4261;4262;8817;12753;16293;16294;16920;16921;16922;16923;19081;19082;22209;22210;22211;22212;22213;22214;22600;22601;22615;22616;22617;23853;23854;23855;27014;27015;27016	4764;4765;4766;9975;14439;18480;18481;19202;19203;19204;19205;21790;21791;25266;25267;25268;25269;25270;25271;25701;25702;25716;25717;25718;27146;27147;27148;30745;30746;30747	4764;9975;14439;18480;19203;21791;25268;25702;25717;27146;30746			-1
TRINITY_DN1473_c0_g1_i2|m.63402	TRINITY_DN1473_c0_g1_i2|m.63402	2	2	2	TRINITY_DN1473_c0_g1_i2|m.63402 type:5prime_partial len:243 (-) TRINITY_DN1473_c0_g1_i2:1426-2154(-)	1	2	2	2	9.1	9.1	9.1	26.608	242	242	0.0008	3.6052	48704000	11	4427600	1				250	778;4159	True;True	796;4262	2749;15150	3078;17187	3078;17187			-1
TRINITY_DN14764_c0_g1_i1|m.171658	TRINITY_DN14764_c0_g1_i1|m.171658	1	1	1	TRINITY_DN14764_c0_g1_i1|m.171658 type:internal len:75 (+) TRINITY_DN14764_c0_g1_i1:2-223(+)	1	1	1	1	14.9	14.9	14.9	8.2355	74	74	0	4.2531	140970000	4	35244000	3				251	3492	TRUE	3576	12529;12530;12531	14154;14155;14156	14156			-1
TRINITY_DN14764_c0_g2_i1|m.171660	TRINITY_DN14764_c0_g2_i1|m.171660	1	1	1	TRINITY_DN14764_c0_g2_i1|m.171660 type:internal len:68 (-) TRINITY_DN14764_c0_g2_i1:3-203(-)	1	1	1	1	26.9	26.9	26.9	6.7948	67	67	0.0014771	2.7741	398670000	3	132890000	3				252	5871	TRUE	6028	21486;21487;21488	24470;24471;24472	24470			-1
TRINITY_DN1477_c0_g1_i2|m.61635;TRINITY_DN1477_c0_g1_i1|m.61637	TRINITY_DN1477_c0_g1_i2|m.61635;TRINITY_DN1477_c0_g1_i1|m.61637	1;1	1;1	1;1	TRINITY_DN1477_c0_g1_i2|m.61635 type:5prime_partial len:206 (-) TRINITY_DN1477_c0_g1_i2:152-769(-);TRINITY_DN1477_c0_g1_i1|m.61637 type:5prime_partial len:231 (-) TRINITY_DN1477_c0_g1_i1:670-1362(-)	2	1	1	1	4.9	4.9	4.9	23.696	205	205;230	0	3.6461	6593400	11	599400	1				253	3722	TRUE	3818	13420	15222	15222			-1;-1
TRINITY_DN148_c0_g1_i1|m.36191;TRINITY_DN148_c0_g1_i4|m.36205;TRINITY_DN148_c0_g1_i6|m.36197;TRINITY_DN148_c0_g1_i3|m.36195;TRINITY_DN148_c0_g1_i6|m.36198	TRINITY_DN148_c0_g1_i1|m.36191;TRINITY_DN148_c0_g1_i4|m.36205;TRINITY_DN148_c0_g1_i6|m.36197	10;9;9;1;1	10;9;9;1;1	10;9;9;1;1	TRINITY_DN148_c0_g1_i1|m.36191 type:complete len:249 (+) TRINITY_DN148_c0_g1_i1:264-1010(+);TRINITY_DN148_c0_g1_i4|m.36205 type:complete len:141 (+) TRINITY_DN148_c0_g1_i4:470-892(+);TRINITY_DN148_c0_g1_i6|m.36197 type:complete len:173 (+) TRINITY_DN148_c0	5	10	10	10	41.9	41.9	41.9	28.211	248	248;140;172;40;92	0	36.094	8171400000	15	544760000	34				254	1967;2557;2558;2659;4444;5694;6631;6793;7952;8047	True;True;True;True;True;True;True;True;True;True	2013;2621;2622;2723;4550;5841;6809;6974;8152;8251	7089;7090;7091;9204;9205;9206;9207;9208;9209;9210;9211;9515;9516;16174;16175;16176;16177;16178;16179;16180;16181;20657;20658;24233;24234;24235;24791;24792;24793;28704;28705;29056;29057;29058	8081;8082;8083;10402;10403;10404;10405;10406;10407;10408;10409;10747;10748;18358;18359;18360;18361;18362;18363;18364;18365;23495;23496;27583;27584;27585;28225;28226;28227;32637;32638;33041;33042;33043	8081;10403;10409;10748;18360;23496;27584;28225;32637;33041			-1;-1;-1;-1;-1
TRINITY_DN1480_c0_g1_i3|m.62862;TRINITY_DN1216_c1_g1_i2|m.174124	TRINITY_DN1480_c0_g1_i3|m.62862	9;1	9;1	9;1	TRINITY_DN1480_c0_g1_i3|m.62862 type:5prime_partial len:923 (-) TRINITY_DN1480_c0_g1_i3:1182-3950(-)	2	9	9	9	10.1	10.1	10.1	100.9	922	922;36	0	32.194	2092800000	39	53663000	22				255	1268;1292;1725;2097;2197;2749;3209;4589;7311	True;True;True;True;True;True;True;True;True	1300;1324;1766;2147;2249;2815;3282;4697;7501	4480;4481;4482;4565;6181;6182;6183;7545;7546;7547;7912;9812;9813;11384;11385;11386;16670;16671;16672;26535;26536;26537	4992;4993;4994;5095;6992;6993;6994;8598;8599;8600;9017;11100;11101;12852;12853;12854;18922;18923;18924;30200;30201;30202	4994;5095;6992;8600;9017;11100;12854;18922;30200			-1;-1
TRINITY_DN1480_c6_g1_i2|m.62922	TRINITY_DN1480_c6_g1_i2|m.62922	3	3	3	TRINITY_DN1480_c6_g1_i2|m.62922 type:complete len:169 (+) TRINITY_DN1480_c6_g1_i2:271-777(+)	1	3	3	3	41.1	41.1	41.1	17.989	168	168	0	21.26	792130000	8	99016000	6				256	404;4761;5725	True;True;True	412;4874;5875	1473;1474;1475;1476;17450;20941	1646;1647;1648;1649;19898;23857	1646;19898;23857			-1
TRINITY_DN1482_c0_g1_i1|m.63389	TRINITY_DN1482_c0_g1_i1|m.63389	1	1	1	TRINITY_DN1482_c0_g1_i1|m.63389 type:complete len:136 (-) TRINITY_DN1482_c0_g1_i1:623-1030(-)	1	1	1	1	6.7	6.7	6.7	14.744	135	135	0.0028369	2.337	253130000	7	36161000	3				257	2011	TRUE	2057	7224;7225;7226	8231;8232;8233	8231			-1
TRINITY_DN1483_c0_g1_i2|m.61685	TRINITY_DN1483_c0_g1_i2|m.61685	1	1	1	TRINITY_DN1483_c0_g1_i2|m.61685 type:complete len:257 (+) TRINITY_DN1483_c0_g1_i2:80-850(+)	1	1	1	1	5.5	5.5	5.5	29.209	256	256	0.0015361	3.1647	35742000	11	3249300	1				258	5785	TRUE	5937	21167	24115	24115			-1
TRINITY_DN1485_c0_g1_i3|m.62847	TRINITY_DN1485_c0_g1_i3|m.62847	5	5	5	TRINITY_DN1485_c0_g1_i3|m.62847 type:5prime_partial len:270 (-) TRINITY_DN1485_c0_g1_i3:407-1216(-)	1	5	5	5	24.2	24.2	24.2	30.475	269	269	0	20.202	6175200000	10	617520000	12				259	1445;2057;3906;4127;4985	True;True;True;True;True	1480;2106;4005;4230;5102	5111;7392;7393;7394;14136;14137;14138;15040;15041;15042;18216;18217;18218	5763;8417;8418;8419;16018;16019;16020;17075;17076;17077;20773;20774;20775	5763;8417;16020;17076;20773			-1
TRINITY_DN15_c0_g1_i8|m.136273;TRINITY_DN15_c0_g1_i1|m.136265	TRINITY_DN15_c0_g1_i8|m.136273;TRINITY_DN15_c0_g1_i1|m.136265	27;27	27;27	27;27	TRINITY_DN15_c0_g1_i8|m.136273 type:complete len:457 (-) TRINITY_DN15_c0_g1_i8:1170-2540(-);TRINITY_DN15_c0_g1_i1|m.136265 type:complete len:457 (-) TRINITY_DN15_c0_g1_i1:669-2039(-)	2	27	27	27	68.4	68.4	68.4	52.119	456	456;456	0	211.72	463880000000	24	19328000000	209				260	11;364;553;1253;2490;3616;3765;3931;3971;4088;4597;4873;4994;5233;5761;5762;5763;6254;6255;6339;6340;6624;6660;7387;7786;7848;7922	True;True;True;True;True;True;True;True;True;True;True;True;True;True;True;True;True;True;True;True;True;True;True;True;True;True;True	11;371;563;564;1285;2551;3707;3708;3861;4030;4031;4072;4190;4706;4990;5111;5112;5373;5374;5913;5914;5915;6425;6426;6513;6514;6802;6838;7577;7985;8048;8122	45;46;47;48;49;50;51;52;53;54;55;56;57;58;1338;1339;1340;1341;1342;1992;1993;1994;1995;1996;1997;1998;1999;2000;4440;4441;4442;4443;4444;4445;4446;9001;9002;9003;9004;9005;9006;13001;13002;13003;13004;13005;13006;13007;13576;13577;13578;13579;13580;13581;14243;14244;14245;14246;14247;14248;14249;14250;14433;14434;14435;14436;14437;14438;14927;14928;14929;16708;17870;17871;17872;18246;18247;18248;…	53;54;55;56;57;58;59;60;61;62;63;64;65;66;67;68;69;70;71;72;73;1493;1494;1495;1496;1497;1498;1499;1500;1501;2254;2255;2256;2257;2258;2259;2260;2261;2262;4948;4949;4950;4951;4952;4953;4954;4955;4956;4957;10188;10189;10190;10191;10192;10193;14727;14728;14729;14730;14731;14732;14733;15401;15402;15403;15404;15405;15406;15407;15408;15409;15410;15411;15412;16139;16140;16141;16142;16143;16144;16145;1614…	67;1494;2259;4952;10191;14730;15407;16140;16369;16955;18968;20395;20816;21920;24027;24033;24034;26032;26037;26320;26328;27564;27699;30494;31998;32247;32514	49;50;51;52	27;79;321;441	-1;-1
TRINITY_DN15_c0_g1_i1|m.136266	TRINITY_DN15_c0_g1_i1|m.136266	7	6	6	TRINITY_DN15_c0_g1_i1|m.136266 type:5prime_partial len:179 (+) TRINITY_DN15_c0_g1_i1:3-539(+)	1	7	6	6	52.2	41.6	41.6	20.614	178	178	0	30.846	13287000000	10	1328700000	21				261	1481;1880;2266;4499;4773;4870;5231	True;True;True;False;True;True;True	1516;1924;2321;4605;4887;4987;5371	5303;5304;5305;5306;6802;6803;8202;8203;16388;16389;16390;17501;17502;17503;17858;17859;17860;19177;19178;19179;19180	6017;6018;6019;6020;7745;7746;9329;9330;18612;18613;18614;19952;19953;19954;19955;19956;19957;20381;20382;20383;20384;21908;21909;21910;21911	6019;7746;9329;18614;19957;20382;21911			-1
TRINITY_DN15_c0_g1_i3|m.136261	TRINITY_DN15_c0_g1_i3|m.136261	18	18	12	TRINITY_DN15_c0_g1_i3|m.136261 type:3prime_partial len:411 (-) TRINITY_DN15_c0_g1_i3:2-1231(-)	1	18	18	12	53.4	53.4	41.2	47.113	410	410	0	89.215	59264000000	21	2822100000	87				262	29;375;552;909;939;2143;2489;3319;3768;4140;4498;4835;4936;5910;6063;6065;7300;8008	True;True;True;True;True;True;True;True;True;True;True;True;True;True;True;True;True;True	29;383;562;932;964;2194;2550;3398;3864;4243;4604;4951;5053;6069;6228;6230;7490;8211	108;109;110;111;112;113;1374;1375;1376;1989;1990;1991;3281;3282;3283;3365;3366;3367;7719;7720;7721;7722;7723;8998;8999;9000;11841;11842;11843;11844;11845;11846;11847;13592;13593;13594;13595;13596;13597;15081;15082;15083;16385;16386;16387;17750;17751;17752;17753;17754;17755;17756;17757;17758;18070;18071;18072;18073;18074;18075;21647;21648;22168;22169;22170;22171;22172;22173;22177;22178;22179;22180…	127;128;129;130;131;132;1539;1540;1541;2251;2252;2253;3700;3701;3702;3790;3791;3792;3793;3794;3795;8794;8795;8796;8797;8798;8799;10185;10186;10187;13376;13377;13378;13379;13380;13381;13382;15424;15425;15426;15427;15428;15429;17118;17119;17120;18609;18610;18611;20264;20265;20266;20267;20268;20269;20270;20271;20272;20614;20615;20616;20617;20618;20619;20620;20621;20622;20623;24653;24654;25224;25225;…	130;1541;2252;3702;3793;8795;10186;13379;15424;17120;18611;20264;20623;24653;25224;25235;30154;32859			-1
TRINITY_DN15_c0_g1_i8|m.136274	TRINITY_DN15_c0_g1_i8|m.136274	11	5	4	TRINITY_DN15_c0_g1_i8|m.136274 type:5prime_partial len:199 (+) TRINITY_DN15_c0_g1_i8:1-597(+)	1	11	5	4	49.5	24.2	14.6	23.06	198	198	0	18.6	6747600000	13	519040000	14				263	909;1506;3036;3319;4140;4499;4710;4835;4871;4936;7300	False;True;True;False;False;True;True;False;True;False;False	932;1541;3107;3398;4243;4605;4822;4951;4988;5053;7490	3281;3282;3283;5370;10842;10843;10844;10845;11841;11842;11843;11844;11845;11846;11847;15081;15082;15083;16388;16389;16390;17296;17297;17298;17750;17751;17752;17753;17754;17755;17756;17757;17758;17861;17862;17863;18070;18071;18072;18073;18074;18075;26495;26496	3700;3701;3702;6085;12241;12242;12243;12244;13376;13377;13378;13379;13380;13381;13382;17118;17119;17120;18612;18613;18614;19728;19729;19730;20264;20265;20266;20267;20268;20269;20270;20271;20272;20385;20386;20387;20614;20615;20616;20617;20618;20619;20620;20621;20622;20623;30153;30154	3702;6085;12243;13379;17120;18614;19730;20264;20386;20623;30154			-1
TRINITY_DN150_c0_g2_i3|m.37278	TRINITY_DN150_c0_g2_i3|m.37278	3	3	3	TRINITY_DN150_c0_g2_i3|m.37278 type:5prime_partial len:869 (+) TRINITY_DN150_c0_g2_i3:3-2609(+)	1	3	3	3	5	5	5	100.56	868	868	0	8.834	253330000	50	5066700	8				264	4032;7023;7229	True;True;True	4134;7208;7417	14651;14652;25582;26244;26245;26246;26247;26248	16591;16592;29132;29873;29874;29875;29876;29877	16592;29132;29877			-1
TRINITY_DN150_c0_g4_i1|m.37295	TRINITY_DN150_c0_g4_i1|m.37295	1	1	1	TRINITY_DN150_c0_g4_i1|m.37295 type:internal len:276 (+) TRINITY_DN150_c0_g4_i1:1-825(+)	1	1	1	1	3.6	3.6	3.6	31.757	275	275	0.0015613	3.3613	84077000	14	6005500	2				265	288	TRUE	294	1070;1071	1183;1184	1183			-1
TRINITY_DN1506_c0_g1_i1|m.78889;TRINITY_DN1506_c0_g1_i2|m.78896	TRINITY_DN1506_c0_g1_i1|m.78889;TRINITY_DN1506_c0_g1_i2|m.78896	1;1	1;1	1;1	TRINITY_DN1506_c0_g1_i1|m.78889 type:complete len:207 (-) TRINITY_DN1506_c0_g1_i1:388-1008(-);TRINITY_DN1506_c0_g1_i2|m.78896 type:complete len:236 (-) TRINITY_DN1506_c0_g1_i2:388-1095(-)	2	1	1	1	7.8	7.8	7.8	23.043	206	206;235	0.0028777	2.4252	85691000	9	9521200	6				266	7739	TRUE	7938	27998;27999;28000;28001;28002;28003	31852;31853;31854;31855;31856;31857	31856			-1;-1
TRINITY_DN1508_c0_g3_i1|m.78426;TRINITY_DN1508_c0_g3_i6|m.78418	TRINITY_DN1508_c0_g3_i1|m.78426;TRINITY_DN1508_c0_g3_i6|m.78418	2;1	2;1	2;1	TRINITY_DN1508_c0_g3_i1|m.78426 type:complete len:182 (+) TRINITY_DN1508_c0_g3_i1:712-1257(+);TRINITY_DN1508_c0_g3_i6|m.78418 type:complete len:107 (+) TRINITY_DN1508_c0_g3_i6:841-1161(+)	2	2	2	2	22.7	22.7	22.7	20.187	181	181;106	0	11.961	327020000	10	32702000	2				267	2720;6203	True;True	2785;6374	9738;22706;22707;22708	11014;25819;25820;25821	11014;25821			-1;-1
TRINITY_DN15086_c0_g1_i1|m.69474	TRINITY_DN15086_c0_g1_i1|m.69474	1	1	1	TRINITY_DN15086_c0_g1_i1|m.69474 type:internal len:88 (-) TRINITY_DN15086_c0_g1_i1:3-263(-)	1	1	1	1	10.3	10.3	10.3	9.4645	87	87	0.0028923	2.5176	71764000	5	14353000	3				268	645	TRUE	660	2290;2291;2292	2586;2587;2588	2586			-1
TRINITY_DN1510_c2_g1_i6|m.79696;TRINITY_DN1510_c2_g1_i2|m.79681;TRINITY_DN1510_c2_g1_i8|m.79677;TRINITY_DN1510_c2_g1_i4|m.79714	TRINITY_DN1510_c2_g1_i6|m.79696;TRINITY_DN1510_c2_g1_i2|m.79681	8;5;3;2	8;5;3;2	8;5;3;2	TRINITY_DN1510_c2_g1_i6|m.79696 type:complete len:416 (+) TRINITY_DN1510_c2_g1_i6:273-1520(+);TRINITY_DN1510_c2_g1_i2|m.79681 type:complete len:258 (+) TRINITY_DN1510_c2_g1_i2:1282-2055(+)	4	8	8	8	18.8	18.8	18.8	49.128	415	415;257;214;102	0	32.463	1139400000	25	45575000	16				269	2026;3373;4460;4476;4576;5127;5494;6730	True;True;True;True;True;True;True;True	2072;3455;4566;4582;4683;5256;5638;6908	7274;7275;12041;16226;16227;16228;16275;16276;16277;16615;16616;18790;18791;18792;20002;20003;24596	8283;8284;13598;18411;18412;18413;18462;18463;18464;18856;18857;21452;21453;21454;22790;22791;28000	8283;13598;18412;18464;18856;21454;22790;28000			-1;-1;-1;-1
TRINITY_DN152_c0_g1_i15|m.36556;TRINITY_DN152_c0_g1_i12|m.36578	TRINITY_DN152_c0_g1_i15|m.36556;TRINITY_DN152_c0_g1_i12|m.36578	34;32	2;0	2;0	TRINITY_DN152_c0_g1_i15|m.36556 type:complete len:404 (-) TRINITY_DN152_c0_g1_i15:660-1871(-);TRINITY_DN152_c0_g1_i12|m.36578 type:3prime_partial len:363 (-) TRINITY_DN152_c0_g1_i12:2-1087(-)	2	34	2	2	76.2	7.9	7.9	45.205	403	403;362	0	8.9335	274420000	22	12473000	15				270	129;314;373;381;807;822;823;900;1398;1454;1817;1866;2483;3048;3311;3352;3815;3945;3946;4076;4490;4491;5058;5059;5074;5075;5193;5194;6727;6728;6729;6769;6770;6778	True;False;False;False;False;False;False;False;False;False;False;False;False;False;False;False;False;False;False;False;False;False;False;False;False;False;True;False;False;False;False;False;False;False	130;320;381;389;825;840;841;842;843;921;1432;1489;1859;1910;2544;3119;3390;3431;3432;3912;4045;4046;4178;4596;4597;5180;5181;5197;5198;5199;5200;5330;5331;5332;6905;6906;6907;6947;6948;6949;6950;6958	455;456;457;458;459;460;461;462;1163;1164;1165;1166;1167;1168;1169;1170;1171;1172;1367;1368;1369;1370;1371;1372;1389;1390;1391;1392;1393;1394;1395;1396;1397;1398;1399;1400;1401;1402;1403;1404;2856;2857;2858;2859;2860;2906;2907;2908;2909;2910;2911;2912;2913;2914;2915;2916;2917;2918;2919;2920;2921;2922;2923;2924;2925;2926;2927;2928;2929;2930;2931;2932;2933;2934;2935;2936;2937;2938;2939;2940;2941;29…	515;516;517;518;519;520;521;522;523;524;525;526;1287;1288;1289;1290;1291;1292;1293;1294;1295;1296;1297;1298;1299;1300;1301;1302;1303;1531;1532;1533;1534;1535;1536;1537;1554;1555;1556;1557;1558;1559;1560;1561;1562;1563;1564;1565;1566;1567;1568;1569;3196;3197;3198;3199;3200;3201;3202;3203;3204;3205;3206;3259;3260;3261;3262;3263;3264;3265;3266;3267;3268;3269;3270;3271;3272;3273;3274;3275;3276;3277;3…	515;1297;1534;1561;3202;3269;3303;3661;5558;5858;7454;7694;10142;12309;13326;13535;15651;16219;16229;16883;18559;18578;21118;21122;21191;21216;21711;21736;27953;27986;27999;28118;28130;28152	53;54;55;56;57	191;251;260;308;317	-1;-1
TRINITY_DN152_c0_g1_i2|m.36582	TRINITY_DN152_c0_g1_i2|m.36582	33	1	1	TRINITY_DN152_c0_g1_i2|m.36582 type:complete len:403 (-) TRINITY_DN152_c0_g1_i2:237-1445(-)	1	33	1	1	70.1	1.7	1.7	45.261	402	402	1	-2	383700000	20	19185000	3	+			271	314;373;381;807;822;823;900;1398;1454;1817;1866;2483;3048;3311;3352;3815;3945;3946;4076;4490;4491;5058;5059;5074;5075;5187;5194;6727;6728;6729;6769;6770;6778	False;False;False;False;False;False;False;False;False;False;False;False;False;False;False;False;False;False;False;False;False;False;False;False;False;True;False;False;False;False;False;False;False	320;381;389;825;840;841;842;843;921;1432;1489;1859;1910;2544;3119;3390;3431;3432;3912;4045;4046;4178;4596;4597;5180;5181;5197;5198;5199;5200;5324;5331;5332;6905;6906;6907;6947;6948;6949;6950;6958	1163;1164;1165;1166;1167;1168;1169;1170;1171;1172;1367;1368;1369;1370;1371;1372;1389;1390;1391;1392;1393;1394;1395;1396;1397;1398;1399;1400;1401;1402;1403;1404;2856;2857;2858;2859;2860;2906;2907;2908;2909;2910;2911;2912;2913;2914;2915;2916;2917;2918;2919;2920;2921;2922;2923;2924;2925;2926;2927;2928;2929;2930;2931;2932;2933;2934;2935;2936;2937;2938;2939;2940;2941;2942;2943;2944;2945;2946;2947;2948…	1287;1288;1289;1290;1291;1292;1293;1294;1295;1296;1297;1298;1299;1300;1301;1302;1303;1531;1532;1533;1534;1535;1536;1537;1554;1555;1556;1557;1558;1559;1560;1561;1562;1563;1564;1565;1566;1567;1568;1569;3196;3197;3198;3199;3200;3201;3202;3203;3204;3205;3206;3259;3260;3261;3262;3263;3264;3265;3266;3267;3268;3269;3270;3271;3272;3273;3274;3275;3276;3277;3278;3279;3280;3281;3282;3283;3284;3285;3286;3287…	1297;1534;1561;3202;3269;3303;3661;5558;5858;7454;7694;10142;12309;13326;13535;15651;16219;16229;16883;18559;18578;21118;21122;21191;21216;21695;21736;27953;27986;27999;28118;28130;28152	53;54;55;56;57	191;251;260;308;317	-1
TRINITY_DN152_c0_g1_i4|m.36549	TRINITY_DN152_c0_g1_i4|m.36549	34	2	2	TRINITY_DN152_c0_g1_i4|m.36549 type:complete len:406 (-) TRINITY_DN152_c0_g1_i4:590-1807(-)	1	34	2	2	70.9	3	3	45.353	405	405	0	10.33	5458000000	20	272900000	9				272	314;373;381;807;822;823;900;961;1398;1454;1817;1866;2483;3048;3311;3352;3805;3815;3945;3946;4076;4490;4491;5058;5059;5074;5075;5194;6727;6728;6729;6769;6770;6778	False;False;False;False;False;False;False;True;False;False;False;False;False;False;False;False;True;False;False;False;False;False;False;False;False;False;False;False;False;False;False;False;False;False	320;381;389;825;840;841;842;843;921;986;1432;1489;1859;1910;2544;3119;3390;3431;3432;3901;3912;4045;4046;4178;4596;4597;5180;5181;5197;5198;5199;5200;5331;5332;6905;6906;6907;6947;6948;6949;6950;6958	1163;1164;1165;1166;1167;1168;1169;1170;1171;1172;1367;1368;1369;1370;1371;1372;1389;1390;1391;1392;1393;1394;1395;1396;1397;1398;1399;1400;1401;1402;1403;1404;2856;2857;2858;2859;2860;2906;2907;2908;2909;2910;2911;2912;2913;2914;2915;2916;2917;2918;2919;2920;2921;2922;2923;2924;2925;2926;2927;2928;2929;2930;2931;2932;2933;2934;2935;2936;2937;2938;2939;2940;2941;2942;2943;2944;2945;2946;2947;2948…	1287;1288;1289;1290;1291;1292;1293;1294;1295;1296;1297;1298;1299;1300;1301;1302;1303;1531;1532;1533;1534;1535;1536;1537;1554;1555;1556;1557;1558;1559;1560;1561;1562;1563;1564;1565;1566;1567;1568;1569;3196;3197;3198;3199;3200;3201;3202;3203;3204;3205;3206;3259;3260;3261;3262;3263;3264;3265;3266;3267;3268;3269;3270;3271;3272;3273;3274;3275;3276;3277;3278;3279;3280;3281;3282;3283;3284;3285;3286;3287…	1297;1534;1561;3202;3269;3303;3661;3856;5558;5858;7454;7694;10142;12309;13326;13535;15569;15651;16219;16229;16883;18559;18578;21118;21122;21191;21216;21736;27953;27986;27999;28118;28130;28152	53;54;55;56;57	191;251;260;308;317	-1
TRINITY_DN152_c0_g1_i9|m.36536	TRINITY_DN152_c0_g1_i9|m.36536	35	35	3	TRINITY_DN152_c0_g1_i9|m.36536 type:complete len:407 (-) TRINITY_DN152_c0_g1_i9:309-1529(-)	1	35	35	3	81	81	13.3	45.449	406	406	0	259.26	3173500000000	22	144250000000	769				273	128;314;373;381;807;822;823;900;1134;1398;1454;1817;1866;2483;3048;3311;3352;3815;3945;3946;4076;4490;4491;5058;5059;5074;5075;5194;5344;6727;6728;6729;6769;6770;6778	True;True;True;True;True;True;True;True;True;True;True;True;True;True;True;True;True;True;True;True;True;True;True;True;True;True;True;True;True;True;True;True;True;True;True	129;320;381;389;825;840;841;842;843;921;1161;1432;1489;1859;1910;2544;3119;3390;3431;3432;3912;4045;4046;4178;4596;4597;5180;5181;5197;5198;5199;5200;5331;5332;5486;6905;6906;6907;6947;6948;6949;6950;6958	448;449;450;451;452;453;454;1163;1164;1165;1166;1167;1168;1169;1170;1171;1172;1367;1368;1369;1370;1371;1372;1389;1390;1391;1392;1393;1394;1395;1396;1397;1398;1399;1400;1401;1402;1403;1404;2856;2857;2858;2859;2860;2906;2907;2908;2909;2910;2911;2912;2913;2914;2915;2916;2917;2918;2919;2920;2921;2922;2923;2924;2925;2926;2927;2928;2929;2930;2931;2932;2933;2934;2935;2936;2937;2938;2939;2940;2941;2942;2…	508;509;510;511;512;513;514;1287;1288;1289;1290;1291;1292;1293;1294;1295;1296;1297;1298;1299;1300;1301;1302;1303;1531;1532;1533;1534;1535;1536;1537;1554;1555;1556;1557;1558;1559;1560;1561;1562;1563;1564;1565;1566;1567;1568;1569;3196;3197;3198;3199;3200;3201;3202;3203;3204;3205;3206;3259;3260;3261;3262;3263;3264;3265;3266;3267;3268;3269;3270;3271;3272;3273;3274;3275;3276;3277;3278;3279;3280;3281;3…	511;1297;1534;1561;3202;3269;3303;3661;4509;5558;5858;7454;7694;10142;12309;13326;13535;15651;16219;16229;16883;18559;18578;21118;21122;21191;21216;21736;22289;27953;27986;27999;28118;28130;28152	53;54;55;56;57	191;251;260;308;317	-1
TRINITY_DN15202_c0_g1_i1|m.140645	TRINITY_DN15202_c0_g1_i1|m.140645	3	3	3	TRINITY_DN15202_c0_g1_i1|m.140645 type:internal len:102 (-) TRINITY_DN15202_c0_g1_i1:1-303(-)	1	3	3	3	42.6	42.6	42.6	11.103	101	101	0	13.173	553060000	7	79008000	5				274	1105;3614;7553	True;True;True	1132;3705;7749	3939;12998;27361;27362;27363	4422;14724;31124;31125;31126	4422;14724;31125			-1
TRINITY_DN15202_c0_g3_i1|m.140652	TRINITY_DN15202_c0_g3_i1|m.140652	1	1	1	TRINITY_DN15202_c0_g3_i1|m.140652 type:internal len:122 (+) TRINITY_DN15202_c0_g3_i1:3-365(+)	1	1	1	1	13.2	13.2	13.2	13.406	121	121	0	4.2529	310820000	7	44403000	3				275	5818	TRUE	5973	21322;21323;21324	24281;24282;24283	24282			-1
TRINITY_DN15297_c0_g1_i1|m.140664	TRINITY_DN15297_c0_g1_i1|m.140664	2	2	2	TRINITY_DN15297_c0_g1_i1|m.140664 type:3prime_partial len:34 (+) TRINITY_DN15297_c0_g1_i1:241-339(+)	1	2	2	2	66.7	66.7	66.7	3.5851	33	33	0	10.741	562140000	3	187380000	4				276	5005;7660	True;True	5123;7859	18287;27731;27732;27733	20848;31529;31530;31531	20848;31529			-1
TRINITY_DN1535_c0_g1_i1|m.80099	TRINITY_DN1535_c0_g1_i1|m.80099	5	5	5	TRINITY_DN1535_c0_g1_i1|m.80099 type:5prime_partial len:263 (+) TRINITY_DN1535_c0_g1_i1:1-789(+)	1	5	5	5	30.9	30.9	30.9	28.38	262	262	0	23.952	1446000000	14	103280000	11				277	210;3433;4175;4338;5543	True;True;True;True;True	215;3516;4279;4443;5687	811;12280;12281;12282;15211;15212;15213;15813;15814;15815;15816;15817;20133;20134	912;13874;13875;13876;17263;17264;17265;17972;17973;17974;17975;17976;22922;22923	912;13875;17263;17976;22923			-1
TRINITY_DN15374_c1_g1_i1|m.178229	TRINITY_DN15374_c1_g1_i1|m.178229	3	3	3	TRINITY_DN15374_c1_g1_i1|m.178229 type:complete len:110 (-) TRINITY_DN15374_c1_g1_i1:696-1025(-)	1	3	3	3	50.5	50.5	50.5	11.776	109	109	0	28.847	3480700000	5	696140000	12				278	2368;2741;6645	True;True;True	2423;2807;6823	8544;8545;8546;8547;8548;9791;9792;9793;24276;24277;24278;24279	9689;9690;9691;9692;9693;11079;11080;11081;27631;27632;27633;27634	9690;11079;27631			-1
TRINITY_DN155_c0_g1_i1|m.35293;TRINITY_DN155_c0_g1_i3|m.35282	TRINITY_DN155_c0_g1_i1|m.35293	7;1	1;1	1;1	TRINITY_DN155_c0_g1_i1|m.35293 type:5prime_partial len:277 (-) TRINITY_DN155_c0_g1_i1:17-847(-)	2	7	1	1	29	2.9	2.9	30.683	276	276;91	0.0015232	3.0553	738720000	13	56825000	2				279	56;3769;4492;4965;6684;7084;7085	False;False;False;True;False;False;False	56;3865;4598;5082;6862;7269;7270	221;222;223;224;13598;13599;13600;13601;16362;16363;16364;16365;16366;16367;18160;18161;24424;24425;24426;25782;25783;25784;25785	258;259;260;261;15430;15431;15432;15433;18579;18580;18581;18582;18583;18584;20714;20715;27802;27803;27804;29368;29369;29370;29371	258;15431;18579;20715;27802;29368;29370			-1;-1
TRINITY_DN155_c0_g1_i3|m.35281	TRINITY_DN155_c0_g1_i3|m.35281	12	12	6	TRINITY_DN155_c0_g1_i3|m.35281 type:complete len:322 (-) TRINITY_DN155_c0_g1_i3:900-1865(-)	1	12	12	6	44.9	44.9	22.4	35.822	321	321	0	62.75	7866600000	16	491660000	39				280	56;2133;2843;3621;3769;4366;4492;6090;6542;6684;7084;7085	True;True;True;True;True;True;True;True;True;True;True;True	56;2184;2912;3713;3865;4471;4598;6255;6720;6862;7269;7270	221;222;223;224;7673;7674;7675;10121;13020;13021;13022;13598;13599;13600;13601;15906;15907;15908;15909;15910;15911;16362;16363;16364;16365;16366;16367;22256;22257;22258;23924;23925;24424;24425;24426;25782;25783;25784;25785	258;259;260;261;8742;8743;8744;11436;14746;14747;14748;15430;15431;15432;15433;18071;18072;18073;18074;18075;18076;18579;18580;18581;18582;18583;18584;25320;25321;25322;27226;27227;27802;27803;27804;29368;29369;29370;29371	258;8742;11436;14746;15431;18073;18579;25320;27227;27802;29368;29370			-1
TRINITY_DN15575_c0_g2_i1|m.60850	TRINITY_DN15575_c0_g2_i1|m.60850	1	1	1	TRINITY_DN15575_c0_g2_i1|m.60850 type:internal len:76 (+) TRINITY_DN15575_c0_g2_i1:1-225(+)	1	1	1	1	13.3	13.3	13.3	8.0857	75	75	0.0015516	3.2936	123840000	3	41279000	2				281	6306	TRUE	6479	23038;23039	26204;26205	26204			-1
TRINITY_DN1559_c0_g1_i3|m.79180	TRINITY_DN1559_c0_g1_i3|m.79180	3	3	3	TRINITY_DN1559_c0_g1_i3|m.79180 type:complete len:319 (+) TRINITY_DN1559_c0_g1_i3:980-1936(+)	1	3	3	3	15.4	15.4	15.4	35.276	318	318	0	9.5125	402500000	17	23676000	6				282	2167;3065;7555	True;True;True	2218;3136;7751	7809;7810;7811;10938;27368;27369	8890;8891;8892;12358;31131;31132	8891;12358;31132			-1
TRINITY_DN1570_c1_g1_i8|m.79415;TRINITY_DN1570_c1_g1_i3|m.79431	TRINITY_DN1570_c1_g1_i8|m.79415;TRINITY_DN1570_c1_g1_i3|m.79431	1;1	1;1	1;1	TRINITY_DN1570_c1_g1_i8|m.79415 type:complete len:447 (+) TRINITY_DN1570_c1_g1_i8:830-2170(+);TRINITY_DN1570_c1_g1_i3|m.79431 type:complete len:485 (+) TRINITY_DN1570_c1_g1_i3:663-2117(+)	2	1	1	1	2.5	2.5	2.5	50.13	446	446;484	0.0015552	3.3127	0	20	0	1				283	2894	TRUE	2963	10300	11636	11636			-1;-1
TRINITY_DN1570_c1_g1_i8|m.79416;TRINITY_DN1570_c1_g1_i3|m.79432	TRINITY_DN1570_c1_g1_i8|m.79416;TRINITY_DN1570_c1_g1_i3|m.79432	1;1	1;1	1;1	TRINITY_DN1570_c1_g1_i8|m.79416 type:5prime_partial len:227 (+) TRINITY_DN1570_c1_g1_i8:1-681(+);TRINITY_DN1570_c1_g1_i3|m.79432 type:5prime_partial len:227 (+) TRINITY_DN1570_c1_g1_i3:1-681(+)	2	1	1	1	4.4	4.4	4.4	26.313	226	226;226	0	3.6642	67120000	16	4195000	3				284	2822	TRUE	2890	10048;10049;10050	11360;11361;11362	11361			-1;-1
TRINITY_DN15795_c0_g1_i1|m.82033	TRINITY_DN15795_c0_g1_i1|m.82033	4	4	4	TRINITY_DN15795_c0_g1_i1|m.82033 type:5prime_partial len:530 (-) TRINITY_DN15795_c0_g1_i1:686-2275(-)	1	4	4	4	12.3	12.3	12.3	58.964	529	529	0	12.847	431440000	26	16594000	6				285	1627;5098;6513;6888	True;True;True;True	1665;5225;6690;7071	5760;5761;5762;18706;18707;23807;23808;25123	6507;6508;6509;21359;21360;27088;27089;28600	6508;21359;27088;28600			-1
TRINITY_DN1583_c0_g1_i2|m.78701	TRINITY_DN1583_c0_g1_i2|m.78701	22	22	22	TRINITY_DN1583_c0_g1_i2|m.78701 type:5prime_partial len:1725 (-) TRINITY_DN1583_c0_g1_i2:1001-6175(-)	1	22	22	22	14.2	14.2	14.2	190.12	1724	1724	0	84.49	32697000000	90	363300000	73				286	87;198;590;726;772;1523;1631;1632;1862;2670;3119;3238;4211;4804;5290;6027;6573;6839;7130;7248;7549;7643	True;True;True;True;True;True;True;True;True;True;True;True;True;True;True;True;True;True;True;True;True;True	88;202;601;602;744;790;1558;1669;1670;1906;2734;3190;3312;4315;4919;5432;6191;6751;7021;7315;7437;7745;7842	317;318;319;759;760;761;762;763;2114;2115;2116;2117;2118;2578;2579;2580;2739;5424;5425;5773;5774;5775;5776;5777;5778;6735;9548;9549;9550;11113;11114;11115;11116;11117;11118;11509;11510;11511;11512;11513;15325;17622;19366;19367;22070;24012;24013;24963;24964;25922;25923;25924;26302;26303;26304;27349;27350;27351;27680;27681;27682;27683;27684;27685	370;371;372;853;854;855;856;857;858;859;2385;2386;2387;2388;2389;2901;2902;2903;2904;2905;3068;6147;6148;6521;6522;6523;6524;6525;6526;6527;7671;10780;10781;10782;12544;12545;12546;12547;12548;12549;12550;12551;12552;12553;12554;12555;13006;13007;13008;13009;13010;13011;17395;20093;22113;22114;25114;27316;27317;28436;28437;29508;29509;29510;29938;29939;29940;29941;29942;31112;31113;31114;31478;31…	371;857;2386;2903;3068;6147;6521;6527;7671;10781;12549;13006;17395;20093;22114;25114;27316;28436;29508;29938;31112;31480	58	822	-1
TRINITY_DN15836_c0_g1_i1|m.9076	TRINITY_DN15836_c0_g1_i1|m.9076	1	1	1	TRINITY_DN15836_c0_g1_i1|m.9076 type:5prime_partial len:68 (-) TRINITY_DN15836_c0_g1_i1:1078-1281(-)	1	1	1	1	14.9	14.9	14.9	7.3636	67	67	0	6.0026	0	4	0	2				287	818	TRUE	836	2899;2900	3252;3253	3252			-1
TRINITY_DN1585_c0_g3_i2|m.78668;TRINITY_DN1585_c0_g3_i2|m.78663	TRINITY_DN1585_c0_g3_i2|m.78668;TRINITY_DN1585_c0_g3_i2|m.78663	1;1	1;1	1;1	TRINITY_DN1585_c0_g3_i2|m.78668 type:complete len:38 (-) TRINITY_DN1585_c0_g3_i2:8-121(-);TRINITY_DN1585_c0_g3_i2|m.78663 type:complete len:391 (-) TRINITY_DN1585_c0_g3_i2:165-1337(-)	2	1	1	1	18.9	18.9	18.9	4.5755	37	37;390	0.0096552	2.0313	404060000	1	404060000	2				288	4051	TRUE	4153	14791;14792	16801;16802	16801			-1;-1
TRINITY_DN1595_c0_g1_i1|m.78604	TRINITY_DN1595_c0_g1_i1|m.78604	6	6	6	TRINITY_DN1595_c0_g1_i1|m.78604 type:complete len:181 (+) TRINITY_DN1595_c0_g1_i1:224-766(+)	1	6	6	6	42.2	42.2	42.2	20.669	180	180	0	25.439	2754100000	9	306010000	15				289	605;3777;6345;6649;7266;8060	True;True;True;True;True;True	619;3873;6519;6827;7456;8264	2165;2166;2167;13623;13624;13625;23174;23175;24299;24300;24301;26372;26373;26374;29098;29099;29100	2444;2445;2446;15460;15461;15462;26353;26354;27659;27660;27661;30022;30023;30024;33089;33090;33091	2445;15461;26353;27660;30022;33090			-1
TRINITY_DN1595_c0_g2_i1|m.78608	TRINITY_DN1595_c0_g2_i1|m.78608	1	1	1	TRINITY_DN1595_c0_g2_i1|m.78608 type:internal len:82 (+) TRINITY_DN1595_c0_g2_i1:2-244(+)	1	1	1	1	14.8	14.8	14.8	9.3156	81	81	0	7.1071	372720000	5	74545000	1				290	7888	TRUE	8088	28476	32376	32376			-1
TRINITY_DN16_c0_g2_i2|m.136815;TRINITY_DN16_c0_g2_i1|m.136810	TRINITY_DN16_c0_g2_i2|m.136815;TRINITY_DN16_c0_g2_i1|m.136810	13;9	13;9	13;9	TRINITY_DN16_c0_g2_i2|m.136815 type:complete len:244 (+) TRINITY_DN16_c0_g2_i2:69-800(+);TRINITY_DN16_c0_g2_i1|m.136810 type:complete len:149 (+) TRINITY_DN16_c0_g2_i1:478-924(+)	2	13	13	13	54.3	54.3	54.3	27.129	243	243;148	0	47.941	176130000000	12	14677000000	106				291	1219;3020;3021;3194;3415;3969;4213;4214;4309;6014;6374;7105;7182	True;True;True;True;True;True;True;True;True;True;True;True;True	1250;3091;3092;3265;3497;3498;4070;4317;4318;4414;6178;6548;7290;7368	4316;4317;10788;10789;10790;10791;10792;10793;10794;10795;10796;11335;11336;11337;12210;12211;12212;12213;12214;12215;12216;12217;12218;12219;12220;12221;12222;14430;15350;15351;15352;15353;15354;15690;15691;15692;15693;15694;15695;15696;15697;15698;15699;15700;15701;15702;15703;15704;15705;15706;15707;15708;15709;15710;15711;15712;15713;15714;15715;15716;15717;15718;15719;15720;22032;22033;22034…	4824;4825;12178;12179;12180;12181;12182;12183;12184;12185;12186;12187;12188;12189;12797;12798;12799;13790;13791;13792;13793;13794;13795;13796;13797;13798;13799;13800;13801;13802;13803;13804;13805;13806;13807;13808;13809;13810;13811;13812;13813;13814;16365;17436;17437;17438;17439;17440;17827;17828;17829;17830;17831;17832;17833;17834;17835;17836;17837;17838;17839;17840;17841;17842;17843;17844;17845…	4825;12183;12188;12797;13800;16365;17438;17439;17837;25074;26460;29433;29708	59	139	-1;-1
TRINITY_DN160_c0_g1_i2|m.35818	TRINITY_DN160_c0_g1_i2|m.35818	18	18	18	TRINITY_DN160_c0_g1_i2|m.35818 type:complete len:381 (+) TRINITY_DN160_c0_g1_i2:260-1402(+)	1	18	18	18	43.2	43.2	43.2	43.872	380	380	0	73.183	17174000000	28	613350000	56				292	1380;1381;1433;1545;1644;2937;4345;4396;4408;4882;5321;5364;5398;5620;6202;6281;7181;7955	True;True;True;True;True;True;True;True;True;True;True;True;True;True;True;True;True;True	1414;1415;1467;1580;1682;3008;4450;4501;4513;4999;5463;5506;5540;5766;6373;6453;7367;8155	4877;4878;4879;4880;4881;4882;4883;5058;5059;5060;5061;5062;5492;5493;5494;5835;5836;5837;10471;10472;10473;10474;10475;10476;15839;15992;15993;15994;15995;15996;16020;16021;17899;19471;19605;19606;19607;19700;19701;20401;20402;20403;22703;22704;22705;22969;22970;22971;26099;26100;26101;26102;26103;26104;28711;28712;28713	5484;5485;5486;5487;5488;5489;5490;5699;5700;5701;5702;5703;6222;6223;6224;6606;6607;6608;11830;11831;11832;11833;11834;11835;17998;18163;18164;18165;18166;18167;18191;18192;20429;22227;22370;22371;22372;22477;22478;23220;23221;23222;25816;25817;25818;26119;26120;26121;29702;29703;29704;29705;29706;29707;32644;32645;32646	5485;5487;5703;6222;6606;11832;17998;18164;18192;20429;22227;22370;22477;23220;25817;26121;29703;32645			-1
TRINITY_DN1604_c0_g1_i3|m.53428;TRINITY_DN1604_c0_g1_i6|m.53448	TRINITY_DN1604_c0_g1_i3|m.53428;TRINITY_DN1604_c0_g1_i6|m.53448	2;2	2;2	2;2	TRINITY_DN1604_c0_g1_i3|m.53428 type:complete len:765 (-) TRINITY_DN1604_c0_g1_i3:2497-4791(-);TRINITY_DN1604_c0_g1_i6|m.53448 type:complete len:1321 (-) TRINITY_DN1604_c0_g1_i6:664-4626(-)	2	2	2	2	3.7	3.7	3.7	86.733	764	764;1320	0	5.8017	104170000	36	2893500	4				293	79;7047	True;True	80;7232	297;298;299;25677	350;351;352;29256	352;29256			-1;-1
TRINITY_DN162_c0_g1_i5|m.37587;TRINITY_DN162_c0_g1_i8|m.37564	TRINITY_DN162_c0_g1_i5|m.37587;TRINITY_DN162_c0_g1_i8|m.37564	3;3	3;3	3;3	TRINITY_DN162_c0_g1_i5|m.37587 type:complete len:551 (-) TRINITY_DN162_c0_g1_i5:2159-3811(-);TRINITY_DN162_c0_g1_i8|m.37564 type:complete len:681 (-) TRINITY_DN162_c0_g1_i8:1458-3500(-)	2	3	3	3	7.5	7.5	7.5	61.42	550	550;680	0	9.2924	204210000	26	7854100	6				294	6265;7191;7257	True;True;True	6436;7377;7446	22921;22922;26131;26132;26332;26333	26071;26072;29734;29735;29979;29980	26071;29734;29979			-1;-1
TRINITY_DN1620_c0_g1_i1|m.53949	TRINITY_DN1620_c0_g1_i1|m.53949	6	6	6	TRINITY_DN1620_c0_g1_i1|m.53949 type:complete len:281 (-) TRINITY_DN1620_c0_g1_i1:506-1348(-)	1	6	6	6	25.4	25.4	25.4	30.345	280	280	0	33.936	2127100000	17	125120000	14				295	2725;5011;6048;6757;7763;8108	True;True;True;True;True;True	2790;5129;6213;6935;7962;8313	9749;18299;18300;18301;22133;22134;22135;24662;24663;24664;28073;29254;29255;29256	11025;20860;20861;20862;25189;25190;25191;28071;28072;28073;31930;33258;33259;33260	11025;20860;25189;28072;31930;33259			-1
TRINITY_DN1627_c0_g1_i1|m.53541;TRINITY_DN1627_c0_g1_i4|m.53544;TRINITY_DN479_c0_g1_i3|m.133174;TRINITY_DN40958_c0_g1_i1|m.158144;TRINITY_DN479_c0_g1_i2|m.133192;TRINITY_DN479_c0_g1_i6|m.133171	TRINITY_DN1627_c0_g1_i1|m.53541	6;2;1;1;1;1	5;1;1;1;1;1	4;0;0;1;0;0	TRINITY_DN1627_c0_g1_i1|m.53541 type:internal len:193 (+) TRINITY_DN1627_c0_g1_i1:3-578(+)	6	6	5	4	33.9	29.2	25	22.213	192	192;66;30;34;34;76	0	13.535	1184000000	11	107640000	11				296	1249;1418;1554;4781;5031;5144	True;False;True;True;True;True	1281;1452;1589;4895;5150;5276	4415;4416;5017;5018;5019;5525;5526;17530;17531;17532;18367;18368;18853;18854	4923;4924;5657;5658;5659;6255;6256;19984;19985;19986;20930;20931;21520;21521	4924;5658;6256;19984;20931;21521	60	45	-1;-1;-1;-1;-1;-1
TRINITY_DN1629_c0_g1_i3|m.53771	TRINITY_DN1629_c0_g1_i3|m.53771	10	10	10	TRINITY_DN1629_c0_g1_i3|m.53771 type:complete len:404 (-) TRINITY_DN1629_c0_g1_i3:631-1842(-)	1	10	10	10	32	32	32	45.801	403	403	0	70.778	4026500000	19	211920000	30				297	1863;2001;2349;2554;3160;5023;5048;6082;7258;7928	True;True;True;True;True;True;True;True;True;True	1907;2047;2404;2618;3231;5141;5168;6247;7447;8128	6736;6737;6738;6739;6740;6741;7193;7194;7195;7196;8485;8486;8487;9190;9191;9192;9193;9194;9195;11236;11237;11238;18333;18334;18440;18441;22236;26334;26335;28612;28613;28614	7672;7673;7674;7675;7676;7677;8199;8200;8201;8202;9630;9631;9632;10388;10389;10390;10391;10392;10393;12690;12691;12692;20894;20895;21015;21016;25300;29981;29982;32537;32538;32539	7672;8200;9632;10391;12691;20895;21015;25300;29982;32539			-1
TRINITY_DN163_c0_g1_i2|m.37196;TRINITY_DN163_c0_g1_i4|m.37217;TRINITY_DN163_c0_g1_i3|m.37204;TRINITY_DN163_c0_g1_i5|m.37188;TRINITY_DN163_c0_g1_i5|m.37190;TRINITY_DN163_c0_g1_i9|m.37213;TRINITY_DN163_c0_g1_i3|m.37206	TRINITY_DN163_c0_g1_i2|m.37196;TRINITY_DN163_c0_g1_i4|m.37217;TRINITY_DN163_c0_g1_i3|m.37204;TRINITY_DN163_c0_g1_i5|m.37188	7;7;4;4;2;1;1	7;7;4;4;2;1;1	5;5;3;3;2;1;1	TRINITY_DN163_c0_g1_i2|m.37196 type:complete len:160 (+) TRINITY_DN163_c0_g1_i2:151-630(+);TRINITY_DN163_c0_g1_i4|m.37217 type:complete len:179 (+) TRINITY_DN163_c0_g1_i4:151-687(+);TRINITY_DN163_c0_g1_i3|m.37204 type:complete len:104 (+) TRINITY_DN163_c0_	7	7	7	5	63.5	63.5	52.2	18.489	159	159;178;103;122;65;47;51	0	41.753	5873000000	9	652560000	24				298	406;968;4552;4736;6093;6133;8117	True;True;True;True;True;True;True	414;993;4659;4848;6258;6301;8322	1478;1479;1480;1481;1482;3445;3446;3447;3448;3449;3450;16551;16552;16553;17366;17367;17368;22264;22265;22266;22267;22268;22269;22408;29284;29285;29286	1651;1652;1653;1654;1655;3878;3879;3880;3881;3882;3883;18792;18793;18794;19803;19804;19805;25328;25329;25330;25331;25332;25333;25489;33294;33295;33296	1652;3882;18793;19804;25332;25489;33295			-1;-1;-1;-1;-1;-1;-1
TRINITY_DN1632_c0_g1_i1|m.54107;TRINITY_DN1632_c0_g1_i2|m.54120	TRINITY_DN1632_c0_g1_i1|m.54107	31;3	31;3	31;3	TRINITY_DN1632_c0_g1_i1|m.54107 type:complete len:584 (-) TRINITY_DN1632_c0_g1_i1:1924-3675(-)	2	31	31	31	54	54	54	68.651	583	583;128	0	125.39	15590000000	33	472430000	87				299	248;250;386;877;878;1216;1442;1584;2171;2233;2520;3006;3179;3332;3543;3544;3786;3884;3944;4258;4654;4655;4673;5163;5625;5770;5784;5823;5945;6179;7606	True;True;True;True;True;True;True;True;True;True;True;True;True;True;True;True;True;True;True;True;True;True;True;True;True;True;True;True;True;True;True	254;256;394;898;899;1247;1477;1622;2222;2286;2582;3077;3250;3411;3630;3631;3882;3982;4044;4362;4763;4764;4782;5297;5771;5922;5936;5978;6105;6350;7804	946;952;953;954;955;956;1422;1423;1424;3169;3170;3171;3172;3173;4309;4310;4311;5103;5104;5105;5106;5107;5621;7824;7825;7826;7827;8037;8038;8039;9080;9081;9082;9083;9084;10754;10755;10756;11292;11293;11294;11887;12725;12726;12727;12728;12729;12730;12731;12732;12733;12734;13656;13657;13658;14069;14070;14296;14297;14298;15472;15473;15474;16891;16892;16893;16894;16951;18923;18924;18925;20417;20418;21…	1059;1065;1066;1067;1068;1069;1587;1588;1589;1590;3576;3577;3578;3579;3580;4817;4818;4819;5755;5756;5757;5758;5759;6362;8905;8906;8907;8908;9153;9154;9155;10267;10268;10269;10270;10271;12144;12145;12146;12750;12751;12752;12753;13424;14411;14412;14413;14414;14415;14416;14417;14418;14419;14420;15494;15495;15496;15941;15942;16198;16199;16200;17569;17570;17571;19173;19174;19175;19176;19239;21593;2159…	1059;1068;1588;3576;3580;4817;5755;6362;8905;9153;10268;12144;12751;13424;14411;14420;15495;15941;16199;17570;19175;19176;19239;21593;23237;24050;24114;24289;24792;25727;31364			-1;-1
TRINITY_DN1633_c0_g1_i1|m.53606	TRINITY_DN1633_c0_g1_i1|m.53606	5	5	5	TRINITY_DN1633_c0_g1_i1|m.53606 type:complete len:222 (-) TRINITY_DN1633_c0_g1_i1:192-857(-)	1	5	5	5	22.6	22.6	22.6	25.804	221	221	0	13.268	181660000	10	18166000	5				300	2385;2770;4625;5688;7125	True;True;True;True;True	2441;2837;4734;5835;7310	8630;9874;16801;16802;20642;25914;25915	9780;11162;19063;19064;23480;29500;29501	9780;11162;19064;23480;29500			-1
TRINITY_DN16352_c0_g1_i4|m.147405;TRINITY_DN16352_c0_g1_i3|m.147411	TRINITY_DN16352_c0_g1_i4|m.147405;TRINITY_DN16352_c0_g1_i3|m.147411	6;6	6;6	6;6	TRINITY_DN16352_c0_g1_i4|m.147405 type:complete len:222 (+) TRINITY_DN16352_c0_g1_i4:127-792(+);TRINITY_DN16352_c0_g1_i3|m.147411 type:complete len:222 (+) TRINITY_DN16352_c0_g1_i3:127-792(+)	2	6	6	6	36.7	36.7	36.7	24.999	221	221;221	0	26.304	4206800000	8	525850000	15				301	200;201;2847;5271;5371;5796	True;True;True;True;True;True	204;205;2916;5412;5513;5948	770;771;772;773;10136;19303;19304;19305;19306;19307;19308;19624;19625;19626;19627;21207;21208;21209	866;867;868;869;11454;22044;22045;22046;22047;22048;22049;22390;22391;22392;22393;24158;24159;24160	867;869;11454;22045;22393;24159			-1;-1
TRINITY_DN1644_c1_g1_i2|m.53790	TRINITY_DN1644_c1_g1_i2|m.53790	16	2	2	TRINITY_DN1644_c1_g1_i2|m.53790 type:complete len:451 (-) TRINITY_DN1644_c1_g1_i2:150-1502(-)	1	16	2	2	51.1	9.8	9.8	50.105	450	450	0	15.359	1387600000	21	66077000	4				302	145;483;494;543;1115;1419;1854;1859;3224;4110;4377;5431;5771;5772;6938;7199	False;False;False;True;False;False;False;False;False;False;False;False;False;False;True;False	146;493;504;553;1142;1453;1898;1903;3298;4213;4482;5573;5923;5924;7121;7385	517;518;519;520;521;522;1761;1762;1792;1793;1794;1795;1796;1797;1959;3968;3969;3970;5020;5021;5022;6710;6711;6712;6713;6714;6725;6726;11438;11439;11440;11441;11442;11443;11444;14990;14991;14992;14993;14994;15947;15948;15949;15950;15951;15952;19816;19817;19818;19819;19820;19821;21113;21114;21115;21116;21117;21118;21119;21120;21121;21122;21123;21124;21125;21126;25285;25286;25287;25288;26147;26148;2…	597;598;599;600;601;602;2007;2008;2039;2040;2041;2042;2043;2044;2216;4451;4452;4453;5660;5661;5662;5663;7640;7641;7642;7643;7644;7655;7656;12914;12915;12916;12917;12918;12919;12920;12921;12922;12923;12924;12925;12926;12927;12928;12929;12930;17023;17024;17025;17026;17027;18117;18118;18119;18120;18121;18122;22597;22598;22599;22600;22601;22602;24052;24053;24054;24055;24056;24057;24058;24059;24060;24…	601;2008;2039;2216;4453;5661;7642;7656;12926;17026;18118;22597;24054;24061;28789;29756			-1
TRINITY_DN1644_c1_g2_i2|m.53821	TRINITY_DN1644_c1_g2_i2|m.53821	10	10	10	TRINITY_DN1644_c1_g2_i2|m.53821 type:5prime_partial len:358 (+) TRINITY_DN1644_c1_g2_i2:2-1075(+)	1	10	10	10	37	37	37	38.213	357	357	0	37.442	3067800000	16	191740000	23				303	260;323;4802;5018;5148;5541;5577;6280;6510;7158	True;True;True;True;True;True;True;True;True;True	266;329;4917;5136;5280;5685;5723;6452;6687;7344	981;982;983;984;1196;1197;1198;17618;18319;18320;18321;18866;20128;20129;20260;20261;20262;22967;22968;23800;26027;26028;26029	1094;1095;1096;1097;1328;1329;1330;20089;20880;20881;20882;21533;22917;22918;23072;23073;23074;26117;26118;27081;29624;29625;29626	1097;1328;20089;20880;21533;22918;23074;26118;27081;29625			-1
TRINITY_DN1644_c1_g3_i1|m.53826	TRINITY_DN1644_c1_g3_i1|m.53826	1	1	1	TRINITY_DN1644_c1_g3_i1|m.53826 type:complete len:353 (+) TRINITY_DN1644_c1_g3_i1:222-1280(+)	1	1	1	1	3.4	3.4	3.4	38.89	352	352	0.00079239	3.522	100520000	20	5025800	3				304	2387	TRUE	2444	8635;8636;8637	9785;9786;9787	9785			-1
TRINITY_DN16468_c0_g1_i1|m.56067	TRINITY_DN16468_c0_g1_i1|m.56067	4	4	4	TRINITY_DN16468_c0_g1_i1|m.56067 type:internal len:137 (-) TRINITY_DN16468_c0_g1_i1:3-410(-)	1	4	4	4	49.3	49.3	49.3	15.534	136	136	0	18.175	2780500000	7	397210000	13				305	3563;3677;3840;7861	True;True;True;True	3651;3772;3938;8061	12785;13249;13250;13251;13252;13253;13254;13877;13878;13879;13880;13881;28397;28398	14472;15034;15035;15036;15037;15038;15039;15736;15737;15738;15739;15740;32291;32292	14472;15036;15738;32292			-1
TRINITY_DN16468_c0_g2_i1|m.56071	TRINITY_DN16468_c0_g2_i1|m.56071	4	4	4	TRINITY_DN16468_c0_g2_i1|m.56071 type:5prime_partial len:117 (-) TRINITY_DN16468_c0_g2_i1:289-639(-)	1	4	4	4	60.3	60.3	60.3	12.907	116	116	0	22.481	736410000	6	122730000	8				306	1217;2583;5516;7471	True;True;True;True	1248;2647;5660;7666	4312;4313;4314;9292;9293;9294;20052;27102	4820;4821;4822;10493;10494;10495;22840;30842	4820;10495;22840;30842			-1
TRINITY_DN1648_c0_g1_i1|m.54061;TRINITY_DN1648_c0_g1_i4|m.54057;TRINITY_DN1648_c0_g1_i3|m.54067;TRINITY_DN1648_c0_g1_i3|m.54066	TRINITY_DN1648_c0_g1_i1|m.54061;TRINITY_DN1648_c0_g1_i4|m.54057;TRINITY_DN1648_c0_g1_i3|m.54067	3;2;2;1	3;2;2;1	3;2;2;1	TRINITY_DN1648_c0_g1_i1|m.54061 type:5prime_partial len:352 (-) TRINITY_DN1648_c0_g1_i1:215-1270(-);TRINITY_DN1648_c0_g1_i4|m.54057 type:complete len:112 (-) TRINITY_DN1648_c0_g1_i4:215-550(-);TRINITY_DN1648_c0_g1_i3|m.54067 type:complete len:153 (-) TRINI	4	3	3	3	11.4	11.4	11.4	38.518	351	351;111;152;220	0	8.2814	357850000	16	22366000	6				307	392;6370;7517	True;True;True	400;6544;7712	1439;1440;23245;23246;23247;27240;27241	1605;1606;26430;26431;26432;30991;30992	1606;26431;30991			-1;-1;-1;-1
TRINITY_DN16509_c0_g1_i3|m.12130	TRINITY_DN16509_c0_g1_i3|m.12130	3	3	3	TRINITY_DN16509_c0_g1_i3|m.12130 type:complete len:268 (-) TRINITY_DN16509_c0_g1_i3:470-1273(-)	1	3	3	3	19.5	19.5	19.5	29.95	267	267	0	16.956	1452700000	10	145270000	14				308	3049;5407;7422	True;True;True	3120;5549;7613	10896;10897;10898;10899;10900;19721;19722;19723;19724;19725;19726;26914;26915;26916	12312;12313;12314;12315;12316;22502;22503;22504;22505;22506;22507;30619;30620;30621	12314;22507;30621			-1
TRINITY_DN16556_c0_g1_i1|m.12197	TRINITY_DN16556_c0_g1_i1|m.12197	2	1	1	TRINITY_DN16556_c0_g1_i1|m.12197 type:3prime_partial len:81 (+) TRINITY_DN16556_c0_g1_i1:118-357(+)	1	2	1	1	31.2	22.5	22.5	8.9612	80	80	0.0015244	3.0571	512860000	5	102570000	3				309	515;7334	True;False	525;7524	1882;1883;1884;26632;26633;26634	2133;2134;2135;30320;30321;30322;30323;30324	2135;30324			-1
TRINITY_DN16591_c0_g1_i1|m.12212	TRINITY_DN16591_c0_g1_i1|m.12212	4	4	4	TRINITY_DN16591_c0_g1_i1|m.12212 type:complete len:142 (+) TRINITY_DN16591_c0_g1_i1:65-490(+)	1	4	4	4	38.3	38.3	38.3	15.676	141	141	0	16.448	871300000	8	108910000	8				310	2751;4156;4876;5531	True;True;True;True	2817;4259;4993;5675	9817;15139;17879;17880;17881;20093;20094;20095	11105;17176;20406;20407;20408;22882;22883;22884	11105;17176;20407;22883			-1
TRINITY_DN16712_c0_g1_i2|m.70647	TRINITY_DN16712_c0_g1_i2|m.70647	8	8	8	TRINITY_DN16712_c0_g1_i2|m.70647 type:3prime_partial len:179 (+) TRINITY_DN16712_c0_g1_i2:182-715(+)	1	8	8	8	49.4	49.4	49.4	19.778	178	178	0	58.564	28011000000	10	2801100000	30				311	724;2273;2885;6086;6232;6811;6983;7711	True;True;True;True;True;True;True;True	742;2328;2954;6251;6403;6992;7168;7910	2574;2575;2576;8246;8247;8248;10279;10280;10281;10282;22243;22244;22245;22800;22801;24864;24865;24866;24867;24868;24869;25458;25459;25460;27917;27918;27919	2897;2898;2899;9381;9382;9383;11615;11616;11617;11618;25307;25308;25309;25924;25925;28316;28317;28318;28319;28320;28321;28999;29000;29001;31757;31758;31759;31760;31761;31762	2898;9383;11617;25307;25925;28320;29000;31758			-1
TRINITY_DN16725_c0_g1_i1|m.70558	TRINITY_DN16725_c0_g1_i1|m.70558	2	2	2	TRINITY_DN16725_c0_g1_i1|m.70558 type:5prime_partial len:458 (+) TRINITY_DN16725_c0_g1_i1:3-1376(+)	1	2	2	2	6.6	6.6	6.6	53.419	457	457	0.0049088	2.1927	84895000	25	3395800	1				312	3361;6354	True;True	3441;6528	12009;23199;23200	13563;26378;26379	13563;26378			-1
TRINITY_DN1676_c0_g1_i2|m.53004;TRINITY_DN1676_c0_g1_i1|m.53017;TRINITY_DN1676_c0_g1_i6|m.53014;TRINITY_DN1676_c0_g1_i7|m.53023	TRINITY_DN1676_c0_g1_i2|m.53004	15;6;4;3	15;6;4;3	15;6;4;3	TRINITY_DN1676_c0_g1_i2|m.53004 type:complete len:477 (-) TRINITY_DN1676_c0_g1_i2:242-1672(-)	4	15	15	15	30.7	30.7	30.7	55.417	476	476;173;189;68	0	59.893	5937400000	30	197910000	47				313	719;767;816;2848;3633;3754;3878;4424;4653;5274;5614;5879;6057;7944;8059	True;True;True;True;True;True;True;True;True;True;True;True;True;True;True	737;785;834;2917;3725;3850;3976;4530;4762;5415;5760;6036;6222;8144;8263	2563;2564;2565;2722;2723;2724;2894;2895;10137;10138;10139;13050;13051;13514;13515;13516;14034;14035;16074;16075;16076;16077;16078;16079;16890;19314;19315;20382;20383;20384;20385;20386;20387;21520;21521;22154;22155;22156;28672;28673;28674;28675;28676;29092;29093;29094;29095;29096;29097	2886;2887;2888;3050;3051;3052;3247;3248;11455;11456;11457;14776;14777;15330;15331;15332;15906;15907;18249;18250;18251;18252;18253;18254;19172;22055;22056;23201;23202;23203;23204;23205;23206;24507;24508;25210;25211;25212;32597;32598;32599;32600;32601;33083;33084;33085;33086;33087;33088	2887;3050;3248;11457;14777;15330;15906;18251;19172;22055;23203;24508;25212;32597;33087			-1;-1;-1;-1
TRINITY_DN1678_c0_g1_i6|m.53733;TRINITY_DN1678_c0_g1_i4|m.53736	TRINITY_DN1678_c0_g1_i6|m.53733;TRINITY_DN1678_c0_g1_i4|m.53736	8;7	8;7	8;7	TRINITY_DN1678_c0_g1_i6|m.53733 type:complete len:311 (+) TRINITY_DN1678_c0_g1_i6:201-1133(+);TRINITY_DN1678_c0_g1_i4|m.53736 type:complete len:273 (+) TRINITY_DN1678_c0_g1_i4:127-945(+)	2	8	8	8	27.1	27.1	27.1	36.474	310	310;272	0	23.749	697280000	21	33204000	14				314	1396;2371;3283;3896;4126;5087;7620;7815	True;True;True;True;True;True;True;True	1430;2426;3360;3995;4229;5214;7818;8014	4930;4931;8569;8570;11674;11675;11676;14110;15039;18675;18676;27602;27603;27604;28252;28253	5542;5543;9719;9720;13182;13183;13184;15985;17074;21317;21318;31400;31401;31402;32133;32134	5543;9719;13183;15985;17074;21318;31402;32133			-1;-1
TRINITY_DN16783_c0_g1_i2|m.70594	TRINITY_DN16783_c0_g1_i2|m.70594	1	1	1	TRINITY_DN16783_c0_g1_i2|m.70594 type:internal len:174 (+) TRINITY_DN16783_c0_g1_i2:1-519(+)	1	1	1	1	8.7	8.7	8.7	19.62	173	173	0.0015432	3.2349	28450000	9	3161100	1				315	4316	TRUE	4421	15744	17895	17895			-1
TRINITY_DN16783_c0_g2_i1|m.70599	TRINITY_DN16783_c0_g2_i1|m.70599	2	2	2	TRINITY_DN16783_c0_g2_i1|m.70599 type:internal len:490 (-) TRINITY_DN16783_c0_g2_i1:2-1468(-)	1	2	2	2	8.6	8.6	8.6	52.766	489	489	0	10.359	202850000	20	10143000	4				316	3516;4632	True;True	3600;4741	12607;16829;16830;16831	14254;19095;19096;19097	14254;19096			-1
TRINITY_DN16783_c0_g3_i1|m.70607	TRINITY_DN16783_c0_g3_i1|m.70607	2	2	2	TRINITY_DN16783_c0_g3_i1|m.70607 type:internal len:142 (+) TRINITY_DN16783_c0_g3_i1:1-423(+)	1	2	2	2	14.9	14.9	14.9	15.661	141	141	0.0015314	3.0799	73027000	10	7302700	1				317	4676;7586	True;True	4787;7784	17049;27481	19407;31256	19407;31256			-1
TRINITY_DN16783_c0_g4_i1|m.70610	TRINITY_DN16783_c0_g4_i1|m.70610	2	2	2	TRINITY_DN16783_c0_g4_i1|m.70610 type:internal len:309 (+) TRINITY_DN16783_c0_g4_i1:2-925(+)	1	2	2	2	12	12	12	34.135	308	308	0	9.8917	355750000	12	29646000	5				318	538;7605	True;True	548;7803	1945;1946;1947;1948;27565	2200;2201;2202;2203;31363	2203;31363			-1
TRINITY_DN168_c0_g1_i1|m.35726	TRINITY_DN168_c0_g1_i1|m.35726	17	17	17	TRINITY_DN168_c0_g1_i1|m.35726 type:5prime_partial len:306 (-) TRINITY_DN168_c0_g1_i1:238-1155(-)	1	17	17	17	57	57	57	33.583	305	305	0	122.77	159330000000	15	10622000000	107				319	833;1029;1634;2140;3277;3278;3676;3984;3985;5297;5411;5600;6341;6342;6930;7214;7574	True;True;True;True;True;True;True;True;True;True;True;True;True;True;True;True;True	854;1055;1672;2191;3353;3354;3355;3771;4086;4087;5439;5553;5746;6515;6516;7113;7401;7771	2986;2987;2988;3685;3686;3687;3688;3689;3690;5782;5783;5784;5785;5786;7702;7703;7704;7705;7706;7707;7708;7709;11638;11639;11640;11641;11642;11643;11644;11645;11646;11647;11648;11649;13240;13241;13242;13243;13244;13245;13246;13247;13248;14493;14494;14495;14496;14497;14498;14499;14500;14501;14502;14503;14504;19384;19385;19386;19387;19738;19739;19740;19741;19742;19743;20323;20324;20325;23157;23158;2…	3368;3369;3370;4155;4156;4157;4158;4159;4160;6531;6532;6533;6534;6535;6536;6537;8777;8778;8779;8780;8781;8782;8783;8784;13142;13143;13144;13145;13146;13147;13148;13149;13150;13151;13152;13153;13154;13155;13156;15025;15026;15027;15028;15029;15030;15031;15032;15033;16429;16430;16431;16432;16433;16434;16435;16436;16437;16438;16439;16440;22131;22132;22133;22134;22135;22519;22520;22521;22522;22523;225…	3369;4159;6537;8784;13148;13153;15033;16430;16440;22131;22521;23141;26336;26350;28754;29818;31200	61	103	-1
TRINITY_DN1698_c0_g1_i3|m.53633;TRINITY_DN1698_c0_g1_i2|m.53641;TRINITY_DN1698_c0_g1_i7|m.53629	TRINITY_DN1698_c0_g1_i3|m.53633;TRINITY_DN1698_c0_g1_i2|m.53641	24;12;2	24;12;2	24;12;2	TRINITY_DN1698_c0_g1_i3|m.53633 type:complete len:416 (+) TRINITY_DN1698_c0_g1_i3:123-1370(+);TRINITY_DN1698_c0_g1_i2|m.53641 type:complete len:243 (+) TRINITY_DN1698_c0_g1_i2:1023-1751(+)	3	24	24	24	66.5	66.5	66.5	44.978	415	415;242;69	0	87.109	13167000000	27	487660000	75				320	14;192;261;888;1540;1957;2212;3229;3649;3912;4055;4056;4269;6249;6470;6566;6749;7074;7075;7313;7560;7562;8068;8069	True;True;True;True;True;True;True;True;True;True;True;True;True;True;True;True;True;True;True;True;True;True;True;True	14;196;267;909;1575;2003;2265;3303;3743;4011;4157;4158;4373;6420;6647;6744;6927;7259;7260;7503;7756;7758;8272;8273	62;63;64;727;728;729;730;731;985;986;3198;3199;3200;5478;7059;7060;7061;7062;7063;7064;7970;11471;11472;13142;13143;13144;14154;14155;14156;14157;14802;14803;14804;14805;14806;14807;14808;15511;15512;15513;15514;22868;22869;22870;23655;23656;23657;23658;23659;23660;23994;24645;25756;25757;25758;25759;25760;26539;26540;26541;27392;27393;27394;27396;27397;27398;27399;27400;27401;29128;29129;29130;2…	77;78;79;821;822;823;824;825;1098;1099;3605;3606;3607;6208;8048;8049;8050;8051;8052;8053;9078;12963;12964;14919;14920;14921;16036;16037;16038;16039;16812;16813;16814;16815;16816;16817;16818;17609;17610;17611;17612;26010;26011;26012;26918;26919;26920;26921;26922;26923;27297;28054;29341;29342;29343;29344;29345;30204;30205;30206;31155;31156;31157;31159;31160;31161;31162;31163;31164;33125;33126;33127…	77;823;1098;3607;6208;8049;9078;12963;14921;16036;16812;16816;17609;26011;26918;27297;28054;29341;29344;30206;31156;31163;33125;33129			-1;-1;-1
TRINITY_DN17_c0_g1_i3|m.139848;TRINITY_DN17_c0_g1_i1|m.139855;TRINITY_DN17_c0_g1_i1|m.139856	TRINITY_DN17_c0_g1_i3|m.139848;TRINITY_DN17_c0_g1_i1|m.139855	19;14;6	19;14;6	18;13;6	TRINITY_DN17_c0_g1_i3|m.139848 type:complete len:406 (-) TRINITY_DN17_c0_g1_i3:420-1637(-);TRINITY_DN17_c0_g1_i1|m.139855 type:complete len:306 (-) TRINITY_DN17_c0_g1_i1:515-1432(-)	3	19	19	18	63	63	59.5	45.609	405	405;305;132	0	125.67	164830000000	23	7166700000	101				321	244;450;667;1027;1835;3673;3678;4697;4763;4764;5448;6295;6487;6535;7247;7425;7661;7784;8115	True;True;True;True;True;True;True;True;True;True;True;True;True;True;True;True;True;True;True	250;459;685;1053;1877;3768;3773;4808;4876;4877;5590;6467;6664;6713;7436;7617;7860;7983;8320	925;926;927;928;929;930;1627;2414;2415;2416;2417;2418;3675;3676;3677;3678;3679;3680;6635;6636;6637;6638;6639;6640;13227;13228;13229;13230;13255;13256;13257;13258;13259;13260;17123;17124;17125;17126;17127;17128;17454;17455;17456;17457;17458;17459;17460;17461;17462;17463;17464;17465;17466;17467;17468;19872;19873;19874;19875;19876;23002;23003;23004;23005;23725;23726;23899;23900;23901;23902;23903;239…	1038;1039;1040;1041;1042;1043;1839;2736;2737;2738;2739;2740;4143;4144;4145;4146;4147;4148;4149;4150;7554;7555;7556;7557;7558;7559;15011;15012;15013;15014;15040;15041;15042;15043;15044;15045;19489;19490;19491;19492;19493;19494;19495;19902;19903;19904;19905;19906;19907;19908;19909;19910;19911;19912;19913;19914;19915;19916;19917;19918;19919;22656;22657;22658;22659;22660;26157;26158;26159;26160;26161…	1042;1839;2736;4143;7557;15014;15043;19494;19906;19915;22656;26158;27001;27205;29937;30652;31537;31995;33282			-1;-1;-1
TRINITY_DN1704_c0_g1_i1|m.45312	TRINITY_DN1704_c0_g1_i1|m.45312	1	1	1	TRINITY_DN1704_c0_g1_i1|m.45312 type:complete len:55 (-) TRINITY_DN1704_c0_g1_i1:2084-2248(-)	1	1	1	1	16.7	16.7	16.7	6.4509	54	54	0.0028571	2.3932	245590000	3	81863000	3				322	1770	TRUE	1811	6365;6366;6367	7224;7225;7226	7225			-1
TRINITY_DN1708_c0_g1_i1|m.46313	TRINITY_DN1708_c0_g1_i1|m.46313	2	2	2	TRINITY_DN1708_c0_g1_i1|m.46313 type:5prime_partial len:281 (-) TRINITY_DN1708_c0_g1_i1:166-1008(-)	1	2	2	2	7.5	7.5	7.5	33.252	280	280	0	7.5566	276060000	17	16239000	6				323	111;5275	True;True	112;5416	385;386;387;19316;19317;19318	438;439;440;22057;22058;22059	439;22057			-1
TRINITY_DN1710_c0_g1_i1|m.45695	TRINITY_DN1710_c0_g1_i1|m.45695	6	6	6	TRINITY_DN1710_c0_g1_i1|m.45695 type:5prime_partial len:163 (+) TRINITY_DN1710_c0_g1_i1:1-489(+)	1	6	6	6	44.4	44.4	44.4	19.116	162	162	0	19.659	1612200000	8	201520000	15				324	464;790;1307;3248;5844;7842	True;True;True;True;True;True	473;808;1339;3322;6000;8042	1660;1661;1662;2807;4603;4604;11543;11544;11545;21401;21402;21403;28346;28347;28348	1875;1876;1877;3147;5133;5134;13044;13045;13046;24372;24373;24374;32234;32235;32236	1876;3147;5133;13045;24374;32236			-1
TRINITY_DN1712_c0_g1_i6|m.45999;TRINITY_DN1712_c0_g1_i11|m.46019;TRINITY_DN1712_c0_g1_i9|m.46010;TRINITY_DN1712_c0_g1_i7|m.46025	TRINITY_DN1712_c0_g1_i6|m.45999;TRINITY_DN1712_c0_g1_i11|m.46019	8;5;2;2	8;5;2;2	4;2;2;2	TRINITY_DN1712_c0_g1_i6|m.45999 type:complete len:376 (+) TRINITY_DN1712_c0_g1_i6:139-1266(+);TRINITY_DN1712_c0_g1_i11|m.46019 type:complete len:180 (+) TRINITY_DN1712_c0_g1_i11:453-992(+)	4	8	8	4	27.7	27.7	11.7	42.871	375	375;179;176;209	0	24.634	3559600000	23	154760000	21				325	3069;4318;5819;6949;6958;7014;7481;7715	True;True;True;True;True;True;True;True	3140;4423;5974;7133;7142;7199;7676;7914	10952;10953;10954;10955;10956;10957;10958;10959;10960;15750;21325;25322;25323;25349;25350;25351;25550;27127;27128;27129;27932	12378;12379;12380;12381;12382;12383;12384;12385;12386;17901;24284;28825;28826;28857;28858;28859;29097;30869;30870;30871;31776	12383;17901;24284;28826;28858;29097;30871;31776			-1;-1;-1;-1
TRINITY_DN1712_c0_g1_i7|m.46026;TRINITY_DN1712_c0_g1_i9|m.46009	TRINITY_DN1712_c0_g1_i7|m.46026;TRINITY_DN1712_c0_g1_i9|m.46009	5;5	1;1	1;1	TRINITY_DN1712_c0_g1_i7|m.46026 type:complete len:203 (+) TRINITY_DN1712_c0_g1_i7:961-1569(+);TRINITY_DN1712_c0_g1_i9|m.46009 type:complete len:283 (+) TRINITY_DN1712_c0_g1_i9:566-1414(+)	2	5	1	1	35.1	5.4	5.4	22.892	202	202;282	0.0015038	2.8839	379680000	15	25312000	3				326	1037;3069;5819;6958;7715	True;False;False;False;False	1063;3140;5974;7142;7914	3708;3709;3710;10952;10953;10954;10955;10956;10957;10958;10959;10960;21325;25349;25350;25351;27932	4181;4182;4183;12378;12379;12380;12381;12382;12383;12384;12385;12386;24284;28857;28858;28859;31776	4181;12383;24284;28858;31776			-1;-1
TRINITY_DN1717_c0_g2_i2|m.46285	TRINITY_DN1717_c0_g2_i2|m.46285	3	3	3	TRINITY_DN1717_c0_g2_i2|m.46285 type:complete len:124 (+) TRINITY_DN1717_c0_g2_i2:472-843(+)	1	3	3	3	33.3	33.3	33.3	13.871	123	123	0	24.554	2743000000	6	457160000	14				327	396;3370;3908	True;True;True	404;3451;4007	1447;1448;1449;1450;1451;12033;12034;12035;14145;14146;14147;14148;14149;14150	1616;1617;1618;1619;1620;13587;13588;13589;16027;16028;16029;16030;16031;16032	1616;13589;16029			-1
TRINITY_DN1717_c0_g3_i1|m.46293	TRINITY_DN1717_c0_g3_i1|m.46293	5	5	5	TRINITY_DN1717_c0_g3_i1|m.46293 type:internal len:388 (-) TRINITY_DN1717_c0_g3_i1:1-1161(-)	1	5	5	5	15.8	15.8	15.8	42.828	387	387	0	23.374	1674800000	21	79755000	16				328	259;5887;6347;6474;6865	True;True;True;True;True	265;6045;6521;6651;7048	978;979;980;21549;21550;21551;21552;21553;21554;23179;23180;23666;23667;23668;25046;25047;25048	1091;1092;1093;24539;24540;24541;24542;24543;24544;26358;26359;26929;26930;26931;28521;28522;28523	1093;24540;26358;26929;28523			-1
TRINITY_DN17207_c0_g1_i4|m.92909	TRINITY_DN17207_c0_g1_i4|m.92909	4	4	4	TRINITY_DN17207_c0_g1_i4|m.92909 type:complete len:341 (-) TRINITY_DN17207_c0_g1_i4:490-1512(-)	1	4	4	4	13.2	13.2	13.2	40.31	340	340	0	9.7031	361090000	22	16413000	7				329	3590;5813;7755;8136	True;True;True;True	3678;5968;7954;8341	12873;12874;21306;21307;21308;28049;28050;28051;29346	14567;14568;24265;24266;24267;31906;31907;31908;33358	14568;24266;31906;33358			-1
TRINITY_DN1729_c0_g1_i2|m.45717	TRINITY_DN1729_c0_g1_i2|m.45717	1	1	1	TRINITY_DN1729_c0_g1_i2|m.45717 type:complete len:124 (+) TRINITY_DN1729_c0_g1_i2:235-606(+)	1	1	1	1	8.1	8.1	8.1	14.369	123	123	0.002185	2.6269	167110000	6	27852000	3				330	98	TRUE	99	346;347;348	399;400;401	400			-1
TRINITY_DN173_c0_g1_i2|m.37163	TRINITY_DN173_c0_g1_i2|m.37163	2	2	2	TRINITY_DN173_c0_g1_i2|m.37163 type:complete len:97 (+) TRINITY_DN173_c0_g1_i2:161-451(+)	1	2	2	2	21.9	21.9	21.9	10.831	96	96	0	5.2514	888950000	4	222240000	4				331	167;7424	True;True	169;7616	602;26936;26937;26938	688;30649;30650;30651	688;30651			-1
TRINITY_DN1735_c0_g1_i1|m.46046	TRINITY_DN1735_c0_g1_i1|m.46046	1	1	1	TRINITY_DN1735_c0_g1_i1|m.46046 type:complete len:73 (+) TRINITY_DN1735_c0_g1_i1:267-485(+)	1	1	1	1	19.4	19.4	19.4	8.1057	72	72	0.001497	2.8469	176380000	4	44096000	1				332	4562	TRUE	4669	16573	18814	18814			-1
TRINITY_DN1736_c0_g1_i2|m.45393	TRINITY_DN1736_c0_g1_i2|m.45393	1	1	1	TRINITY_DN1736_c0_g1_i2|m.45393 type:complete len:292 (+) TRINITY_DN1736_c0_g1_i2:67-942(+)	1	1	1	1	4.5	4.5	4.5	31.749	291	291	0	8.698	644210000	15	42948000	3				333	4716	TRUE	4828	17316;17317;17318	19748;19749;19750	19748			-1
TRINITY_DN1748_c0_g1_i1|m.46134;TRINITY_DN1748_c0_g1_i2|m.46130	TRINITY_DN1748_c0_g1_i1|m.46134;TRINITY_DN1748_c0_g1_i2|m.46130	3;3	3;3	3;3	TRINITY_DN1748_c0_g1_i1|m.46134 type:complete len:82 (+) TRINITY_DN1748_c0_g1_i1:253-498(+);TRINITY_DN1748_c0_g1_i2|m.46130 type:complete len:140 (+) TRINITY_DN1748_c0_g1_i2:35-454(+)	2	3	3	3	23.5	23.5	23.5	9.0989	81	81;139	0	13.124	7431500000	6	1238600000	5				334	1981;3034;6239	True;True;True	2027;3105;6410	7129;10839;22836;22837;22838	8130;12238;25975;25976;25977	8130;12238;25976			-1;-1
TRINITY_DN175_c2_g1_i14|m.37946	TRINITY_DN175_c2_g1_i14|m.37946	4	4	3	TRINITY_DN175_c2_g1_i14|m.37946 type:3prime_partial len:61 (-) TRINITY_DN175_c2_g1_i14:2-181(-)	1	4	4	3	51.7	51.7	51.7	6.9291	60	60	0	32.349	286630000000	5	57327000000	102				335	2896;6140;6141;6238	True;True;True;True	2965;2966;6308;6309;6310;6311;6409	10303;10304;10305;10306;10307;10308;10309;10310;10311;10312;10313;10314;10315;10316;10317;10318;10319;10320;10321;10322;10323;10324;10325;10326;10327;22428;22429;22430;22431;22432;22433;22434;22435;22436;22437;22438;22439;22440;22441;22442;22443;22444;22445;22446;22447;22448;22449;22450;22451;22452;22453;22454;22455;22456;22457;22458;22459;22460;22461;22462;22463;22464;22465;22466;22467;22468;224…	11639;11640;11641;11642;11643;11644;11645;11646;11647;11648;11649;11650;11651;11652;11653;11654;11655;11656;11657;11658;11659;11660;11661;11662;11663;11664;11665;11666;11667;11668;11669;11670;11671;11672;11673;11674;11675;11676;11677;11678;25509;25510;25511;25512;25513;25514;25515;25516;25517;25518;25519;25520;25521;25522;25523;25524;25525;25526;25527;25528;25529;25530;25531;25532;25533;25534;255…	11671;25535;25562;25966	62;63	39;51	-1
TRINITY_DN17542_c0_g1_i1|m.98422	TRINITY_DN17542_c0_g1_i1|m.98422	3	3	3	TRINITY_DN17542_c0_g1_i1|m.98422 type:internal len:117 (+) TRINITY_DN17542_c0_g1_i1:3-350(+)	1	3	3	3	39.7	39.7	39.7	12.674	116	116	0	13.994	1038900000	6	173150000	9				336	2493;5418;6826	True;True;True	2554;5560;7008	9012;9013;9014;19763;19764;19765;24924;24925;24926	10199;10200;10201;22544;22545;22546;28394;28395;28396	10200;22544;28395			-1
TRINITY_DN176_c1_g2_i1|m.36461	TRINITY_DN176_c1_g2_i1|m.36461	5	5	5	TRINITY_DN176_c1_g2_i1|m.36461 type:complete len:128 (-) TRINITY_DN176_c1_g2_i1:322-705(-)	1	5	5	5	55.1	55.1	55.1	14.184	127	127	0	47.992	10358000000	7	1479600000	20				337	2346;2804;3131;6293;6500	True;True;True;True;True	2401;2871;3202;6465;6677	8478;8479;8480;9981;9982;9983;9984;11151;11152;11153;22998;22999;23000;23760;23761;23762;23763;23764;23765	9623;9624;9625;11287;11288;11289;11290;12595;12596;12597;26150;26151;26152;26153;26154;26155;27035;27036;27037;27038;27039;27040	9624;11288;12596;26151;27037			-1
TRINITY_DN17673_c0_g1_i1|m.70228	TRINITY_DN17673_c0_g1_i1|m.70228	3	3	3	TRINITY_DN17673_c0_g1_i1|m.70228 type:internal len:80 (+) TRINITY_DN17673_c0_g1_i1:1-237(+)	1	3	3	3	53.2	53.2	53.2	8.9352	79	79	0	13.086	918190000	4	229550000	11				338	330;780;3711	True;True;True	336;798;3807	1220;1221;1222;2752;2753;2754;2755;2756;13381;13382;13383	1355;1356;1357;3081;3082;3083;3084;3085;15176;15177;15178	1356;3081;15176			-1
TRINITY_DN1769_c0_g2_i1|m.45460;TRINITY_DN1769_c0_g3_i1|m.45461;TRINITY_DN1769_c0_g1_i2|m.45456	TRINITY_DN1769_c0_g2_i1|m.45460;TRINITY_DN1769_c0_g3_i1|m.45461;TRINITY_DN1769_c0_g1_i2|m.45456	1;1;1	1;1;1	1;1;1	TRINITY_DN1769_c0_g2_i1|m.45460 type:5prime_partial len:34 (-) TRINITY_DN1769_c0_g2_i1:117-218(-);TRINITY_DN1769_c0_g3_i1|m.45461 type:complete len:98 (+) TRINITY_DN1769_c0_g3_i1:605-898(+);TRINITY_DN1769_c0_g1_i2|m.45456 type:complete len:215 (+) TRINITY_	3	1	1	1	45.5	45.5	45.5	3.7594	33	33;97;214	0	3.88	45706000	2	22853000	1				339	5378	TRUE	5520	19651	22426	22426			-1;-1;-1
TRINITY_DN177_c1_g1_i13|m.35231;TRINITY_DN177_c1_g1_i18|m.35257;TRINITY_DN177_c1_g1_i10|m.35251	TRINITY_DN177_c1_g1_i13|m.35231;TRINITY_DN177_c1_g1_i18|m.35257	10;10;1	10;10;1	10;10;1	TRINITY_DN177_c1_g1_i13|m.35231 type:complete len:230 (-) TRINITY_DN177_c1_g1_i13:2043-2732(-);TRINITY_DN177_c1_g1_i18|m.35257 type:complete len:230 (-) TRINITY_DN177_c1_g1_i18:3546-4235(-)	3	10	10	10	48.5	48.5	48.5	25.973	229	229;229;84	0	43.782	21627000000	15	1441800000	38				340	652;1164;1169;1170;1460;1461;6717;6718;7128;7140	True;True;True;True;True;True;True;True;True;True	669;1191;1196;1197;1495;1496;6895;6896;7313;7326	2321;2322;2323;4128;4129;4142;4143;4144;4145;4146;4147;4148;4149;4150;4151;4152;5220;5221;5222;5223;5224;5225;5226;24516;24517;24518;24519;24520;24521;24522;24523;24524;24525;24526;25920;25961;25962	2619;2620;2621;4621;4622;4635;4636;4637;4638;4639;4640;4641;4642;4643;4644;4645;4646;5906;5907;5908;5909;5910;5911;5912;5913;27905;27906;27907;27908;27909;27910;27911;27912;27913;27914;27915;27916;29506;29549;29550	2619;4621;4637;4646;5908;5909;27910;27911;29506;29549			-1;-1;-1
TRINITY_DN17705_c0_g3_i1|m.47052	TRINITY_DN17705_c0_g3_i1|m.47052	3	3	3	TRINITY_DN17705_c0_g3_i1|m.47052 type:internal len:129 (-) TRINITY_DN17705_c0_g3_i1:1-384(-)	1	3	3	3	24.2	24.2	24.2	15.043	128	128	0	9.3912	241130000	8	30142000	3				341	1539;4842;7338	True;True;True	1574;4958;7528	5474;5475;5476;5477;17775;26646	6204;6205;6206;6207;20289;30338	6204;20289;30338			-1
TRINITY_DN1772_c0_g1_i2|m.45572	TRINITY_DN1772_c0_g1_i2|m.45572	2	2	2	TRINITY_DN1772_c0_g1_i2|m.45572 type:5prime_partial len:85 (-) TRINITY_DN1772_c0_g1_i2:61-315(-)	1	2	2	2	25	25	25	9.6921	84	84	0.00079745	3.5667	61855000	6	10309000	1				342	2453;5638	True;True	2512;5784	8850;20476	10008;23304	10008;23304			-1
TRINITY_DN1772_c0_g2_i1|m.45574	TRINITY_DN1772_c0_g2_i1|m.45574	7	7	7	TRINITY_DN1772_c0_g2_i1|m.45574 type:5prime_partial len:313 (-) TRINITY_DN1772_c0_g2_i1:544-1482(-)	1	7	7	7	22.1	22.1	22.1	33.657	312	312	0	22.549	1522300000	12	126860000	17				343	144;860;1740;2379;2525;3737;5449	True;True;True;True;True;True;True	145;881;1781;2434;2588;3833;5591	513;514;515;516;3082;6256;6257;6258;8604;8605;8606;9098;9099;9100;13472;13473;19877;19878	593;594;595;596;3472;7108;7109;7110;9754;9755;9756;10288;10289;10290;15286;15287;22661;22662	595;3472;7110;9755;10289;15286;22661			-1
TRINITY_DN1772_c0_g3_i1|m.45583	TRINITY_DN1772_c0_g3_i1|m.45583	5	3	3	TRINITY_DN1772_c0_g3_i1|m.45583 type:internal len:170 (+) TRINITY_DN1772_c0_g3_i1:3-509(+)	1	5	3	3	37.9	27.2	27.2	19.19	169	169	0	10.783	463490000	11	42136000	3				344	243;2476;5602;7154;7895	False;False;True;True;True	249;2537;5748;7340;8095	922;923;924;8927;8928;8929;20329;26013;28497;28498	1035;1036;1037;10098;10099;10100;23145;29601;32397;32398	1037;10100;23145;29601;32398			-1
TRINITY_DN17733_c0_g1_i2|m.46926;TRINITY_DN17733_c0_g1_i1|m.46931;TRINITY_DN17733_c0_g1_i1|m.46932	TRINITY_DN17733_c0_g1_i2|m.46926;TRINITY_DN17733_c0_g1_i1|m.46931	7;5;3	7;5;3	7;5;3	TRINITY_DN17733_c0_g1_i2|m.46926 type:internal len:388 (+) TRINITY_DN17733_c0_g1_i2:2-1162(+);TRINITY_DN17733_c0_g1_i1|m.46931 type:5prime_partial len:291 (+) TRINITY_DN17733_c0_g1_i1:2-874(+)	3	7	7	7	20.7	20.7	20.7	43.872	387	387;290;210	0	24.277	707790000	24	29491000	14				345	267;301;546;920;3381;4025;6058	True;True;True;True;True;True;True	273;307;556;943;3463;4127;6223	999;1000;1001;1122;1123;1124;1968;1969;1970;3309;12087;14624;14625;22157	1112;1113;1114;1246;1247;1248;2227;2228;2229;3728;13649;16560;16561;25213	1112;1248;2229;3728;13649;16560;25213			-1;-1;-1
TRINITY_DN1778_c0_g1_i4|m.45410	TRINITY_DN1778_c0_g1_i4|m.45410	16	16	16	TRINITY_DN1778_c0_g1_i4|m.45410 type:complete len:548 (-) TRINITY_DN1778_c0_g1_i4:214-1857(-)	1	16	16	16	36.4	36.4	36.4	61.572	547	547	0	75.624	24714000000	22	1123400000	72				346	591;604;988;1104;1325;1435;1679;1956;2954;3655;4003;5160;5200;5201;5214;6349	True;True;True;True;True;True;True;True;True;True;True;True;True;True;True;True	603;618;1014;1131;1358;1469;1717;2002;3025;3750;4105;5294;5338;5339;5354;6523	2119;2120;2121;2163;2164;3513;3514;3515;3936;3937;3938;4669;4670;4671;5068;5069;5070;5071;5072;5073;5975;5976;5977;5978;5979;5980;7053;7054;7055;7056;7057;7058;10552;10553;10554;10555;10556;13167;13168;13169;14553;14554;14555;14556;14557;14558;18914;18915;18916;19083;19084;19085;19086;19087;19088;19089;19127;19128;19129;23183;23184;23185;23186;23187	2390;2391;2392;2442;2443;3954;3955;3956;3957;3958;3959;4419;4420;4421;5211;5212;5213;5709;5710;5711;5712;5713;5714;5715;5716;5717;6772;6773;6774;6775;6776;6777;8042;8043;8044;8045;8046;8047;11918;11919;11920;11921;11922;14945;14946;14947;16489;16490;16491;16492;16493;16494;21584;21585;21586;21792;21793;21794;21795;21796;21797;21798;21849;21850;21851;21852;21853;21854;26362;26363;26364;26365;26366	2391;2442;3954;4419;5213;5716;6774;8042;11921;14946;16494;21585;21792;21798;21852;26364			-1
TRINITY_DN1778_c0_g1_i5|m.45404;TRINITY_DN1778_c0_g1_i3|m.45402	TRINITY_DN1778_c0_g1_i5|m.45404	19;1	19;1	18;0	TRINITY_DN1778_c0_g1_i5|m.45404 type:5prime_partial len:504 (-) TRINITY_DN1778_c0_g1_i5:125-1636(-)	2	19	19	18	52.9	52.9	51.1	56.75	503	503;115	0	92.64	76794000000	25	3071800000	88				347	583;598;716;776;1136;1650;1680;2237;2498;2951;3565;4670;4847;5175;5202;5213;6471;6580;8082	True;True;True;True;True;True;True;True;True;True;True;True;True;True;True;True;True;True;True	594;611;734;794;1163;1688;1718;2290;2559;3022;3653;4779;4963;5309;5310;5340;5352;5353;6648;6758;8287	2085;2086;2087;2088;2089;2090;2143;2555;2556;2557;2747;4028;4029;4030;4031;5847;5848;5849;5981;5982;5983;5984;5985;8047;8048;8049;8050;9024;9025;9026;9027;9028;9029;10532;10533;10534;10535;10536;12788;12789;12790;16941;16942;16943;16944;16945;16946;17783;17784;18952;18953;18954;18955;18956;18957;18958;18959;18960;18961;18962;18963;18964;18965;18966;19090;19091;19092;19093;19094;19095;19096;19097;…	2356;2357;2358;2359;2360;2361;2421;2878;2879;2880;3076;4513;4514;4515;4516;6618;6619;6620;6778;6779;6780;6781;6782;9163;9164;9165;9166;10211;10212;10213;10214;10215;10216;11897;11898;11899;11900;11901;11902;14475;14476;14477;19229;19230;19231;19232;19233;19234;20297;20298;21622;21623;21624;21625;21626;21627;21628;21629;21630;21631;21632;21633;21634;21635;21636;21637;21799;21800;21801;21802;21803;…	2356;2421;2879;3076;4516;6620;6780;9163;10212;11901;14476;19234;20298;21631;21800;21847;26924;27330;33179	64;65	136;321	-1;-1
TRINITY_DN1778_c0_g2_i2|m.45424;TRINITY_DN1778_c0_g2_i1|m.45417	TRINITY_DN1778_c0_g2_i2|m.45424	21;8	21;8	21;8	TRINITY_DN1778_c0_g2_i2|m.45424 type:5prime_partial len:652 (-) TRINITY_DN1778_c0_g2_i2:57-2012(-)	2	21	21	21	44.5	44.5	44.5	72.845	651	651;352	0	120.2	36488000000	26	1403400000	78				348	572;786;815;1064;1813;2084;2984;2998;3137;3359;4246;5276;5650;6426;6427;6976;7067;7121;7280;7629;7918	True;True;True;True;True;True;True;True;True;True;True;True;True;True;True;True;True;True;True;True;True	583;804;833;1090;1854;2134;3055;3069;3208;3439;4350;5417;5796;6600;6601;7161;7252;7306;7470;7827;8118	2052;2788;2789;2790;2791;2792;2793;2794;2886;2887;2888;2889;2890;2891;2892;2893;3783;3784;3785;3786;6535;6536;6537;6538;6539;6540;7503;10686;10687;10688;10689;10690;10732;10733;10734;11166;11167;11168;11169;11170;12001;12002;12003;12004;12005;12006;15442;15443;19319;19320;19321;19322;19323;19324;20517;23485;23486;23487;23488;25432;25433;25434;25435;25731;25732;25733;25900;25901;25902;25903;25904;…	2320;3128;3129;3130;3131;3132;3133;3134;3239;3240;3241;3242;3243;3244;3245;3246;4261;4262;4263;4264;7432;7433;7434;7435;7436;7437;8552;12072;12073;12074;12075;12076;12121;12122;12123;12611;12612;12613;12614;12615;13555;13556;13557;13558;13559;13560;17539;17540;22060;22061;22062;22063;22064;22065;23345;26713;26714;26715;26716;28960;28961;28962;28963;29316;29317;29318;29486;29487;29488;29489;29490;…	2320;3131;3242;4262;7435;8552;12072;12123;12613;13560;17540;22065;23345;26713;26715;28960;29316;29490;30089;31427;32499			-1;-1
TRINITY_DN1778_c2_g1_i1|m.45435	TRINITY_DN1778_c2_g1_i1|m.45435	8	7	7	TRINITY_DN1778_c2_g1_i1|m.45435 type:5prime_partial len:452 (-) TRINITY_DN1778_c2_g1_i1:155-1510(-)	1	8	7	7	24.6	22.6	22.6	50.435	451	451	0	29.843	5320700000	17	312980000	28				349	514;610;1714;2420;2859;3269;4792;8082	True;True;True;True;True;True;True;False	524;624;1755;2477;2928;3345;4906;8287	1877;1878;1879;1880;1881;2173;2174;2175;2176;6138;6139;6140;6141;6142;6143;6144;8738;8739;8740;8741;8742;8743;10169;10170;11614;11615;17566;17567;17568;29179;29180	2128;2129;2130;2131;2132;2452;2453;2454;2455;6948;6949;6950;6951;6952;6953;6954;9896;9897;9898;9899;9900;9901;11487;11488;13118;13119;20025;20026;20027;33179;33180;33181;33182	2128;2453;6950;9897;11488;13118;20026;33179			-1
TRINITY_DN1782_c0_g1_i1|m.45661	TRINITY_DN1782_c0_g1_i1|m.45661	1	1	1	TRINITY_DN1782_c0_g1_i1|m.45661 type:5prime_partial len:223 (-) TRINITY_DN1782_c0_g1_i1:576-1244(-)	1	1	1	1	7.7	7.7	7.7	24.072	222	222	0	4.1671	136050000	8	17006000	3				350	2508	TRUE	2569	9047;9048;9049	10234;10235;10236	10236			-1
TRINITY_DN17915_c0_g2_i3|m.89727	TRINITY_DN17915_c0_g2_i3|m.89727	6	6	6	TRINITY_DN17915_c0_g2_i3|m.89727 type:complete len:619 (-) TRINITY_DN17915_c0_g2_i3:468-2324(-)	1	6	6	6	12.8	12.8	12.8	69.162	618	618	0	15.918	366370000	29	12634000	8				351	2315;2415;4816;5686;7400;7762	True;True;True;True;True;True	2370;2472;4931;5833;7590;7961	8367;8727;17655;17656;20637;20638;26834;26835;28072	9506;9885;20126;20127;23474;23475;30532;30533;31929	9506;9885;20126;23475;30532;31929			-1
TRINITY_DN1795_c0_g1_i10|m.45849;TRINITY_DN1795_c0_g1_i3|m.45856;TRINITY_DN1795_c0_g1_i9|m.45855;TRINITY_DN1795_c0_g1_i1|m.45836	TRINITY_DN1795_c0_g1_i10|m.45849;TRINITY_DN1795_c0_g1_i3|m.45856	9;5;3;3	9;5;3;3	9;5;3;3	TRINITY_DN1795_c0_g1_i10|m.45849 type:complete len:335 (-) TRINITY_DN1795_c0_g1_i10:195-1199(-);TRINITY_DN1795_c0_g1_i3|m.45856 type:complete len:197 (-) TRINITY_DN1795_c0_g1_i3:286-876(-)	4	9	9	9	29.3	29.3	29.3	37.434	334	334;196;104;104	0	52.254	14460000000	17	850600000	44				352	907;908;2431;2946;6007;6711;6931;7767;7957	True;True;True;True;True;True;True;True;True	928;929;930;931;2490;3017;6169;6170;6889;7114;7966;8157	3267;3268;3269;3270;3271;3272;3273;3274;3275;3276;3277;3278;3279;3280;8787;8788;10508;10509;10510;10511;10512;10513;22004;22005;22006;22007;22008;22009;22010;22011;22012;22013;24501;24502;24503;24504;25262;25263;25264;28081;28082;28083;28715	3686;3687;3688;3689;3690;3691;3692;3693;3694;3695;3696;3697;3698;3699;9945;9946;11868;11869;11870;11871;11872;11873;25033;25034;25035;25036;25037;25038;25039;25040;25041;25042;25043;25044;27890;27891;27892;27893;28761;28762;28763;31942;31943;31944;32648	3687;3694;9946;11873;25035;27892;28762;31942;32648	66;67	231;244	-1;-1;-1;-1
TRINITY_DN1799_c0_g1_i1|m.46071	TRINITY_DN1799_c0_g1_i1|m.46071	1	1	1	TRINITY_DN1799_c0_g1_i1|m.46071 type:internal len:293 (+) TRINITY_DN1799_c0_g1_i1:2-877(+)	1	1	1	1	3.4	3.4	3.4	32.831	292	292	0.0035112	2.2208	74417000	20	3720900	2				353	697	TRUE	715	2503;2504	2826;2827	2827			-1
TRINITY_DN17993_c0_g1_i15|m.89549;TRINITY_DN17993_c0_g1_i3|m.89510;TRINITY_DN17993_c0_g1_i12|m.89530	TRINITY_DN17993_c0_g1_i15|m.89549;TRINITY_DN17993_c0_g1_i3|m.89510;TRINITY_DN17993_c0_g1_i12|m.89530	82;81;81	82;81;81	82;81;81	TRINITY_DN17993_c0_g1_i15|m.89549 type:3prime_partial len:1409 (-) TRINITY_DN17993_c0_g1_i15:1-4224(-);TRINITY_DN17993_c0_g1_i3|m.89510 type:3prime_partial len:1299 (-) TRINITY_DN17993_c0_g1_i3:1-3894(-);TRINITY_DN17993_c0_g1_i12|m.89530 type:3prime_partia	3	82	82	82	58	58	58	152	1408	1408;1298;1381	0	323.31	978510000000	71	13782000000	583				354	397;748;749;785;821;862;863;956;1118;1119;1225;1226;1251;1252;1255;1338;1389;1394;1411;1434;1449;1619;1641;1642;1654;1662;1667;1668;1697;1702;1707;1710;1711;1712;1732;1802;1803;2229;2267;2342;2560;2963;2964;3348;3493;3640;3802;3810;3811;3881;3968;4315;4509;4750;4751;5285;5286;5301;5302;5483;5536;5538;5539;5558;5559;5684;5703;5751;5790;5852;6335;6646;6915;7541;7595;7596;7610;7613;7677;7741;7890;80…	True;True;True;True;True;True;True;True;True;True;True;True;True;True;True;True;True;True;True;True;True;True;True;True;True;True;True;True;True;True;True;True;True;True;True;True;True;True;True;True;True;True;True;True;True;True;True;True;True;True;True;True;True;True;True;True;True;True;True;True;True;True;True;True;True;True;True;True;True;True;True;True;True;True;True;True;True;True;True;True…	405;766;767;803;839;883;884;981;1145;1146;1256;1257;1283;1284;1287;1371;1423;1428;1445;1468;1484;1657;1679;1680;1692;1700;1705;1706;1737;1742;1743;1748;1751;1752;1753;1773;1843;1844;2282;2322;2397;2624;3034;3035;3427;3577;3734;3898;3907;3908;3979;4069;4420;4615;4863;4864;5427;5428;5443;5444;5626;5680;5682;5683;5704;5705;5831;5850;5903;5942;6008;6009;6508;6824;7098;7736;7737;7793;7794;7808;7811;78…	1452;1453;1454;1455;1456;1457;2652;2653;2654;2655;2656;2657;2658;2659;2660;2661;2662;2663;2664;2777;2778;2779;2780;2781;2782;2783;2784;2785;2786;2787;2903;2904;2905;3089;3090;3091;3092;3093;3094;3095;3096;3097;3098;3403;3404;3405;3406;3977;3978;3979;3980;3981;3982;3983;3984;3985;3986;3987;4342;4343;4344;4345;4346;4347;4348;4349;4350;4420;4421;4422;4423;4424;4425;4426;4427;4428;4429;4430;4431;4432…	1621;1622;1623;1624;1625;1626;1627;1628;1629;2978;2979;2980;2981;2982;2983;2984;2985;2986;2987;2988;2989;2990;3107;3108;3109;3110;3111;3112;3113;3114;3115;3116;3117;3118;3119;3120;3121;3122;3123;3124;3125;3126;3127;3256;3257;3258;3479;3480;3481;3482;3483;3484;3485;3486;3487;3488;3833;3834;3835;3836;4460;4461;4462;4463;4464;4465;4466;4467;4468;4469;4470;4471;4850;4851;4852;4853;4854;4855;4856;4857…	1629;2978;2989;3120;3257;3480;3487;3835;4462;4467;4852;4854;4929;4941;4960;5258;5521;5539;5642;5704;5787;6475;6585;6594;6629;6678;6705;6711;6867;6890;6913;6926;6935;6945;7072;7379;7384;9142;9333;9615;10415;11959;11974;13479;14159;14856;15550;15632;15642;15927;16363;17892;18643;19869;19874;22100;22104;22145;22158;22763;22896;22905;22910;22985;22991;23468;23519;23997;24132;24396;26300;27635;28712;3…	68;69;70;71	180;385;416;701	-1;-1;-1
TRINITY_DN27179_c0_g1_i1|m.1979;TRINITY_DN18006_c0_g1_i1|m.18836	TRINITY_DN27179_c0_g1_i1|m.1979;TRINITY_DN18006_c0_g1_i1|m.18836	1;1	1;1	1;1	TRINITY_DN27179_c0_g1_i1|m.1979 type:internal len:81 (-) TRINITY_DN27179_c0_g1_i1:1-240(-);TRINITY_DN18006_c0_g1_i1|m.18836 type:3prime_partial len:107 (-) TRINITY_DN18006_c0_g1_i1:1-318(-)	2	1	1	1	8.8	8.8	8.8	8.4226	80	80;106	0.0096819	2.0368	93011000	5	18602000	1				355	2891	TRUE	2960	10295	11631	11631			-1;-1
TRINITY_DN18032_c0_g1_i1|m.18806	TRINITY_DN18032_c0_g1_i1|m.18806	11	11	11	TRINITY_DN18032_c0_g1_i1|m.18806 type:complete len:605 (-) TRINITY_DN18032_c0_g1_i1:71-1885(-)	1	11	11	11	30.6	30.6	30.6	66.607	604	604	0	63.53	3689400000	27	136650000	24				356	207;653;3092;3093;3520;4954;5702;6080;6805;6956;7263	True;True;True;True;True;True;True;True;True;True;True	212;670;3163;3164;3604;5071;5849;6245;6986;7140;7452	799;800;801;802;2324;11029;11030;12624;12625;12626;12627;12628;12629;18130;18131;20679;22234;24836;25343;25344;26353;26354;26355;26356;26357;26358	898;899;900;901;2622;12455;12456;14298;14299;14300;14301;14302;14303;20680;20681;23517;25298;28277;28851;28852;30000;30001;30002;30003;30004;30005	900;2622;12455;12456;14299;20680;23517;25298;28277;28851;30000			-1
TRINITY_DN1804_c0_g1_i2|m.87713	TRINITY_DN1804_c0_g1_i2|m.87713	7	7	7	TRINITY_DN1804_c0_g1_i2|m.87713 type:complete len:147 (+) TRINITY_DN1804_c0_g1_i2:77-517(+)	1	7	7	7	57.5	57.5	57.5	16.784	146	146	0	36.139	21219000000	7	3031300000	33				357	579;601;742;1211;3581;5036;5037	True;True;True;True;True;True;True	590;614;760;1241;1242;3669;5155;5156	2072;2073;2074;2075;2149;2150;2151;2634;2635;4291;4292;4293;4294;4295;4296;4297;4298;4299;4300;12840;12841;12842;18383;18384;18385;18386;18387;18388	2343;2344;2345;2346;2427;2428;2429;2430;2960;2961;4795;4796;4797;4798;4799;4800;4801;4802;4803;4804;4805;4806;4807;4808;14532;14533;14534;20946;20947;20948;20949;20950;20951	2344;2427;2961;4799;14532;20948;20951	72	43	-1
TRINITY_DN1809_c3_g1_i1|m.88095	TRINITY_DN1809_c3_g1_i1|m.88095	8	8	8	TRINITY_DN1809_c3_g1_i1|m.88095 type:5prime_partial len:466 (+) TRINITY_DN1809_c3_g1_i1:2-1399(+)	1	8	8	8	22.2	22.2	22.2	52.788	465	465	0	33.912	3017000000	20	150850000	21				358	1968;2227;5232;5521;6292;6521;8113;8114	True;True;True;True;True;True;True;True	2014;2280;5372;5665;6464;6698;8318;8319	7092;7093;7094;8018;8019;8020;19181;19182;20064;20065;20066;22995;22996;22997;23831;23832;23833;29270;29271;29272;29273	8084;8085;8086;8087;9130;9131;9132;21912;21913;22852;22853;22854;26147;26148;26149;27118;27119;27120;33277;33278;33279;33280	8087;9131;21913;22852;26148;27118;33277;33280			-1
TRINITY_DN18096_c1_g1_i1|m.18989	TRINITY_DN18096_c1_g1_i1|m.18989	1	1	1	TRINITY_DN18096_c1_g1_i1|m.18989 type:5prime_partial len:571 (+) TRINITY_DN18096_c1_g1_i1:3-1715(+)	1	1	1	1	1.8	1.8	1.8	66.722	570	570	0.0028902	2.5109	59227000	28	2115300	2				359	3495	TRUE	3579	12539;12540	14168;14169	14168			-1
TRINITY_DN18097_c0_g1_i2|m.18926	TRINITY_DN18097_c0_g1_i2|m.18926	2	2	2	TRINITY_DN18097_c0_g1_i2|m.18926 type:5prime_partial len:228 (-) TRINITY_DN18097_c0_g1_i2:109-792(-)	1	2	2	2	9.7	9.7	9.7	25.645	227	227	0	6.8409	252900000	10	25290000	5				360	1905;4621	True;True	1949;4730	6863;6864;16786;16787;16788	7816;7817;19048;19049;19050	7816;19048			-1
TRINITY_DN1811_c0_g1_i1|m.88440;TRINITY_DN1811_c0_g1_i2|m.88438	TRINITY_DN1811_c0_g1_i1|m.88440	3;1	3;1	3;1	TRINITY_DN1811_c0_g1_i1|m.88440 type:3prime_partial len:221 (+) TRINITY_DN1811_c0_g1_i1:28-687(+)	2	3	3	3	16.8	16.8	16.8	24.032	220	220;154	0	8.4081	227640000	13	17511000	2				361	12;124;6627	True;True;True	12;125;6805	59;60;434;435;24226	74;75;490;491;27576	74;491;27576			-1;-1
TRINITY_DN1821_c0_g1_i2|m.88346;TRINITY_DN1821_c0_g1_i4|m.88370;TRINITY_DN1821_c0_g1_i1|m.88358	TRINITY_DN1821_c0_g1_i2|m.88346;TRINITY_DN1821_c0_g1_i4|m.88370;TRINITY_DN1821_c0_g1_i1|m.88358	1;1;1	1;1;1	1;1;1	TRINITY_DN1821_c0_g1_i2|m.88346 type:3prime_partial len:172 (-) TRINITY_DN1821_c0_g1_i2:2-514(-);TRINITY_DN1821_c0_g1_i4|m.88370 type:complete len:217 (-) TRINITY_DN1821_c0_g1_i4:183-833(-);TRINITY_DN1821_c0_g1_i1|m.88358 type:complete len:320 (-) TRINITY_	3	1	1	1	4.7	4.7	4.7	19.336	171	171;216;319	0.0014859	2.7985	44802000	9	4978000	2				362	3627	TRUE	3719	13036;13037	14762;14763	14763			-1;-1;-1
TRINITY_DN1821_c0_g1_i2|m.88345;TRINITY_DN1821_c0_g1_i1|m.88359	TRINITY_DN1821_c0_g1_i2|m.88345;TRINITY_DN1821_c0_g1_i1|m.88359	1;1	1;1	1;1	TRINITY_DN1821_c0_g1_i2|m.88345 type:complete len:177 (-) TRINITY_DN1821_c0_g1_i2:1455-1985(-);TRINITY_DN1821_c0_g1_i1|m.88359 type:complete len:177 (-) TRINITY_DN1821_c0_g1_i1:1690-2220(-)	2	1	1	1	6.2	6.2	6.2	19.353	176	176;176	0.0014804	2.7857	85076000	13	6544300	2				363	6741	TRUE	6919	24624;24625	28033;28034	28033			-1;-1
TRINITY_DN18211_c1_g1_i1|m.109752	TRINITY_DN18211_c1_g1_i1|m.109752	1	1	1	TRINITY_DN18211_c1_g1_i1|m.109752 type:complete len:151 (-) TRINITY_DN18211_c1_g1_i1:27-479(-)	1	1	1	1	8	8	8	17.467	150	150	0.0096752	2.0367	0	7	0	1				364	4386	TRUE	4491	15970	18141	18141			-1
TRINITY_DN18220_c0_g1_i1|m.109794	TRINITY_DN18220_c0_g1_i1|m.109794	10	10	10	TRINITY_DN18220_c0_g1_i1|m.109794 type:complete len:342 (-) TRINITY_DN18220_c0_g1_i1:355-1380(-)	1	10	10	10	37	37	37	36.027	341	341	0	39.06	7398200000	18	411010000	23				365	28;147;688;1815;3521;3904;4358;4359;5940;6290	True;True;True;True;True;True;True;True;True;True	28;148;706;1857;3605;4003;4463;4464;6100;6462	105;106;107;526;527;528;2483;2484;2485;6548;6549;12630;14132;15878;15879;15880;15881;15882;15883;21755;22990;22991;22992	124;125;126;606;607;608;2806;2807;2808;7445;7446;14304;16007;18037;18038;18039;18040;18041;18042;24769;26142;26143;26144	124;606;2807;7446;14304;16007;18037;18040;24769;26142			-1
TRINITY_DN183_c2_g1_i1|m.36065	TRINITY_DN183_c2_g1_i1|m.36065	7	7	7	TRINITY_DN183_c2_g1_i1|m.36065 type:5prime_partial len:574 (-) TRINITY_DN183_c2_g1_i1:4039-5760(-)	1	7	7	7	21.3	21.3	21.3	62.266	573	573	0	36.006	2145300000	24	89388000	21				366	26;2699;2884;3154;3484;5445;5869	True;True;True;True;True;True;True	26;2764;2953;3225;3568;5587;6026	101;102;103;9668;9669;9670;10278;11217;11218;11219;12464;12465;12466;12467;12468;19863;19864;19865;21482	120;121;122;10930;10931;10932;11614;12667;12668;12669;12670;12671;12672;14083;14084;14085;14086;14087;22647;22648;22649;24466	122;10931;11614;12667;14087;22648;24466			-1
TRINITY_DN18326_c2_g2_i2|m.7367	TRINITY_DN18326_c2_g2_i2|m.7367	10	10	10	TRINITY_DN18326_c2_g2_i2|m.7367 type:5prime_partial len:429 (+) TRINITY_DN18326_c2_g2_i2:3-1289(+)	1	10	10	10	35	35	35	48.034	428	428	0	57.97	4431500000	22	201430000	33				367	1705;1960;2887;4416;4614;4874;5810;6450;6725;7515	True;True;True;True;True;True;True;True;True;True	1746;2006;2956;4522;4723;4991;5965;6625;6903;7710	6100;6101;6102;6103;7068;7069;7070;10285;10286;10287;10288;10289;16051;16052;16053;16771;16772;17873;17874;17875;21292;21293;21294;23568;23569;24540;24541;24542;24543;24544;24545;27235;27236;27237	6907;6908;6909;6910;8057;8058;8059;11621;11622;11623;11624;11625;18222;18223;18224;19032;19033;20400;20401;20402;24251;24252;24253;26821;26822;27930;27931;27932;27933;27934;27935;30986;30987;30988	6909;8057;11622;18222;19032;20401;24251;26822;27933;30987			-1
TRINITY_DN1834_c0_g1_i1|m.87978	TRINITY_DN1834_c0_g1_i1|m.87978	1	1	1	TRINITY_DN1834_c0_g1_i1|m.87978 type:complete len:116 (-) TRINITY_DN1834_c0_g1_i1:109-456(-)	1	1	1	1	13.9	13.9	13.9	11.663	115	115	0	4.1268	407150000	6	67858000	5				368	3390	TRUE	3472	12132;12133;12134;12135;12136	13709;13710;13711;13712;13713	13713			-1
TRINITY_DN18346_c0_g1_i1|m.7336	TRINITY_DN18346_c0_g1_i1|m.7336	1	1	1	TRINITY_DN18346_c0_g1_i1|m.7336 type:internal len:73 (-) TRINITY_DN18346_c0_g1_i1:1-216(-)	1	1	1	1	11.1	11.1	11.1	8.2824	72	72	0	4.5147	5131400000	4	1282800000	4				369	6808	TRUE	6989	24842;24843;24844	28283;28284;28285;28286	28286			-1
TRINITY_DN18362_c0_g2_i1|m.7677	TRINITY_DN18362_c0_g2_i1|m.7677	1	1	1	TRINITY_DN18362_c0_g2_i1|m.7677 type:complete len:337 (+) TRINITY_DN18362_c0_g2_i1:3-1013(+)	1	1	1	1	3.9	3.9	3.9	37.726	336	336	0	3.6772	50509000	17	2971100	2				370	4125	TRUE	4228	15037;15038	17072;17073	17072			-1
TRINITY_DN184_c0_g1_i1|m.34372;TRINITY_DN184_c0_g1_i4|m.34362	TRINITY_DN184_c0_g1_i1|m.34372;TRINITY_DN184_c0_g1_i4|m.34362	5;4	5;4	5;4	TRINITY_DN184_c0_g1_i1|m.34372 type:3prime_partial len:209 (+) TRINITY_DN184_c0_g1_i1:124-747(+);TRINITY_DN184_c0_g1_i4|m.34362 type:complete len:146 (+) TRINITY_DN184_c0_g1_i4:124-561(+)	2	5	5	5	26.9	26.9	26.9	23.496	208	208;145	0	16.511	927660000	14	66262000	15				371	4231;5683;6361;6526;7894	True;True;True;True;True	4335;5830;6535;6704;8094	15403;15404;15405;20630;23218;23856;23857;23858;23859;23860;23861;23862;23863;28495;28496	17492;17493;17494;23467;26403;27149;27150;27151;27152;27153;27154;27155;27156;32395;32396	17492;23467;26403;27152;32396			-1;-1
TRINITY_DN184_c0_g1_i4|m.34361	TRINITY_DN184_c0_g1_i4|m.34361	3	3	3	TRINITY_DN184_c0_g1_i4|m.34361 type:complete len:290 (+) TRINITY_DN184_c0_g1_i4:522-1391(+)	1	3	3	3	15.2	15.2	15.2	31.217	289	289	0	10.097	470490000	18	26139000	8				372	1932;4232;7446	True;True;True	1977;4336;7640	6961;6962;6963;15406;15407;15408;27017;27018	7930;7931;7932;17495;17496;17497;30748;30749	7930;17495;30748			-1
TRINITY_DN1844_c0_g1_i2|m.86963;TRINITY_DN1844_c0_g1_i1|m.86982;TRINITY_DN1844_c0_g1_i1|m.86981;TRINITY_DN1844_c0_g1_i2|m.86964	TRINITY_DN1844_c0_g1_i2|m.86963;TRINITY_DN1844_c0_g1_i1|m.86982;TRINITY_DN1844_c0_g1_i1|m.86981;TRINITY_DN1844_c0_g1_i2|m.86964	3;3;3;2	3;3;3;2	3;3;3;2	TRINITY_DN1844_c0_g1_i2|m.86963 type:complete len:279 (-) TRINITY_DN1844_c0_g1_i2:2292-3128(-);TRINITY_DN1844_c0_g1_i1|m.86982 type:complete len:279 (-) TRINITY_DN1844_c0_g1_i1:2218-3054(-);TRINITY_DN1844_c0_g1_i1|m.86981 type:complete len:279 (+) TRINITY_	4	3	3	3	13.3	13.3	13.3	31.907	278	278;278;278;234	0	9.6263	209900000	14	14993000	3				373	2486;3120;5111	True;True;True	2547;3191;5238	8992;11119;11120;18739	10177;12556;12557;21394	10177;12557;21394			-1;-1;-1;-1
TRINITY_DN1844_c1_g2_i2|m.87011	TRINITY_DN1844_c1_g2_i2|m.87011	13	13	13	TRINITY_DN1844_c1_g2_i2|m.87011 type:5prime_partial len:302 (+) TRINITY_DN1844_c1_g2_i2:2-907(+)	1	13	13	13	48.2	48.2	48.2	33.052	301	301	0	66.055	77926000000	12	6493900000	71				374	395;1032;1033;1074;2124;2450;3684;5412;5413;7213;7237;7365;7832	True;True;True;True;True;True;True;True;True;True;True;True;True	403;1058;1059;1100;2175;2509;3780;5554;5555;7400;7425;7555;8031;8032	1444;1445;1446;3694;3695;3696;3697;3698;3699;3828;3829;3830;3831;3832;7643;7644;7645;7646;8841;8842;8843;13283;13284;13285;13286;13287;13288;13289;13290;19744;19745;19746;19747;19748;19749;19750;19751;19752;19753;19754;19755;19756;19757;19758;26199;26266;26267;26268;26713;26714;26715;26716;26717;28302;28303;28304;28305;28306;28307;28308	1610;1611;1612;1613;1614;1615;4164;4165;4166;4167;4168;4169;4306;4307;4308;4309;4310;4311;8710;8711;8712;8713;9999;10000;10001;15068;15069;15070;15071;15072;15073;15074;15075;15076;15077;15078;15079;15080;22525;22526;22527;22528;22529;22530;22531;22532;22533;22534;22535;22536;22537;22538;22539;29815;29895;29896;29897;29898;29899;30408;30409;30410;30411;30412;32186;32187;32188;32189;32190;32191;32…	1613;4165;4167;4309;8710;9999;15076;22527;22535;29815;29896;30411;32186	73	153	-1
TRINITY_DN18451_c0_g1_i3|m.144078	TRINITY_DN18451_c0_g1_i3|m.144078	3	3	3	TRINITY_DN18451_c0_g1_i3|m.144078 type:complete len:182 (-) TRINITY_DN18451_c0_g1_i3:624-1169(-)	1	3	3	3	19.9	19.9	19.9	21.338	181	181	0	8.096	208310000	14	14879000	6				375	1766;4351;7546	True;True;True	1807;4456;7742	6351;15861;15862;27344;27345;27346	7210;18020;18021;31107;31108;31109	7210;18020;31109			-1
TRINITY_DN1846_c0_g1_i1|m.87029	TRINITY_DN1846_c0_g1_i1|m.87029	5	5	5	TRINITY_DN1846_c0_g1_i1|m.87029 type:complete len:376 (-) TRINITY_DN1846_c0_g1_i1:560-1687(-)	1	5	5	5	15.7	15.7	15.7	40.83	375	375	0	15.934	569020000	21	27096000	11				376	2104;2772;6799;7482;8003	True;True;True;True;True	2154;2839;6980;7677;8205	7584;9878;9879;24817;24818;24819;27130;27131;27132;28871;28872;28873	8645;11166;11167;28255;28256;28257;30872;30873;30874;32817;32818;32819	8645;11167;28255;30873;32818			-1
TRINITY_DN1849_c0_g1_i1|m.88220	TRINITY_DN1849_c0_g1_i1|m.88220	2	2	2	TRINITY_DN1849_c0_g1_i1|m.88220 type:5prime_partial len:373 (+) TRINITY_DN1849_c0_g1_i1:1-1119(+)	1	2	2	2	6.5	6.5	6.5	41.252	372	372	0	6.9822	141160000	20	7057900	4				377	1483;4220	True;True	1518;4324	5310;15369;15370;15371	6024;17455;17456;17457	6024;17455			-1
TRINITY_DN185_c0_g1_i6|m.36954	TRINITY_DN185_c0_g1_i6|m.36954	5	5	5	TRINITY_DN185_c0_g1_i6|m.36954 type:complete len:161 (+) TRINITY_DN185_c0_g1_i6:330-812(+)	1	5	5	5	33.8	33.8	33.8	18.484	160	160	0	14.959	9422900000	8	1177900000	19				378	559;804;2836;4163;4850	True;True;True;True;True	570;822;2905;4266;4966	2012;2013;2014;2847;2848;2849;2850;2851;10099;10100;15156;15157;15158;15159;15160;17794;17795;17796	2274;2275;2276;3187;3188;3189;3190;3191;11414;11415;17193;17194;17195;17196;17197;20308;20309;20310;20311	2274;3189;11415;17196;20310			-1
TRINITY_DN1850_c3_g1_i1|m.87930	TRINITY_DN1850_c3_g1_i1|m.87930	9	9	9	TRINITY_DN1850_c3_g1_i1|m.87930 type:complete len:553 (-) TRINITY_DN1850_c3_g1_i1:325-1983(-)	1	9	9	9	17.8	17.8	17.8	59.701	552	552	0	32.386	3434700000	35	98134000	22				379	488;901;1208;1493;2430;4179;6516;6620;7623	True;True;True;True;True;True;True;True;True	498;922;1238;1528;2489;4283;6693;6798;7821	1775;1776;3252;3253;3254;4284;4285;4286;5334;8784;8785;8786;15222;15223;23818;23819;23820;24204;24205;24206;27610;27611	2021;2022;3671;3672;3673;4788;4789;4790;6049;9942;9943;9944;17277;17278;27105;27106;27107;27553;27554;27555;31408;31409	2022;3673;4788;6049;9943;17277;27106;27555;31409			-1
TRINITY_DN1852_c0_g1_i2|m.87078;TRINITY_DN1852_c0_g1_i1|m.87074	TRINITY_DN1852_c0_g1_i2|m.87078;TRINITY_DN1852_c0_g1_i1|m.87074	3;3	3;3	3;3	TRINITY_DN1852_c0_g1_i2|m.87078 type:complete len:126 (-) TRINITY_DN1852_c0_g1_i2:346-723(-);TRINITY_DN1852_c0_g1_i1|m.87074 type:complete len:214 (-) TRINITY_DN1852_c0_g1_i1:317-958(-)	2	3	3	3	36.8	36.8	36.8	14.537	125	125;213	0	11.235	833340000	7	119050000	9				380	4048;7386;7585	True;True;True	4150;7576;7783	14783;26793;26794;26795;27477;27478;27479;27480	16793;30491;30492;30493;31251;31252;31253;31254;31255	16793;30493;31253			-1;-1
TRINITY_DN18538_c0_g1_i1|m.96072	TRINITY_DN18538_c0_g1_i1|m.96072	2	2	2	TRINITY_DN18538_c0_g1_i1|m.96072 type:internal len:151 (+) TRINITY_DN18538_c0_g1_i1:3-452(+)	1	2	2	2	20	20	20	16.843	150	150	0	7.0433	249940000	9	27771000	3				381	3156;7669	True;True	3227;7868	11223;11224;27754;27755;27756	12676;12677;31557;31558;31559	12677;31557			-1
TRINITY_DN1854_c0_g1_i5|m.87163;TRINITY_DN1854_c0_g1_i6|m.87167	TRINITY_DN1854_c0_g1_i5|m.87163	8;1	8;1	8;1	TRINITY_DN1854_c0_g1_i5|m.87163 type:complete len:246 (-) TRINITY_DN1854_c0_g1_i5:421-1158(-)	2	8	8	8	44.5	44.5	44.5	28.586	245	245;68	0	32.665	2189300000	13	168410000	24				382	1474;1568;2905;3040;3327;4446;5936;6201	True;True;True;True;True;True;True;True	1509;1606;2975;3111;3406;4552;6096;6372	5265;5266;5267;5580;5581;5582;10350;10351;10352;10859;10860;11872;11873;11874;16183;16184;16185;16186;16187;16188;21739;21740;21741;21742;21743;22702	5962;5963;5964;6321;6322;6323;11701;11702;11703;12262;12263;13409;13410;13411;18367;18368;18369;18370;18371;18372;24753;24754;24755;24756;24757;25815	5963;6321;11701;12262;13409;18370;24757;25815			-1;-1
TRINITY_DN18548_c0_g1_i1|m.95991	TRINITY_DN18548_c0_g1_i1|m.95991	2	2	2	TRINITY_DN18548_c0_g1_i1|m.95991 type:complete len:183 (-) TRINITY_DN18548_c0_g1_i1:1040-1588(-)	1	2	2	2	11	11	11	20.747	182	182	0.001542	3.2164	85992000	10	8599200	3				383	910;7217	True;True	933;7404	3284;26207;26208	3703;29825;29826	3703;29826			-1
TRINITY_DN18610_c0_g1_i1|m.46602	TRINITY_DN18610_c0_g1_i1|m.46602	9	9	9	TRINITY_DN18610_c0_g1_i1|m.46602 type:complete len:309 (+) TRINITY_DN18610_c0_g1_i1:80-1006(+)	1	9	9	9	30.8	30.8	30.8	34.299	308	308	0	32.966	3969600000	17	233510000	24				384	557;787;788;1485;2180;2378;5358;7846;8092	True;True;True;True;True;True;True;True;True	568;805;806;1520;2232;2433;5500;8046;8297	2008;2009;2010;2795;2796;2797;2798;2799;2800;2801;2802;2803;5314;5315;5316;7851;7852;8601;8602;8603;19577;19578;19579;19580;19581;28354;29206	2270;2271;2272;3135;3136;3137;3138;3139;3140;3141;3142;3143;6028;6029;6030;6031;8936;8937;9751;9752;9753;22340;22341;22342;22343;22344;32243;33209	2272;3135;3142;6029;8937;9752;22342;32243;33209			-1
TRINITY_DN187_c0_g1_i1|m.36706	TRINITY_DN187_c0_g1_i1|m.36706	12	12	12	TRINITY_DN187_c0_g1_i1|m.36706 type:5prime_partial len:507 (-) TRINITY_DN187_c0_g1_i1:2256-3776(-)	1	12	12	12	36.2	36.2	36.2	57.346	506	506	0	51.588	13958000000	23	606890000	41				385	766;784;1271;2641;2907;3171;4102;4517;5731;7134;7899;8043	True;True;True;True;True;True;True;True;True;True;True;True	784;802;1303;2705;2977;3242;4205;4623;5882;7319;8099;8247	2716;2717;2718;2719;2720;2721;2772;2773;2774;2775;2776;4491;4492;9464;9465;9466;10356;10357;10358;11268;11269;11270;11271;11272;14972;16444;20989;20990;20991;25937;25938;25939;28513;28514;28515;28516;28517;29032;29033;29034;29035;29036;29037;29038	3044;3045;3046;3047;3048;3049;3102;3103;3104;3105;3106;5010;5011;10695;10696;10697;11707;11708;11709;12726;12727;12728;12729;12730;17005;18669;23917;23918;23919;29523;29524;29525;32417;32418;32419;32420;32421;33017;33018;33019;33020;33021;33022;33023	3049;3102;5010;10696;11707;12728;17005;18669;23918;29524;32417;33018			-1
TRINITY_DN1871_c0_g1_i3|m.88142;TRINITY_DN1291_c0_g1_i1|m.173697	TRINITY_DN1871_c0_g1_i3|m.88142	25;1	25;1	20;0	TRINITY_DN1871_c0_g1_i3|m.88142 type:complete len:653 (-) TRINITY_DN1871_c0_g1_i3:612-2570(-)	2	25	25	20	48.8	48.8	40.3	71.35	652	652;168	0	143.59	111450000000	32	3482900000	153				386	384;411;420;637;1478;1661;1881;1884;1895;2970;3281;3559;4507;5085;5197;5534;5854;5925;6188;6383;6599;6910;6964;7123;7745	True;True;True;True;True;True;True;True;True;True;True;True;True;True;True;True;True;True;True;True;True;True;True;True;True	392;419;429;652;1513;1699;1925;1928;1939;3041;3358;3647;4613;5211;5212;5335;5678;6011;6084;6085;6359;6557;6777;7093;7148;7308;7944	1412;1413;1414;1415;1493;1494;1495;1496;1497;1498;1499;1531;1532;1533;1534;2258;2259;2260;5281;5282;5283;5892;5893;5894;6804;6805;6806;6813;6814;6815;6832;6833;6834;6835;6836;10629;10630;10631;10632;10633;10634;10635;10636;10637;11656;11657;11658;11659;11660;11661;12766;12767;12768;12769;12770;12771;12772;16411;16412;16413;18661;18662;18663;18664;18665;18666;18667;18668;18669;18670;19072;19073;19…	1577;1578;1579;1580;1666;1667;1668;1669;1670;1671;1672;1712;1713;1714;1715;2548;2549;2550;5978;5979;5980;5981;6670;6671;6672;7747;7748;7749;7756;7757;7758;7775;7776;7777;7778;7779;7780;7781;7782;7783;7784;7785;7786;7787;7788;12009;12010;12011;12012;12013;12014;12015;12016;12017;12018;12019;12020;12021;13163;13164;13165;13166;13167;13168;13169;14452;14453;14454;14455;14456;14457;14458;14459;18635;…	1579;1671;1713;2549;5978;6671;7747;7757;7775;12014;13164;14456;18635;21309;21781;22891;24418;24712;25758;26553;27444;28700;28890;29492;31876	74;75	87;127	-1;-1
TRINITY_DN1874_c0_g2_i2|m.88275	TRINITY_DN1874_c0_g2_i2|m.88275	2	2	2	TRINITY_DN1874_c0_g2_i2|m.88275 type:complete len:208 (+) TRINITY_DN1874_c0_g2_i2:82-705(+)	1	2	2	2	11.6	11.6	11.6	23.037	207	207	0	4.2613	148720000	12	12393000	3				387	655;4992	True;True	672;5109	2328;18242;18243;18244	2626;20802;20803;20804	2626;20804			-1
TRINITY_DN1876_c0_g1_i5|m.87868;TRINITY_DN1876_c0_g1_i7|m.87877	TRINITY_DN1876_c0_g1_i5|m.87868;TRINITY_DN1876_c0_g1_i7|m.87877	2;1	2;1	2;1	TRINITY_DN1876_c0_g1_i5|m.87868 type:complete len:80 (+) TRINITY_DN1876_c0_g1_i5:79-318(+);TRINITY_DN1876_c0_g1_i7|m.87877 type:complete len:161 (+) TRINITY_DN1876_c0_g1_i7:178-660(+)	2	2	2	2	44.3	44.3	44.3	8.6445	79	79;160	0	5.3588	86345000	5	17269000	1				388	353;5984	True;True	360;6145	1307;21933	1462;24948	1462;24948			-1;-1
TRINITY_DN1877_c0_g1_i2|m.87127	TRINITY_DN1877_c0_g1_i2|m.87127	7	7	7	TRINITY_DN1877_c0_g1_i2|m.87127 type:5prime_partial len:330 (-) TRINITY_DN1877_c0_g1_i2:100-1089(-)	1	7	7	7	18.8	18.8	18.8	36.738	329	329	0	15.547	15654000000	19	823920000	25				389	1354;2688;4428;5440;5841;6011;7483	True;True;True;True;True;True;True	1387;2753;4534;5582;5997;6174;7678	4812;4813;9638;9639;9640;9641;9642;16097;19838;19839;19840;21393;21394;21395;22020;22021;22022;22023;27133;27134;27135	5416;5417;10900;10901;10902;10903;10904;18272;22619;22620;22621;22622;22623;22624;24364;24365;24366;25054;25055;25056;25057;25058;30875;30876;30877;30878	5416;10903;18272;22620;24364;25054;30876			-1
TRINITY_DN188_c0_g2_i1|m.36178	TRINITY_DN188_c0_g2_i1|m.36178	2	2	2	TRINITY_DN188_c0_g2_i1|m.36178 type:complete len:66 (-) TRINITY_DN188_c0_g2_i1:131-328(-)	1	2	2	2	32.3	32.3	32.3	7.4136	65	65	0	7.3573	55580000	4	13895000	2				390	1300;7115	True;True	1332;7300	4584;25879	5114;29465	5114;29465			-1
TRINITY_DN18873_c0_g1_i1|m.21924	TRINITY_DN18873_c0_g1_i1|m.21924	2	2	2	TRINITY_DN18873_c0_g1_i1|m.21924 type:5prime_partial len:146 (+) TRINITY_DN18873_c0_g1_i1:1-438(+)	1	2	2	2	30.3	30.3	30.3	15.804	145	145	0	7.247	136330000	11	12393000	5				391	24;1606	True;True	24;1644	98;5696;5697;5698;5699	117;6440;6441;6442;6443	117;6440			-1
TRINITY_DN18874_c0_g1_i1|m.21750	TRINITY_DN18874_c0_g1_i1|m.21750	2	2	2	TRINITY_DN18874_c0_g1_i1|m.21750 type:internal len:196 (-) TRINITY_DN18874_c0_g1_i1:1-585(-)	1	2	2	2	12.8	12.8	12.8	21.503	195	195	0	5.3801	101060000	8	12632000	4				392	2249;2892	True;True	2302;2961	8112;8113;10296;10297	9234;9235;11632;11633	9234;11632			-1
TRINITY_DN18874_c0_g2_i1|m.21752	TRINITY_DN18874_c0_g2_i1|m.21752	4	4	4	TRINITY_DN18874_c0_g2_i1|m.21752 type:5prime_partial len:852 (-) TRINITY_DN18874_c0_g2_i1:582-3137(-)	1	4	4	4	5.8	5.8	5.8	94.078	851	851	0	15.151	429080000	43	9978500	8				393	2276;3623;6396;7286	True;True;True;True	2331;3715;6570;7476	8258;13025;13026;13027;23376;26446;26447;26448	9395;14751;14752;14753;26600;30103;30104;30105	9395;14753;26600;30103			-1
TRINITY_DN18880_c0_g1_i1|m.21937	TRINITY_DN18880_c0_g1_i1|m.21937	7	7	7	TRINITY_DN18880_c0_g1_i1|m.21937 type:complete len:460 (-) TRINITY_DN18880_c0_g1_i1:78-1457(-)	1	7	7	7	24	24	24	51.897	459	459	0	25.787	1197000000	20	59849000	13				394	510;1297;2333;3435;4634;6760;6903	True;True;True;True;True;True;True	520;1329;2388;3518;4743;6938;7086	1865;1866;1867;1868;4574;4575;4576;8446;8447;12286;16835;24671;24672;25183	2116;2117;2118;2119;5104;5105;5106;9591;9592;13880;19101;28081;28082;28674	2117;5106;9592;13880;19101;28081;28674			-1
TRINITY_DN1889_c1_g1_i3|m.87570;TRINITY_DN1889_c1_g1_i2|m.87575	TRINITY_DN1889_c1_g1_i3|m.87570;TRINITY_DN1889_c1_g1_i2|m.87575	6;6	6;6	6;6	TRINITY_DN1889_c1_g1_i3|m.87570 type:5prime_partial len:264 (-) TRINITY_DN1889_c1_g1_i3:185-976(-);TRINITY_DN1889_c1_g1_i2|m.87575 type:5prime_partial len:323 (-) TRINITY_DN1889_c1_g1_i2:89-1057(-)	2	6	6	6	36.1	36.1	36.1	30.211	263	263;322	0	39.065	1432700000	12	119390000	13				395	970;1233;2126;3111;7389;7700	True;True;True;True;True;True	995;1264;2177;3182;7579;7899	3452;4367;4368;4369;7650;7651;7652;11092;26800;26801;26802;27881;27882;27883	3885;4875;4876;4877;8717;8718;8719;12523;30498;30499;30500;31717;31718;31719	3885;4876;8717;12523;30500;31718			-1;-1
TRINITY_DN18898_c0_g1_i1|m.21765	TRINITY_DN18898_c0_g1_i1|m.21765	7	7	7	TRINITY_DN18898_c0_g1_i1|m.21765 type:complete len:519 (+) TRINITY_DN18898_c0_g1_i1:208-1764(+)	1	7	7	7	18.5	18.5	18.5	57.955	518	518	0	24.18	1342900000	33	40693000	14				396	263;1941;3141;4189;5400;5547;6986	True;True;True;True;True;True;True	269;1987;3212;4293;5542;5692;7171	989;990;991;6988;11189;15250;15251;15252;19705;19706;20144;20145;25471;25472	1102;1103;1104;7963;12637;17307;17308;17309;22486;22487;22933;22934;29012;29013	1102;7963;12637;17308;22486;22934;29012			-1
TRINITY_DN18902_c0_g1_i1|m.172187	TRINITY_DN18902_c0_g1_i1|m.172187	1	1	1	TRINITY_DN18902_c0_g1_i1|m.172187 type:complete len:84 (+) TRINITY_DN18902_c0_g1_i1:96-347(+)	1	1	1	1	16.9	16.9	16.9	9.4749	83	83	0	4.4085	824190000	3	274730000	6				397	1378	TRUE	1412	4868;4869;4870;4871;4872;4873	5475;5476;5477;5478;5479;5480	5477			-1
TRINITY_DN18916_c0_g1_i2|m.172158;TRINITY_DN18916_c0_g1_i1|m.172167	TRINITY_DN18916_c0_g1_i2|m.172158	14;5	14;5	14;5	TRINITY_DN18916_c0_g1_i2|m.172158 type:5prime_partial len:353 (+) TRINITY_DN18916_c0_g1_i2:3-1061(+)	2	14	14	14	49.7	49.7	49.7	39.947	352	352;212	0	65.328	34983000000	21	1665900000	63				398	687;1106;1337;2425;2426;3335;4190;4683;5676;5741;6177;6348;6512;7416	True;True;True;True;True;True;True;True;True;True;True;True;True;True	705;1133;1370;2482;2483;2484;2485;3414;4294;4794;5823;5893;6348;6522;6689;7606	2480;2481;2482;3940;4712;4713;8757;8758;8759;8760;8761;8762;8763;8764;8765;8766;8767;8768;8769;8770;8771;8772;8773;8774;8775;8776;11894;11895;11896;11897;11898;11899;15253;15254;15255;15256;15257;15258;17068;17069;17070;17071;17072;20604;20605;20606;21028;21029;22620;22621;22622;23181;23182;23805;23806;26887;26888;26889;26890;26891;26892	2803;2804;2805;4423;5256;5257;9915;9916;9917;9918;9919;9920;9921;9922;9923;9924;9925;9926;9927;9928;9929;9930;9931;9932;9933;9934;13431;13432;13433;13434;13435;13436;17310;17311;17312;17313;17314;17315;19428;19429;19430;19431;19432;23439;23440;23441;23442;23443;23962;23963;25721;25722;25723;26360;26361;27086;27087;30592;30593;30594;30595;30596;30597	2805;4423;5256;9923;9934;13431;17313;19432;23440;23962;25722;26360;27087;30594	76	255	-1;-1
TRINITY_DN18930_c0_g1_i1|m.171904	TRINITY_DN18930_c0_g1_i1|m.171904	1	1	1	TRINITY_DN18930_c0_g1_i1|m.171904 type:complete len:221 (+) TRINITY_DN18930_c0_g1_i1:292-954(+)	1	1	1	1	5	5	5	25.645	220	220	0	4.7738	43613000	14	3115200	3				399	6217	TRUE	6388	22756;22757;22758	25880;25881;25882	25882			-1
TRINITY_DN18945_c0_g1_i1|m.171804	TRINITY_DN18945_c0_g1_i1|m.171804	14	14	14	TRINITY_DN18945_c0_g1_i1|m.171804 type:5prime_partial len:353 (+) TRINITY_DN18945_c0_g1_i1:1-1059(+)	1	14	14	14	54	54	54	38.111	352	352	0	62.49	5681800000	17	334230000	36				400	44;753;1716;1724;3410;3552;5568;5598;5901;7096;7097;7279;7488;7672	True;True;True;True;True;True;True;True;True;True;True;True;True;True	44;771;1757;1765;3492;3639;5714;5744;6060;7281;7282;7469;7683;7871	160;161;162;2671;2672;2673;6148;6149;6178;6179;6180;12198;12199;12200;12201;12746;12747;12748;20239;20318;20319;20320;21618;21619;21620;25818;25819;25820;25821;25822;25823;26430;27146;27147;27148;27769;27770;27771	180;181;182;2997;2998;2999;6959;6960;6989;6990;6991;13778;13779;13780;13781;14432;14433;14434;23051;23131;23132;23133;24624;24625;24626;29404;29405;29406;29407;29408;29409;30087;30892;30893;30894;31576;31577;31578	182;2999;6959;6991;13780;14434;23051;23131;24625;29404;29409;30087;30893;31577			-1
TRINITY_DN18945_c0_g2_i1|m.171809	TRINITY_DN18945_c0_g2_i1|m.171809	1	1	1	TRINITY_DN18945_c0_g2_i1|m.171809 type:internal len:106 (-) TRINITY_DN18945_c0_g2_i1:3-317(-)	1	1	1	1	8.6	8.6	8.6	11.871	105	105	0.0015711	3.4281	372870000	5	74573000	3				401	8042	TRUE	8246	29029;29030;29031	33014;33015;33016	33014			-1
TRINITY_DN18975_c0_g1_i1|m.172017	TRINITY_DN18975_c0_g1_i1|m.172017	15	15	15	TRINITY_DN18975_c0_g1_i1|m.172017 type:complete len:956 (-) TRINITY_DN18975_c0_g1_i1:195-3062(-)	1	15	15	15	25.5	25.5	25.5	108.57	955	955	0	71.262	9253100000	46	201150000	42				402	17;578;1101;1943;5264;5354;5442;5689;5812;6204;6378;6681;6917;7371;7489	True;True;True;True;True;True;True;True;True;True;True;True;True;True;True	17;589;1128;1989;5405;5496;5584;5836;5967;6375;6552;6859;7100;7561;7684	73;74;75;2071;3925;3926;3927;6991;6992;19285;19562;19563;19564;19565;19847;19848;19849;19850;19851;19852;20643;21301;21302;21303;21304;21305;22709;22710;23318;23319;23320;24415;25221;25222;26730;26731;26732;27149;27150;27151;27152;27153	88;89;90;91;2342;4408;4409;4410;7966;7967;22026;22325;22326;22327;22328;22631;22632;22633;22634;22635;22636;23481;24260;24261;24262;24263;24264;25822;25823;26536;26537;26538;27793;28715;28716;30425;30426;30427;30895;30896;30897;30898;30899	91;2342;4410;7966;22026;22326;22632;23481;24262;25823;26536;27793;28716;30426;30896			-1
TRINITY_DN19_c0_g1_i4|m.135856	TRINITY_DN19_c0_g1_i4|m.135856	1	1	1	TRINITY_DN19_c0_g1_i4|m.135856 type:internal len:560 (-) TRINITY_DN19_c0_g1_i4:1-1677(-)	1	1	1	1	4.1	4.1	4.1	62.564	559	559	0	8.0716	4448000000	11	404360000	10				403	1913	TRUE	1958	6895;6896;6897;6898;6899;6900;6901;6902;6903;6904	7862;7863;7864;7865;7866;7867;7868;7869;7870;7871	7863			-1
TRINITY_DN19_c0_g2_i1|m.135874	TRINITY_DN19_c0_g2_i1|m.135874	2	2	2	TRINITY_DN19_c0_g2_i1|m.135874 type:5prime_partial len:99 (-) TRINITY_DN19_c0_g2_i1:1559-1855(-)	1	2	2	2	29.6	29.6	29.6	10.844	98	98	0	8.2641	2694100000	6	449020000	4				404	4806;6779	True;True	4921;6959	17627;24740;24741;24742	20098;28155;28156;28157	20098;28157			-1
TRINITY_DN19_c1_g1_i3|m.135885;TRINITY_DN19_c1_g2_i1|m.135908;TRINITY_DN7864_c0_g1_i1|m.145642	TRINITY_DN19_c1_g1_i3|m.135885;TRINITY_DN19_c1_g2_i1|m.135908	6;6;1	6;6;1	6;6;1	TRINITY_DN19_c1_g1_i3|m.135885 type:5prime_partial len:109 (+) TRINITY_DN19_c1_g1_i3:3-329(+);TRINITY_DN19_c1_g2_i1|m.135908 type:5prime_partial len:109 (+) TRINITY_DN19_c1_g2_i1:3-329(+)	3	6	6	6	53.7	53.7	53.7	12.247	108	108;108;48	0	98.471	381810000000	7	54544000000	225				405	782;1453;3041;5455;5718;5719	True;True;True;True;True;True	800;1488;3112;5597;5866;5867;5868;5869	2763;2764;2765;2766;2767;2768;2769;5141;5142;5143;5144;5145;5146;5147;5148;5149;5150;5151;5152;5153;5154;5155;5156;10861;10862;10863;10864;10865;10866;10867;10868;10869;10870;10871;10872;10873;10874;19887;19888;19889;20795;20796;20797;20798;20799;20800;20801;20802;20803;20804;20805;20806;20807;20808;20809;20810;20811;20812;20813;20814;20815;20816;20817;20818;20819;20820;20821;20822;20823;20824;20…	3092;3093;3094;3095;3096;3097;3098;3099;5796;5797;5798;5799;5800;5801;5802;5803;5804;5805;5806;5807;5808;5809;5810;5811;5812;5813;5814;5815;5816;5817;5818;5819;5820;5821;5822;5823;5824;5825;12264;12265;12266;12267;12268;12269;12270;12271;12272;12273;12274;12275;12276;12277;12278;12279;12280;12281;12282;12283;12284;12285;12286;22671;22672;22673;23660;23661;23662;23663;23664;23665;23666;23667;23668…	3095;5805;12282;22673;23720;23826	77	58	-1;-1;-1
TRINITY_DN19_c1_g2_i1|m.135909	TRINITY_DN19_c1_g2_i1|m.135909	4	3	3	TRINITY_DN19_c1_g2_i1|m.135909 type:complete len:55 (+) TRINITY_DN19_c1_g2_i1:569-733(+)	1	4	3	3	70.4	50	50	6.4131	54	54	0	16.778	196450000000	4	49113000000	61				406	1407;1408;2896;5797	True;True;False;True	1441;1442;2965;2966;5949;5950;5951	4981;4982;4983;4984;4985;4986;4987;4988;4989;4990;4991;4992;10303;10304;10305;10306;10307;10308;10309;10310;10311;10312;10313;10314;10315;10316;10317;10318;10319;10320;10321;10322;10323;10324;10325;10326;10327;21210;21211;21212;21213;21214;21215;21216;21217;21218;21219;21220;21221;21222;21223;21224;21225;21226;21227;21228;21229;21230;21231;21232;21233;21234;21235;21236;21237;21238;21239;21240;212…	5612;5613;5614;5615;5616;5617;5618;5619;5620;5621;5622;5623;5624;5625;5626;5627;5628;5629;5630;5631;11639;11640;11641;11642;11643;11644;11645;11646;11647;11648;11649;11650;11651;11652;11653;11654;11655;11656;11657;11658;11659;11660;11661;11662;11663;11664;11665;11666;11667;11668;11669;11670;11671;11672;11673;11674;11675;11676;11677;11678;24161;24162;24163;24164;24165;24166;24167;24168;24169;24170…	5616;5626;11671;24192	78;79;80	13;24;31	-1
TRINITY_DN190_c0_g1_i1|m.34850;TRINITY_DN190_c0_g1_i2|m.34855	TRINITY_DN190_c0_g1_i1|m.34850;TRINITY_DN190_c0_g1_i2|m.34855	1;1	1;1	1;1	TRINITY_DN190_c0_g1_i1|m.34850 type:complete len:87 (-) TRINITY_DN190_c0_g1_i1:833-1093(-);TRINITY_DN190_c0_g1_i2|m.34855 type:complete len:202 (-) TRINITY_DN190_c0_g1_i2:339-944(-)	2	1	1	1	18.6	18.6	18.6	9.4808	86	86;201	0	3.6733	137090000	4	34272000	3				407	663	TRUE	680	2353;2354;2355	2654;2655;2656	2655			-1;-1
TRINITY_DN19031_c0_g1_i1|m.65689	TRINITY_DN19031_c0_g1_i1|m.65689	1	1	1	TRINITY_DN19031_c0_g1_i1|m.65689 type:complete len:215 (+) TRINITY_DN19031_c0_g1_i1:175-819(+)	1	1	1	1	8.4	8.4	8.4	25.187	214	214	0	5.2528	53040000	9	5893300	2				408	7394	TRUE	7584	26816;26817	30514;30515	30514			-1
TRINITY_DN19079_c0_g1_i1|m.65431	TRINITY_DN19079_c0_g1_i1|m.65431	3	3	3	TRINITY_DN19079_c0_g1_i1|m.65431 type:internal len:228 (+) TRINITY_DN19079_c0_g1_i1:3-683(+)	1	3	3	3	20.3	20.3	20.3	24.409	227	227	0	14.398	745400000	11	67764000	8				409	1919;2546;3399	True;True;True	1964;2609;3481	6920;6921;9167;9168;9169;12158;12159;12160	7887;7888;10363;10364;10365;13737;13738;13739	7888;10365;13738			-1
TRINITY_DN19091_c0_g1_i3|m.65312	TRINITY_DN19091_c0_g1_i3|m.65312	1	1	1	TRINITY_DN19091_c0_g1_i3|m.65312 type:complete len:300 (-) TRINITY_DN19091_c0_g1_i3:42-941(-)	1	1	1	1	4	4	4	33.962	299	299	0	5.2005	210630000	18	11702000	3				410	6458	TRUE	6634	23601;23602;23603	26854;26855;26856	26856			-1
TRINITY_DN19093_c0_g1_i1|m.65403	TRINITY_DN19093_c0_g1_i1|m.65403	5	5	5	TRINITY_DN19093_c0_g1_i1|m.65403 type:5prime_partial len:161 (-) TRINITY_DN19093_c0_g1_i1:970-1452(-)	1	5	5	5	36.2	36.2	36.2	18.016	160	160	0	22.607	1789800000	10	178980000	13				411	1186;2750;4121;4734;5732	True;True;True;True;True	1215;2816;4224;4846;5883	4221;4222;4223;9814;9815;9816;15017;15018;15019;17363;17364;20992;20993	4723;4724;4725;11102;11103;11104;17052;17053;17054;19800;19801;23920;23921	4725;11102;17052;19800;23921			-1
TRINITY_DN19099_c0_g1_i1|m.65583	TRINITY_DN19099_c0_g1_i1|m.65583	5	5	5	TRINITY_DN19099_c0_g1_i1|m.65583 type:complete len:253 (+) TRINITY_DN19099_c0_g1_i1:226-984(+)	1	5	5	5	25	25	25	27.703	252	252	0	17.358	2172500000	11	197500000	14				412	438;1172;1959;2204;5081	True;True;True;True;True	447;1199;2005;2256;5206	1574;1575;1576;4160;4161;4162;4163;7066;7067;7941;7942;18620;18621;18622	1757;1758;1759;4654;4655;4656;4657;8055;8056;9046;9047;21250;21251;21252	1758;4655;8056;9047;21251			-1
TRINITY_DN1910_c0_g1_i2|m.110403;TRINITY_DN1910_c0_g1_i1|m.110394	TRINITY_DN1910_c0_g1_i2|m.110403	4;1	4;1	4;1	TRINITY_DN1910_c0_g1_i2|m.110403 type:complete len:137 (+) TRINITY_DN1910_c0_g1_i2:707-1117(+)	2	4	4	4	38.2	38.2	38.2	14.461	136	136;94	0	21.813	2115000000	7	302150000	12				413	206;3783;4845;6391	True;True;True;True	211;3879;4961;6565	793;794;795;796;797;798;13648;17779;17780;17781;23361;23362	892;893;894;895;896;897;15486;20293;20294;20295;26585;26586	894;15486;20295;26586			-1;-1
TRINITY_DN19170_c0_g1_i1|m.59159	TRINITY_DN19170_c0_g1_i1|m.59159	1	1	1	TRINITY_DN19170_c0_g1_i1|m.59159 type:3prime_partial len:124 (+) TRINITY_DN19170_c0_g1_i1:68-436(+)	1	1	1	1	18.7	18.7	18.7	13.516	123	123	0	8.0391	282960000	6	47160000	2				414	6324	TRUE	6497	23094;23095	26266;26267	26266			-1
TRINITY_DN19195_c0_g1_i1|m.59079	TRINITY_DN19195_c0_g1_i1|m.59079	9	9	9	TRINITY_DN19195_c0_g1_i1|m.59079 type:complete len:330 (+) TRINITY_DN19195_c0_g1_i1:63-1052(+)	1	9	9	9	37.4	37.4	37.4	34.459	329	329	0	42.697	7475000000	19	393420000	26				415	519;976;2300;2985;3654;4541;6694;7407;8044	True;True;True;True;True;True;True;True;True	529;1002;2355;3056;3749;4648;6872;7597;8248	1893;1894;1895;3474;8320;8321;8322;8323;10691;10692;10693;13164;13165;13166;16521;16522;16523;24454;26849;26850;29039;29040;29041;29042;29043;29044	2146;2147;2148;3907;9458;9459;9460;9461;12077;12078;12079;14942;14943;14944;18762;18763;18764;27833;30549;30550;33024;33025;33026;33027;33028;33029	2146;3907;9459;12078;14942;18762;27833;30550;33026			-1
TRINITY_DN19301_c0_g1_i1|m.1394	TRINITY_DN19301_c0_g1_i1|m.1394	1	1	1	TRINITY_DN19301_c0_g1_i1|m.1394 type:complete len:119 (+) TRINITY_DN19301_c0_g1_i1:114-470(+)	1	1	1	1	7.6	7.6	7.6	13.824	118	118	0.0015337	3.0921	253750000	3	84583000	3				416	1242	TRUE	1273	4390;4391;4392	4898;4899;4900	4899			-1
TRINITY_DN19338_c0_g1_i1|m.1348	TRINITY_DN19338_c0_g1_i1|m.1348	1	1	1	TRINITY_DN19338_c0_g1_i1|m.1348 type:complete len:171 (-) TRINITY_DN19338_c0_g1_i1:217-729(-)	1	1	1	1	7.1	7.1	7.1	18.8	170	170	0.0015601	3.3557	65206000	11	5927800	3				417	61	TRUE	61	236;237;238	273;274;275	274			-1
TRINITY_DN19364_c0_g1_i1|m.1364	TRINITY_DN19364_c0_g1_i1|m.1364	1	1	1	TRINITY_DN19364_c0_g1_i1|m.1364 type:internal len:336 (+) TRINITY_DN19364_c0_g1_i1:1-1005(+)	1	1	1	1	6.3	6.3	6.3	35.904	335	335	0	7.5127	103610000	16	6475900	3				418	7461	TRUE	7656	27067;27068;27069	30807;30808;30809	30808			-1
TRINITY_DN19364_c0_g2_i1|m.1369	TRINITY_DN19364_c0_g2_i1|m.1369	2	2	2	TRINITY_DN19364_c0_g2_i1|m.1369 type:internal len:74 (+) TRINITY_DN19364_c0_g2_i1:3-221(+)	1	2	2	2	28.8	28.8	28.8	7.954	73	73	0.0014782	2.7825	189530000	5	37905000	2				419	5881;7750	True;True	6038;7949	21525;28042	24512;31899	24512;31899			-1
TRINITY_DN19399_c0_g1_i2|m.1446	TRINITY_DN19399_c0_g1_i2|m.1446	4	4	4	TRINITY_DN19399_c0_g1_i2|m.1446 type:complete len:273 (-) TRINITY_DN19399_c0_g1_i2:87-905(-)	1	4	4	4	23.9	23.9	23.9	29.722	272	272	0	13.941	837170000	17	49246000	6				420	5195;5259;5586;7982	True;True;True;True	5333;5400;5732;8182	19068;19269;19270;20286;20287;20288;28793;28794	21773;22008;22009;23099;23100;23101;32733;32734	21773;22009;23101;32734			-1
TRINITY_DN19441_c0_g1_i1|m.28417;TRINITY_DN19441_c0_g1_i2|m.28409	TRINITY_DN19441_c0_g1_i1|m.28417;TRINITY_DN19441_c0_g1_i2|m.28409	1;1	1;1	1;1	TRINITY_DN19441_c0_g1_i1|m.28417 type:complete len:220 (+) TRINITY_DN19441_c0_g1_i1:282-941(+);TRINITY_DN19441_c0_g1_i2|m.28409 type:complete len:620 (+) TRINITY_DN19441_c0_g1_i2:282-2141(+)	2	1	1	1	7.3	7.3	7.3	24.661	219	219;619	0	4.283	44894000	7	6413400	2				421	8065	TRUE	8269	29119;29120	33116;33117	33117			-1;-1
TRINITY_DN1945_c0_g1_i2|m.110874;TRINITY_DN1945_c0_g1_i1|m.110866	TRINITY_DN1945_c0_g1_i2|m.110874;TRINITY_DN1945_c0_g1_i1|m.110866	9;7	9;7	9;7	TRINITY_DN1945_c0_g1_i2|m.110874 type:complete len:205 (+) TRINITY_DN1945_c0_g1_i2:287-901(+);TRINITY_DN1945_c0_g1_i1|m.110866 type:complete len:106 (+) TRINITY_DN1945_c0_g1_i1:1018-1335(+)	2	9	9	9	51.5	51.5	51.5	22.382	204	204;105	0	50.324	44055000000	13	3388800000	41				422	1879;2940;2965;2966;3911;5403;6886;7295;7695	True;True;True;True;True;True;True;True;True	1923;3011;3036;3037;4010;5545;7069;7485;7894	6799;6800;6801;10480;10481;10482;10483;10484;10485;10486;10602;10603;10604;10605;10606;10607;10608;10609;10610;10611;10612;10613;10614;10615;10616;14153;19711;19712;25119;25120;25121;26477;26478;26479;26480;27856;27857;27858;27859	7742;7743;7744;11839;11840;11841;11842;11843;11844;11845;11846;11975;11976;11977;11978;11979;11980;11981;11982;11983;11984;11985;11986;11987;11988;11989;11990;11991;11992;11993;16035;22492;22493;28596;28597;28598;30135;30136;30137;30138;31686;31687;31688;31689	7742;11840;11981;11993;16035;22492;28596;30136;31686			-1;-1
TRINITY_DN19468_c0_g1_i1|m.28632	TRINITY_DN19468_c0_g1_i1|m.28632	2	2	2	TRINITY_DN19468_c0_g1_i1|m.28632 type:3prime_partial len:72 (+) TRINITY_DN19468_c0_g1_i1:144-356(+)	1	2	2	2	25.4	25.4	25.4	7.9097	71	71	0.0015302	3.0767	278180000	4	69544000	3				423	4399;4909	True;True	4504;5026	16000;17982;17983;17984	18171;20522;20523;20524	18171;20522			-1
TRINITY_DN19629_c0_g1_i2|m.160576	TRINITY_DN19629_c0_g1_i2|m.160576	1	1	1	TRINITY_DN19629_c0_g1_i2|m.160576 type:5prime_partial len:344 (-) TRINITY_DN19629_c0_g1_i2:144-1175(-)	1	1	1	1	3.8	3.8	3.8	37.302	343	343	0.0015083	2.916	26710000	19	1405800	2				424	4398	TRUE	4503	15998;15999	18169;18170	18170			-1
TRINITY_DN1966_c0_g1_i4|m.111015;TRINITY_DN1966_c0_g1_i2|m.111027	TRINITY_DN1966_c0_g1_i4|m.111015;TRINITY_DN1966_c0_g1_i2|m.111027	12;12	12;12	12;12	TRINITY_DN1966_c0_g1_i4|m.111015 type:complete len:350 (-) TRINITY_DN1966_c0_g1_i4:475-1524(-);TRINITY_DN1966_c0_g1_i2|m.111027 type:complete len:357 (-) TRINITY_DN1966_c0_g1_i2:312-1382(-)	2	12	12	12	44.1	44.1	44.1	38.615	349	349;356	0	44.336	6164800000	18	342490000	33				425	497;1312;2065;3254;4407;4662;4709;4778;5082;5401;7053;7682	True;True;True;True;True;True;True;True;True;True;True;True	507;1344;2114;3328;4512;4771;4821;4892;5207;5543;7238;7881	1824;1825;1826;4620;4621;7424;7425;7426;7427;7428;7429;11563;11564;11565;11566;11567;16017;16018;16019;16917;16918;16919;17295;17520;17521;17522;17523;17524;17525;18623;18624;18625;19707;25692;27812;27813;27814	2075;2076;2077;5150;5151;8458;8459;8460;8461;8462;8463;8464;13064;13065;13066;13067;13068;18188;18189;18190;19199;19200;19201;19727;19974;19975;19976;19977;19978;19979;21253;21254;21255;22488;29271;31625;31626;31627	2077;5150;8461;13068;18189;19201;19727;19978;21254;22488;29271;31626			-1;-1
TRINITY_DN1967_c0_g1_i4|m.110285;TRINITY_DN1967_c0_g1_i3|m.110295;TRINITY_DN1967_c0_g1_i5|m.110306;TRINITY_DN1967_c0_g1_i3|m.110297;TRINITY_DN1967_c0_g1_i5|m.110310	TRINITY_DN1967_c0_g1_i4|m.110285;TRINITY_DN1967_c0_g1_i3|m.110295;TRINITY_DN1967_c0_g1_i5|m.110306	10;7;5;3;2	10;7;5;3;2	10;7;5;3;2	TRINITY_DN1967_c0_g1_i4|m.110285 type:complete len:614 (-) TRINITY_DN1967_c0_g1_i4:1258-3099(-);TRINITY_DN1967_c0_g1_i3|m.110295 type:complete len:486 (-) TRINITY_DN1967_c0_g1_i3:1761-3218(-);TRINITY_DN1967_c0_g1_i5|m.110306 type:complete len:405 (-) TRINI	5	10	10	10	21.7	21.7	21.7	67.303	613	613;485;404;99;63	0	28.415	1294300000	34	38067000	21				426	1198;2195;2600;3101;3153;4171;4404;6224;7149;7642	True;True;True;True;True;True;True;True;True;True	1228;2247;2664;3172;3224;4274;4509;6395;7335;7841	4259;7892;7893;9329;9330;9331;11061;11214;11215;11216;15183;15184;16013;16014;22774;22775;25995;25996;25997;25998;27679	4763;8984;8985;10530;10531;10532;12492;12664;12665;12666;17224;17225;18184;18185;25898;25899;29583;29584;29585;29586;31477	4763;8984;10530;12492;12664;17225;18184;25898;29584;31477			-1;-1;-1;-1;-1
TRINITY_DN1969_c0_g1_i1|m.110034	TRINITY_DN1969_c0_g1_i1|m.110034	6	6	6	TRINITY_DN1969_c0_g1_i1|m.110034 type:complete len:182 (-) TRINITY_DN1969_c0_g1_i1:1227-1772(-)	1	6	6	6	44.8	44.8	44.8	20.975	181	181	0	27.232	956880000	11	86989000	9				427	228;4134;7029;7369;7370;8102	True;True;True;True;True;True	234;4237;7214;7559;7560;8307	869;870;871;15061;15062;15063;25600;25601;26728;26729;29235;29236	975;976;977;17098;17099;17100;29150;29151;30423;30424;33238;33239	977;17099;29150;30423;30424;33238			-1
TRINITY_DN197_c1_g1_i1|m.36820	TRINITY_DN197_c1_g1_i1|m.36820	20	20	20	TRINITY_DN197_c1_g1_i1|m.36820 type:complete len:570 (+) TRINITY_DN197_c1_g1_i1:134-1843(+)	1	20	20	20	39	39	39	63.516	569	569	0	86.981	10157000000	33	307790000	64				428	871;1676;2041;2175;2766;2767;2969;3782;4451;4924;5220;5294;5610;5880;6390;6683;7069;7444;7708;8038	True;True;True;True;True;True;True;True;True;True;True;True;True;True;True;True;True;True;True;True	892;1714;2089;2226;2833;2834;3040;3878;4557;5041;5360;5436;5756;6037;6564;6861;7254;7638;7907;8242	3148;3149;5963;5964;5965;5966;5967;5968;7340;7341;7834;7835;9861;9862;9863;9864;9865;10624;10625;10626;10627;10628;13645;13646;13647;16197;18023;18024;19145;19146;19147;19375;19376;19377;20370;20371;20372;20373;20374;20375;20376;20377;21522;21523;21524;23358;23359;23360;24418;24419;24420;24421;24422;24423;25738;25739;25740;27009;27010;27011;27012;27013;27907;27908;29021	3555;3556;6760;6761;6762;6763;6764;6765;8357;8358;8916;8917;11149;11150;11151;11152;11153;12004;12005;12006;12007;12008;15483;15484;15485;18382;20567;20568;21873;21874;21875;22122;22123;22124;23189;23190;23191;23192;23193;23194;23195;23196;24509;24510;24511;26582;26583;26584;27796;27797;27798;27799;27800;27801;29323;29324;29325;30740;30741;30742;30743;30744;31747;31748;33003	3555;6760;8358;8916;11150;11153;12008;15485;18382;20568;21875;22124;23196;24510;26582;27797;29323;30743;31748;33003			-1
TRINITY_DN19714_c1_g2_i1|m.42789	TRINITY_DN19714_c1_g2_i1|m.42789	3	2	2	TRINITY_DN19714_c1_g2_i1|m.42789 type:5prime_partial len:146 (-) TRINITY_DN19714_c1_g2_i1:230-667(-)	1	3	2	2	25.5	20.7	20.7	16.54	145	145	0	6.5063	1387700000	9	154180000	5				429	1765;2758;4584	True;True;False	1806;2825;4691	6348;6349;6350;9836;9837;9838;16642;16643	7207;7208;7209;11124;11125;11126;18884;18885	7207;11125;18885			-1
TRINITY_DN19735_c0_g2_i1|m.42840	TRINITY_DN19735_c0_g2_i1|m.42840	8	8	8	TRINITY_DN19735_c0_g2_i1|m.42840 type:internal len:426 (+) TRINITY_DN19735_c0_g2_i1:1-1275(+)	1	8	8	8	21.9	21.9	21.9	47.352	425	425	0	45.023	3096500000	23	134630000	28				430	2329;2330;2440;2763;4054;4254;6654;7467	True;True;True;True;True;True;True;True	2384;2385;2499;2830;4156;4358;6832;7662	8409;8410;8411;8412;8413;8414;8808;8809;8810;8811;8812;8813;9851;9852;9853;9854;9855;14799;14800;14801;15463;15464;24309;24310;24311;27091;27092;27093	9551;9552;9553;9554;9555;9556;9966;9967;9968;9969;9970;9971;11139;11140;11141;11142;11143;16809;16810;16811;17560;17561;27669;27670;27671;30831;30832;30833	9553;9556;9969;11139;16809;17560;27670;30833			-1
TRINITY_DN19738_c0_g1_i1|m.42828	TRINITY_DN19738_c0_g1_i1|m.42828	5	5	5	TRINITY_DN19738_c0_g1_i1|m.42828 type:complete len:198 (-) TRINITY_DN19738_c0_g1_i1:6-599(-)	1	5	5	5	29.9	29.9	29.9	22.631	197	197	0	16.491	878490000	10	87849000	13				431	2107;3268;5765;6434;7552	True;True;True;True;True	2157;3344;5917;6608;7748	7589;7590;7591;11611;11612;11613;21098;21099;21100;21101;23499;23500;27359;27360	8650;8651;8652;13115;13116;13117;24037;24038;24039;24040;26727;26728;31122;31123	8650;13115;24038;26727;31122			-1
TRINITY_DN1976_c0_g1_i4|m.110510	TRINITY_DN1976_c0_g1_i4|m.110510	9	9	9	TRINITY_DN1976_c0_g1_i4|m.110510 type:complete len:517 (-) TRINITY_DN1976_c0_g1_i4:1387-2937(-)	1	9	9	9	26.2	26.2	26.2	55.601	516	516	0	43.615	1448600000	29	49951000	21				432	1038;1113;2986;3920;4528;4575;6264;7662;7807	True;True;True;True;True;True;True;True;True	1064;1140;3057;4019;4634;4682;6435;7861;8006	3711;3712;3959;3960;3961;10694;10695;10696;14189;14190;14191;16472;16473;16614;22919;22920;27738;27739;28224;28225;28226	4184;4185;4442;4443;4444;12080;12081;12082;16073;16074;16075;18705;18706;18855;26069;26070;31538;31539;32100;32101;32102	4184;4443;12082;16073;18705;18855;26070;31539;32101			-1
TRINITY_DN19762_c0_g1_i1|m.42879	TRINITY_DN19762_c0_g1_i1|m.42879	5	5	5	TRINITY_DN19762_c0_g1_i1|m.42879 type:5prime_partial len:406 (+) TRINITY_DN19762_c0_g1_i1:1-1218(+)	1	5	5	5	26.4	26.4	26.4	45.279	405	405	0	18.056	1282300000	20	64113000	11				433	455;2466;4144;5532;7045	True;True;True;True;True	464;2527;4247;5676;7230	1638;8903;8904;15091;15092;15093;20096;20097;20098;25674;25675	1850;10068;10069;17128;17129;17130;22885;22886;22887;29253;29254	1850;10069;17130;22886;29253			-1
TRINITY_DN19762_c0_g2_i1|m.42885	TRINITY_DN19762_c0_g2_i1|m.42885	5	5	5	TRINITY_DN19762_c0_g2_i1|m.42885 type:internal len:315 (-) TRINITY_DN19762_c0_g2_i1:3-944(-)	1	5	5	5	28.7	28.7	28.7	34.543	314	314	0	28.41	1328900000	13	102220000	12				434	2165;2793;4043;4637;8129	True;True;True;True;True	2216;2860;4145;4746;8334	7801;7802;7803;7804;9949;9950;14767;14768;16841;16842;29322;29323;29324	8882;8883;8884;8885;11251;11252;16777;16778;19107;19108;33334;33335;33336	8883;11252;16778;19108;33334			-1
TRINITY_DN1977_c0_g1_i1|m.110375;TRINITY_DN1977_c0_g1_i6|m.110385	TRINITY_DN1977_c0_g1_i1|m.110375;TRINITY_DN1977_c0_g1_i6|m.110385	1;1	1;1	1;1	TRINITY_DN1977_c0_g1_i1|m.110375 type:complete len:585 (-) TRINITY_DN1977_c0_g1_i1:856-2610(-);TRINITY_DN1977_c0_g1_i6|m.110385 type:complete len:773 (-) TRINITY_DN1977_c0_g1_i6:192-2510(-)	2	1	1	1	2.4	2.4	2.4	66.933	584	584;772	0	4.5344	16472000	36	457540	1				435	1353	TRUE	1386	4811	5415	5415			-1;-1
TRINITY_DN19799_c0_g1_i1|m.42899	TRINITY_DN19799_c0_g1_i1|m.42899	2	2	2	TRINITY_DN19799_c0_g1_i1|m.42899 type:complete len:299 (-) TRINITY_DN19799_c0_g1_i1:198-1094(-)	1	2	2	2	6.4	6.4	6.4	34.691	298	298	0	3.7087	187160000	19	9850500	2				436	270;2811	True;True	276;2879	1008;1009;10009	1121;1122;11321	1122;11321			-1
TRINITY_DN19814_c0_g1_i2|m.108920;TRINITY_DN19814_c0_g1_i3|m.108916	TRINITY_DN19814_c0_g1_i2|m.108920;TRINITY_DN19814_c0_g1_i3|m.108916	4;4	4;4	4;4	TRINITY_DN19814_c0_g1_i2|m.108920 type:5prime_partial len:213 (-) TRINITY_DN19814_c0_g1_i2:154-792(-);TRINITY_DN19814_c0_g1_i3|m.108916 type:5prime_partial len:263 (-) TRINITY_DN19814_c0_g1_i3:154-942(-)	2	4	4	4	30.2	30.2	30.2	23.976	212	212;262	0	19.382	5090200000	9	565580000	18				437	2278;3852;7001;8103	True;True;True;True	2333;3950;7186;8308	8260;8261;13920;13921;13922;13923;13924;13925;13926;13927;25505;25506;25507;25508;25509;29237;29238;29239	9397;9398;15783;15784;15785;15786;15787;15788;15789;15790;29046;29047;29048;29049;29050;33240;33241;33242	9397;15784;29050;33240			-1;-1
TRINITY_DN1983_c0_g1_i1|m.110059;TRINITY_DN959_c0_g1_i2|m.94205;TRINITY_DN1983_c0_g1_i2|m.110046;TRINITY_DN959_c0_g2_i1|m.94211	TRINITY_DN1983_c0_g1_i1|m.110059;TRINITY_DN959_c0_g1_i2|m.94205	17;10;5;3	17;10;5;3	1;0;1;0	TRINITY_DN1983_c0_g1_i1|m.110059 type:5prime_partial len:486 (-) TRINITY_DN1983_c0_g1_i1:113-1570(-);TRINITY_DN959_c0_g1_i2|m.94205 type:complete len:450 (+) TRINITY_DN959_c0_g1_i2:98-1447(+)	4	17	17	1	48.9	48.9	4.1	53.871	485	485;449;210;314	0	92.4	55239000000	23	2401700000	92				438	145;483;494;542;1115;1419;1854;1859;3224;4110;4377;4757;5431;5771;5772;6678;7199	True;True;True;True;True;True;True;True;True;True;True;True;True;True;True;True;True	146;493;504;552;1142;1453;1898;1903;3298;4213;4482;4870;5573;5923;5924;6856;7385	517;518;519;520;521;522;1761;1762;1792;1793;1794;1795;1796;1797;1958;3968;3969;3970;5020;5021;5022;6710;6711;6712;6713;6714;6725;6726;11438;11439;11440;11441;11442;11443;11444;14990;14991;14992;14993;14994;15947;15948;15949;15950;15951;15952;17443;19816;19817;19818;19819;19820;19821;21113;21114;21115;21116;21117;21118;21119;21120;21121;21122;21123;21124;21125;21126;24403;24404;24405;24406;24407;2…	597;598;599;600;601;602;2007;2008;2039;2040;2041;2042;2043;2044;2215;4451;4452;4453;5660;5661;5662;5663;7640;7641;7642;7643;7644;7655;7656;12914;12915;12916;12917;12918;12919;12920;12921;12922;12923;12924;12925;12926;12927;12928;12929;12930;17023;17024;17025;17026;17027;18117;18118;18119;18120;18121;18122;19891;22597;22598;22599;22600;22601;22602;24052;24053;24054;24055;24056;24057;24058;24059;24…	601;2008;2039;2215;4453;5661;7642;7656;12926;17026;18118;19891;22597;24054;24061;27782;29756			-1;-1;-1;-1
TRINITY_DN1983_c0_g1_i2|m.110045	TRINITY_DN1983_c0_g1_i2|m.110045	12	1	1	TRINITY_DN1983_c0_g1_i2|m.110045 type:complete len:249 (-) TRINITY_DN1983_c0_g1_i2:113-859(-)	1	12	1	1	71	4.4	4.4	27.82	248	248	0.0015049	2.8882	83478000	15	5565200	1				439	145;483;542;1115;1854;1859;3224;4110;4377;5431;7088;7199	False;False;False;False;False;False;False;False;False;False;True;False	146;493;552;1142;1898;1903;3298;4213;4482;5573;7273;7385	517;518;519;520;521;522;1761;1762;1958;3968;3969;3970;6710;6711;6712;6713;6714;6725;6726;11438;11439;11440;11441;11442;11443;11444;14990;14991;14992;14993;14994;15947;15948;15949;15950;15951;15952;19816;19817;19818;19819;19820;19821;25791;26147;26148;26149;26150;26151;26152;26153	597;598;599;600;601;602;2007;2008;2215;4451;4452;4453;7640;7641;7642;7643;7644;7655;7656;12914;12915;12916;12917;12918;12919;12920;12921;12922;12923;12924;12925;12926;12927;12928;12929;12930;17023;17024;17025;17026;17027;18117;18118;18119;18120;18121;18122;22597;22598;22599;22600;22601;22602;29377;29750;29751;29752;29753;29754;29755;29756;29757;29758	601;2008;2215;4453;7642;7656;12926;17026;18118;22597;29377;29756			-1
TRINITY_DN19836_c0_g1_i5|m.108986	TRINITY_DN19836_c0_g1_i5|m.108986	2	2	2	TRINITY_DN19836_c0_g1_i5|m.108986 type:complete len:98 (-) TRINITY_DN19836_c0_g1_i5:3363-3656(-)	1	2	2	2	37.1	37.1	37.1	11.014	97	97	0	9.7614	252200000	5	50439000	6				440	880;3487	True;True	901;3571	3175;3176;12508;12509;12510;12511	3582;3583;14133;14134;14135;14136	3582;14135			-1
TRINITY_DN1987_c0_g1_i1|m.110138	TRINITY_DN1987_c0_g1_i1|m.110138	5	5	5	TRINITY_DN1987_c0_g1_i1|m.110138 type:complete len:332 (+) TRINITY_DN1987_c0_g1_i1:56-1051(+)	1	5	5	5	26.6	26.6	26.6	35.909	331	331	0	20.566	1790000000	10	179000000	12				441	2324;3392;3393;5103;5292	True;True;True;True;True	2379;3474;3475;5230;5434	8392;8393;8394;12140;12141;12142;12143;12144;12145;12146;18714;19371	9534;9535;9536;13717;13718;13719;13720;13721;13722;13723;21367;22118	9536;13718;13721;21367;22118			-1
TRINITY_DN1992_c1_g1_i5|m.111082;TRINITY_DN1992_c1_g1_i4|m.111084;TRINITY_DN1992_c1_g1_i3|m.111080	TRINITY_DN1992_c1_g1_i5|m.111082;TRINITY_DN1992_c1_g1_i4|m.111084;TRINITY_DN1992_c1_g1_i3|m.111080	2;2;2	2;2;2	2;2;2	TRINITY_DN1992_c1_g1_i5|m.111082 type:complete len:116 (+) TRINITY_DN1992_c1_g1_i5:1057-1404(+);TRINITY_DN1992_c1_g1_i4|m.111084 type:complete len:116 (+) TRINITY_DN1992_c1_g1_i4:242-589(+);TRINITY_DN1992_c1_g1_i3|m.111080 type:complete len:116 (+) TRINITY	3	2	2	2	19.1	19.1	19.1	12.26	115	115;115;115	0	5.0526	221820000	7	31688000	1				442	3010;5434	True;True	3081;5576	10764;10765;19825	12154;12155;22606	12155;22606			-1;-1;-1
TRINITY_DN1992_c1_g2_i1|m.111092;TRINITY_DN1992_c1_g2_i2|m.111089	TRINITY_DN1992_c1_g2_i1|m.111092;TRINITY_DN1992_c1_g2_i2|m.111089	2;2	2;2	2;2	TRINITY_DN1992_c1_g2_i1|m.111092 type:3prime_partial len:101 (+) TRINITY_DN1992_c1_g2_i1:809-1108(+);TRINITY_DN1992_c1_g2_i2|m.111089 type:3prime_partial len:104 (+) TRINITY_DN1992_c1_g2_i2:240-548(+)	2	2	2	2	35	35	35	11.043	100	100;103	0	15.05	1196500000	6	199410000	7				443	5124;7657	True;True	5252;7856	18776;18777;18778;18779;27724;27725;27726	21438;21439;21440;21441;31522;31523;31524	21441;31524			-1;-1
TRINITY_DN1993_c0_g1_i4|m.110854;TRINITY_DN1993_c0_g1_i3|m.110848	TRINITY_DN1993_c0_g1_i4|m.110854;TRINITY_DN1993_c0_g1_i3|m.110848	4;3	4;3	4;3	TRINITY_DN1993_c0_g1_i4|m.110854 type:5prime_partial len:385 (-) TRINITY_DN1993_c0_g1_i4:469-1623(-);TRINITY_DN1993_c0_g1_i3|m.110848 type:5prime_partial len:382 (-) TRINITY_DN1993_c0_g1_i3:458-1603(-)	2	4	4	4	15.4	15.4	15.4	43.174	384	384;381	0	14.465	636360000	19	33493000	13				444	897;906;4257;5857	True;True;True;True	918;927;4361;6014	3229;3230;3231;3232;3264;3265;3266;15469;15470;15471;21448;21449;21450	3639;3640;3641;3642;3683;3684;3685;17566;17567;17568;24429;24430;24431	3640;3685;17566;24429			-1;-1
TRINITY_DN20034_c0_g1_i2|m.39672	TRINITY_DN20034_c0_g1_i2|m.39672	7	7	7	TRINITY_DN20034_c0_g1_i2|m.39672 type:complete len:247 (+) TRINITY_DN20034_c0_g1_i2:55-795(+)	1	7	7	7	35.8	35.8	35.8	27.594	246	246	0	24.893	3181000000	16	198820000	19				445	509;2101;3032;5850;6484;7516;7886	True;True;True;True;True;True;True	519;2151;3103;6006;6661;7711;8086	1862;1863;1864;7567;7568;7569;7570;10827;10828;10829;10830;10831;10832;21418;23708;27238;27239;28470;28471;28472	2113;2114;2115;8622;8623;8624;8625;12224;12225;12226;12227;12228;12229;24389;26976;30989;30990;32370;32371;32372	2113;8623;12224;24389;26976;30990;32371			-1
TRINITY_DN20066_c1_g1_i4|m.39760;TRINITY_DN20066_c1_g1_i3|m.39738;TRINITY_DN20066_c1_g1_i2|m.39746	TRINITY_DN20066_c1_g1_i4|m.39760;TRINITY_DN20066_c1_g1_i3|m.39738;TRINITY_DN20066_c1_g1_i2|m.39746	1;1;1	1;1;1	1;1;1	TRINITY_DN20066_c1_g1_i4|m.39760 type:complete len:153 (-) TRINITY_DN20066_c1_g1_i4:132-590(-);TRINITY_DN20066_c1_g1_i3|m.39738 type:complete len:249 (-) TRINITY_DN20066_c1_g1_i3:132-878(-);TRINITY_DN20066_c1_g1_i2|m.39746 type:complete len:384 (-) TRINITY	3	1	1	1	9.9	9.9	9.9	16.975	152	152;248;383	0	4.8309	0	9	0	1				446	5580	TRUE	5726	20270	23083	23083			-1;-1;-1
TRINITY_DN2008_c2_g1_i4|m.164646	TRINITY_DN2008_c2_g1_i4|m.164646	6	6	6	TRINITY_DN2008_c2_g1_i4|m.164646 type:complete len:242 (-) TRINITY_DN2008_c2_g1_i4:1149-1874(-)	1	6	6	6	28.6	28.6	28.6	25.493	241	241	0	21.194	3828000000	15	255200000	17				447	9;430;2645;5131;5132;6584	True;True;True;True;True;True	9;439;2709;5260;5261;6762	38;39;40;41;42;1561;1562;9474;9475;9476;18803;18804;18805;18806;18807;18808;24045	46;47;48;49;50;1744;1745;10705;10706;10707;21465;21466;21467;21468;21469;21470;27351	49;1744;10706;21466;21469;27351			-1
TRINITY_DN202_c0_g1_i1|m.49571	TRINITY_DN202_c0_g1_i1|m.49571	3	3	3	TRINITY_DN202_c0_g1_i1|m.49571 type:5prime_partial len:123 (+) TRINITY_DN202_c0_g1_i1:2-370(+)	1	3	3	3	27.9	27.9	27.9	14.054	122	122	0	8.8689	28147000000	8	3518300000	19				448	204;6077;7603	True;True;True	208;209;6242;7801	777;778;779;780;781;782;783;784;785;786;787;788;789;22224;22225;22226;27561	873;874;875;876;877;878;879;880;881;882;883;884;885;886;887;888;25285;25286;25287;25288;25289;25290;31354	882;25287;31354	81	93	-1
TRINITY_DN20238_c0_g1_i1|m.180479	TRINITY_DN20238_c0_g1_i1|m.180479	1	1	1	TRINITY_DN20238_c0_g1_i1|m.180479 type:3prime_partial len:56 (+) TRINITY_DN20238_c0_g1_i1:397-561(+)	1	1	1	1	38.2	38.2	38.2	6.5908	55	55	1	-2	96529000	4	24132000	1	+			449	5068	TRUE	5190	18550	21155	21155	82	1	-1
TRINITY_DN2027_c0_g1_i5|m.165392;TRINITY_DN2027_c0_g1_i3|m.165389	TRINITY_DN2027_c0_g1_i5|m.165392	6;1	6;1	6;1	TRINITY_DN2027_c0_g1_i5|m.165392 type:5prime_partial len:593 (-) TRINITY_DN2027_c0_g1_i5:455-2233(-)	2	6	6	6	16.7	16.7	16.7	66.612	592	592;148	0	24.496	799390000	30	26646000	11				450	2633;3329;4824;4971;5406;7309	True;True;True;True;True;True	2697;3408;4940;5088;5548;7499	9444;9445;11880;11881;11882;17708;18176;19720;26530;26531;26532	10671;10672;13417;13418;13419;20209;20730;22501;30195;30196;30197	10672;13417;20209;20730;22501;30196			-1;-1
TRINITY_DN2034_c0_g1_i6|m.165522;TRINITY_DN2034_c0_g1_i7|m.165536;TRINITY_DN2034_c0_g1_i2|m.165534	TRINITY_DN2034_c0_g1_i6|m.165522;TRINITY_DN2034_c0_g1_i7|m.165536	13;13;6	13;13;6	13;13;6	TRINITY_DN2034_c0_g1_i6|m.165522 type:complete len:158 (+) TRINITY_DN2034_c0_g1_i6:62-535(+);TRINITY_DN2034_c0_g1_i7|m.165536 type:complete len:154 (+) TRINITY_DN2034_c0_g1_i7:62-523(+)	3	13	13	13	56.1	56.1	56.1	17.811	157	157;153;50	0	64.247	41181000000	9	4575600000	49				451	1212;2257;2718;3427;3428;3871;3910;4186;4201;4685;4686;7117;7118	True;True;True;True;True;True;True;True;True;True;True;True;True	1243;2312;2783;3510;3511;3969;4009;4290;4305;4796;4797;7302;7303	4301;8160;8161;8162;8163;9733;9734;9735;12256;12257;12258;12259;12260;12261;12262;12263;14009;14010;14011;14012;14013;14014;14152;15245;15246;15247;15299;17074;17075;17076;17077;17078;17079;17080;17081;17082;25881;25882;25883;25884;25885;25886;25887;25888;25889	4809;9283;9284;9285;9286;11009;11010;11011;13849;13850;13851;13852;13853;13854;13855;13856;15879;15880;15881;15882;15883;15884;16034;17300;17301;17302;17303;17304;17369;19434;19435;19436;19437;19438;19439;19440;19441;19442;19443;19444;29467;29468;29469;29470;29471;29472;29473;29474;29475	4809;9284;11009;13849;13856;15880;16034;17303;17369;19436;19439;29469;29472			-1;-1;-1
TRINITY_DN20377_c0_g3_i1|m.159004	TRINITY_DN20377_c0_g3_i1|m.159004	3	3	3	TRINITY_DN20377_c0_g3_i1|m.159004 type:5prime_partial len:193 (-) TRINITY_DN20377_c0_g3_i1:125-703(-)	1	3	3	3	25	25	25	21.707	192	192	0	17.262	550030000	13	42310000	8				452	1143;2618;7543	True;True;True	1170;2682;7739	4056;4057;9393;9394;27333;27334;27335;27336	4547;4548;10620;10621;31096;31097;31098;31099	4547;10620;31097			-1
TRINITY_DN2043_c0_g2_i1|m.165582;TRINITY_DN2043_c0_g1_i1|m.165572	TRINITY_DN2043_c0_g2_i1|m.165582;TRINITY_DN2043_c0_g1_i1|m.165572	1;1	1;1	1;1	TRINITY_DN2043_c0_g2_i1|m.165582 type:complete len:167 (-) TRINITY_DN2043_c0_g2_i1:941-1441(-);TRINITY_DN2043_c0_g1_i1|m.165572 type:complete len:203 (+) TRINITY_DN2043_c0_g1_i1:179-787(+)	2	1	1	1	6.6	6.6	6.6	18.044	166	166;202	0	5.2063	97441000	3	32480000	3				453	5505	TRUE	5649	20027;20028;20029	22815;22816;22817	22817			-1;-1
TRINITY_DN2046_c0_g1_i2|m.165966	TRINITY_DN2046_c0_g1_i2|m.165966	1	1	1	TRINITY_DN2046_c0_g1_i2|m.165966 type:5prime_partial len:167 (-) TRINITY_DN2046_c0_g1_i2:783-1283(-)	1	1	1	1	7.8	7.8	7.8	19.068	166	166	0.002847	2.363	59386000	8	7423300	0				454	458	TRUE	467	1645;1646	1857;1858	1858			-1
TRINITY_DN205_c3_g1_i3|m.49681	TRINITY_DN205_c3_g1_i3|m.49681	3	3	3	TRINITY_DN205_c3_g1_i3|m.49681 type:complete len:572 (+) TRINITY_DN205_c3_g1_i3:158-1873(+)	1	3	3	3	7.5	7.5	7.5	60.927	571	571	0	8.0543	101300000	32	3165700	3				455	2496;3191;6719	True;True;True	2557;3262;6897	9020;11330;24527	10207;12792;27917	10207;12792;27917			-1
TRINITY_DN20529_c0_g1_i1|m.66134	TRINITY_DN20529_c0_g1_i1|m.66134	2	2	2	TRINITY_DN20529_c0_g1_i1|m.66134 type:complete len:163 (-) TRINITY_DN20529_c0_g1_i1:99-587(-)	1	2	2	2	32.1	32.1	32.1	17.237	162	162	0	5.0272	246920000	4	61730000	3				456	86;5864	True;True	87;6021	315;316;21470;21471	368;369;24454;24455	368;24455			-1
TRINITY_DN2058_c0_g2_i2|m.165663	TRINITY_DN2058_c0_g2_i2|m.165663	7	7	7	TRINITY_DN2058_c0_g2_i2|m.165663 type:3prime_partial len:168 (-) TRINITY_DN2058_c0_g2_i2:1-501(-)	1	7	7	7	55.1	55.1	55.1	18.483	167	167	0	30.538	2867500000	9	318610000	19				457	3734;3735;5206;5282;5323;5362;8052	True;True;True;True;True;True;True	3830;3831;5344;5424;5465;5504;8256	13460;13461;13462;13463;19107;19345;19346;19473;19474;19475;19596;19597;19598;19599;19600;19601;29073;29074;29075	15272;15273;15274;15275;21817;22092;22093;22229;22230;22231;22359;22360;22361;22362;22363;22364;33064;33065;33066	15273;15275;21817;22093;22230;22362;33064			-1
TRINITY_DN2058_c0_g3_i1|m.165669	TRINITY_DN2058_c0_g3_i1|m.165669	10	10	10	TRINITY_DN2058_c0_g3_i1|m.165669 type:5prime_partial len:430 (-) TRINITY_DN2058_c0_g3_i1:2124-3413(-)	1	10	10	10	37.1	37.1	37.1	47.012	429	429	0	57.626	5150900000	18	286160000	28				458	240;1738;2353;3102;5849;5884;6439;7161;7508;8053	True;True;True;True;True;True;True;True;True;True	246;1779;2408;3173;6005;6042;6614;7347;7703;8257	915;6253;8497;8498;8499;8500;11062;11063;21415;21416;21417;21539;21540;21541;23531;23532;26035;26036;26037;26038;26039;26040;27209;27210;27211;27212;29076;29077	1028;7105;9642;9643;9644;9645;12493;12494;24386;24387;24388;24529;24530;24531;26775;26776;29632;29633;29634;29635;29636;29637;30955;30956;30957;30958;33067;33068	1028;7105;9644;12494;24388;24531;26775;29632;30957;33068			-1
TRINITY_DN2059_c0_g1_i1|m.165977;TRINITY_DN2059_c0_g1_i5|m.165990	TRINITY_DN2059_c0_g1_i1|m.165977;TRINITY_DN2059_c0_g1_i5|m.165990	8;7	8;7	8;7	TRINITY_DN2059_c0_g1_i1|m.165977 type:complete len:577 (-) TRINITY_DN2059_c0_g1_i1:720-2450(-);TRINITY_DN2059_c0_g1_i5|m.165990 type:complete len:503 (-) TRINITY_DN2059_c0_g1_i5:476-1984(-)	2	8	8	8	18.4	18.4	18.4	67.009	576	576;502	0	21.685	802830000	34	23613000	10				459	383;2439;2513;3422;4631;4984;5250;6176	True;True;True;True;True;True;True;True	391;2498;2574;3505;4740;5101;5391;6347	1409;1410;1411;8807;9058;12240;12241;16826;16827;16828;18214;18215;19244;22618;22619	1574;1575;1576;9965;10245;13833;13834;19092;19093;19094;20771;20772;21982;25719;25720	1576;9965;10245;13833;19093;20771;21982;25719			-1;-1
TRINITY_DN2060_c0_g1_i1|m.164444	TRINITY_DN2060_c0_g1_i1|m.164444	13	13	13	TRINITY_DN2060_c0_g1_i1|m.164444 type:complete len:423 (+) TRINITY_DN2060_c0_g1_i1:89-1357(+)	1	13	13	13	32.2	32.2	32.2	46.734	422	422	0	60.376	7712700000	22	350580000	37				460	27;307;675;1129;3732;3791;4079;5466;5467;5953;5964;6881;6936	True;True;True;True;True;True;True;True;True;True;True;True;True	27;313;693;1156;3828;3887;4181;5608;5609;6113;6125;7064;7119	104;1137;1138;1139;2442;2443;4008;4009;4010;4011;13454;13455;13456;13457;13458;13667;14892;14893;14894;19925;19926;19927;19928;19929;19930;21811;21812;21813;21814;21815;21816;21861;21862;25104;25105;25106;25279;25280;25281	123;1261;1262;1263;2765;2766;4492;4493;4494;4495;4496;15266;15267;15268;15269;15270;15505;16914;16915;16916;22711;22712;22713;22714;22715;22716;24825;24826;24827;24828;24829;24830;24875;24876;28581;28582;28583;28781;28782;28783	123;1261;2766;4496;15270;15505;16914;22711;22715;24828;24876;28581;28782			-1
TRINITY_DN2062_c0_g2_i6|m.165306;TRINITY_DN2062_c0_g2_i7|m.165299	TRINITY_DN2062_c0_g2_i6|m.165306;TRINITY_DN2062_c0_g2_i7|m.165299	4;4	4;4	4;4	TRINITY_DN2062_c0_g2_i6|m.165306 type:5prime_partial len:141 (-) TRINITY_DN2062_c0_g2_i6:886-1308(-);TRINITY_DN2062_c0_g2_i7|m.165299 type:5prime_partial len:167 (-) TRINITY_DN2062_c0_g2_i7:486-986(-)	2	4	4	4	34.3	34.3	34.3	16.193	140	140;166	0	13.986	993430000	5	198690000	12				461	1603;4237;4525;4619	True;True;True;True	1641;4341;4631;4728	5686;5687;5688;15416;15417;15418;16464;16465;16466;16782;16783;16784	6430;6431;6432;17505;17506;17507;18697;18698;18699;19044;19045;19046	6432;17506;18699;19046			-1;-1
TRINITY_DN2063_c0_g2_i2|m.165225	TRINITY_DN2063_c0_g2_i2|m.165225	1	1	1	TRINITY_DN2063_c0_g2_i2|m.165225 type:complete len:419 (+) TRINITY_DN2063_c0_g2_i2:237-1493(+)	1	1	1	1	2.2	2.2	2.2	47.37	418	418	1	-2	45233000	20	2261600	0	+			462	5020	TRUE	5138	18325	20886	20886	83	257	-1
TRINITY_DN2064_c0_g1_i3|m.165646;TRINITY_DN2064_c0_g1_i2|m.165643	TRINITY_DN2064_c0_g1_i3|m.165646	3;1	3;1	3;1	TRINITY_DN2064_c0_g1_i3|m.165646 type:complete len:235 (-) TRINITY_DN2064_c0_g1_i3:997-1701(-)	2	3	3	3	16.2	16.2	16.2	26.732	234	234;203	0	9.8547	391660000	15	26110000	7				463	19;902;1867	True;True;True	19;923;1911	79;80;81;3255;3256;6765;6766	95;96;97;3674;3675;7704;7705	95;3674;7705			-1;-1
TRINITY_DN20653_c0_g2_i1|m.152860	TRINITY_DN20653_c0_g2_i1|m.152860	1	1	1	TRINITY_DN20653_c0_g2_i1|m.152860 type:complete len:132 (+) TRINITY_DN20653_c0_g2_i1:110-505(+)	1	1	1	1	6.9	6.9	6.9	15.181	131	131	0.001487	2.7994	206300000	7	29472000	3				464	7799	TRUE	7998	28195;28196;28197	32071;32072;32073	32071			-1
TRINITY_DN2068_c0_g1_i5|m.165379	TRINITY_DN2068_c0_g1_i5|m.165379	8	8	8	TRINITY_DN2068_c0_g1_i5|m.165379 type:complete len:474 (+) TRINITY_DN2068_c0_g1_i5:276-1697(+)	1	8	8	8	26.8	26.8	26.8	52.772	473	473	0	47.183	3306500000	22	150290000	23				465	457;1471;3188;3479;4195;4860;5051;5324	True;True;True;True;True;True;True;True	466;1506;3259;3563;4299;4976;5173;5466	1641;1642;1643;1644;5254;11315;11316;11317;12447;12448;12449;12450;15271;15272;15273;15274;17821;17822;17823;18460;18461;18462;19476	1853;1854;1855;1856;5951;12777;12778;12779;14066;14067;14068;14069;17331;17332;17333;17334;20340;20341;20342;21048;21049;21050;22232	1853;5951;12777;14066;17334;20341;21048;22232			-1
TRINITY_DN207_c0_g1_i12|m.48298;TRINITY_DN207_c0_g1_i8|m.48265;TRINITY_DN207_c0_g1_i15|m.48282	TRINITY_DN207_c0_g1_i12|m.48298;TRINITY_DN207_c0_g1_i8|m.48265;TRINITY_DN207_c0_g1_i15|m.48282	9;6;6	9;6;6	9;6;6	TRINITY_DN207_c0_g1_i12|m.48298 type:complete len:215 (-) TRINITY_DN207_c0_g1_i12:842-1486(-);TRINITY_DN207_c0_g1_i8|m.48265 type:complete len:127 (-) TRINITY_DN207_c0_g1_i8:1998-2378(-);TRINITY_DN207_c0_g1_i15|m.48282 type:complete len:127 (-) TRINITY_DN2	3	9	9	9	57.5	57.5	57.5	24.001	214	214;126;126	0	28.318	1445400000	16	90339000	11				466	2031;2177;3755;4120;5470;5681;6425;7112;7915	True;True;True;True;True;True;True;True;True	2078;2228;3851;4223;5612;5828;6599;7297;8115	7296;7838;13517;15015;15016;19935;20626;20627;20628;23482;23483;23484;25870;25871;25872;28576	8306;8920;15333;17050;17051;22721;23463;23464;23465;26710;26711;26712;29456;29457;29458;32494	8306;8920;15333;17050;22721;23464;26712;29456;32494			-1;-1;-1
TRINITY_DN2079_c0_g2_i5|m.165933	TRINITY_DN2079_c0_g2_i5|m.165933	4	4	4	TRINITY_DN2079_c0_g2_i5|m.165933 type:complete len:639 (-) TRINITY_DN2079_c0_g2_i5:265-2181(-)	1	4	4	4	5.6	5.6	5.6	69.04	638	638	0	16.528	412870000	30	13762000	9				467	171;408;2561;6547	True;True;True;True	173;416;2625;6725	626;627;628;629;630;1487;1488;9221;9222;9223;23934;23935;23936	712;713;714;715;716;1660;1661;10419;10420;10421;27236;27237;27238	713;1660;10421;27237			-1
TRINITY_DN208_c0_g1_i2|m.48565	TRINITY_DN208_c0_g1_i2|m.48565	1	1	1	TRINITY_DN208_c0_g1_i2|m.48565 type:complete len:286 (-) TRINITY_DN208_c0_g1_i2:389-1246(-)	1	1	1	1	8.8	8.8	8.8	32.087	285	285	0	9.5689	299190000	14	21370000	2				468	685	TRUE	703	2472;2473	2795;2796	2795			-1
TRINITY_DN2082_c0_g1_i3|m.165642;TRINITY_DN2082_c0_g1_i3|m.165641	TRINITY_DN2082_c0_g1_i3|m.165642;TRINITY_DN2082_c0_g1_i3|m.165641	1;1	1;1	1;1	TRINITY_DN2082_c0_g1_i3|m.165642 type:complete len:135 (-) TRINITY_DN2082_c0_g1_i3:522-926(-);TRINITY_DN2082_c0_g1_i3|m.165641 type:complete len:135 (+) TRINITY_DN2082_c0_g1_i3:79-483(+)	2	1	1	1	9.7	9.7	9.7	14.657	134	134;134	0.0014993	2.8591	102510000	7	14645000	4				469	1138	TRUE	1165	4037;4038;4039;4040	4522;4523;4524;4525	4524			-1;-1
TRINITY_DN2084_c0_g1_i1|m.164705	TRINITY_DN2084_c0_g1_i1|m.164705	1	1	1	TRINITY_DN2084_c0_g1_i1|m.164705 type:complete len:370 (+) TRINITY_DN2084_c0_g1_i1:367-1476(+)	1	1	1	1	6	6	6	41.107	369	369	0	7.2983	117680000	13	9052600	3				470	6408	TRUE	6582	23409;23410;23411	26635;26636;26637	26636			-1
TRINITY_DN2084_c0_g1_i1|m.164706	TRINITY_DN2084_c0_g1_i1|m.164706	2	2	2	TRINITY_DN2084_c0_g1_i1|m.164706 type:5prime_partial len:145 (+) TRINITY_DN2084_c0_g1_i1:2-436(+)	1	2	2	2	16.7	16.7	16.7	16.698	144	144	0	7.2194	507790000	9	56421000	4				471	2569;4160	True;True	2633;4263	9248;9249;9250;15151	10446;10447;10448;17188	10447;17188			-1
TRINITY_DN20869_c0_g2_i1|m.95539	TRINITY_DN20869_c0_g2_i1|m.95539	2	2	2	TRINITY_DN20869_c0_g2_i1|m.95539 type:internal len:142 (-) TRINITY_DN20869_c0_g2_i1:1-423(-)	1	2	2	2	16.3	16.3	16.3	14.538	141	141	0	3.9088	32508000	7	4644000	2				472	2277;7228	True;True	2332;7416	8259;26243	9396;29872	9396;29872			-1
TRINITY_DN209_c0_g1_i3|m.47682;TRINITY_DN209_c0_g1_i2|m.47687;TRINITY_DN209_c0_g1_i1|m.47700	TRINITY_DN209_c0_g1_i3|m.47682;TRINITY_DN209_c0_g1_i2|m.47687;TRINITY_DN209_c0_g1_i1|m.47700	2;2;2	2;2;2	2;2;2	TRINITY_DN209_c0_g1_i3|m.47682 type:complete len:75 (-) TRINITY_DN209_c0_g1_i3:107-331(-);TRINITY_DN209_c0_g1_i2|m.47687 type:complete len:75 (-) TRINITY_DN209_c0_g1_i2:1059-1283(-);TRINITY_DN209_c0_g1_i1|m.47700 type:complete len:75 (-) TRINITY_DN209_c0_g	3	2	2	2	33.8	33.8	33.8	8.3817	74	74;74;74	0	13.781	1003400000	5	200680000	6				473	2055;3155	True;True	2104;3226	7386;7387;7388;11220;11221;11222	8411;8412;8413;12673;12674;12675	8411;12674			-1;-1;-1
TRINITY_DN209_c2_g1_i2|m.47740	TRINITY_DN209_c2_g1_i2|m.47740	1	1	1	TRINITY_DN209_c2_g1_i2|m.47740 type:complete len:74 (-) TRINITY_DN209_c2_g1_i2:225-446(-)	1	1	1	1	27.4	27.4	27.4	8.1674	73	73	0	6.0793	175140000	3	58381000	2				474	7049	TRUE	7234	25679;25680	29258;29259	29258			-1
TRINITY_DN209_c2_g1_i3|m.47735	TRINITY_DN209_c2_g1_i3|m.47735	2	2	2	TRINITY_DN209_c2_g1_i3|m.47735 type:complete len:75 (-) TRINITY_DN209_c2_g1_i3:303-527(-)	1	2	2	2	45.9	45.9	45.9	8.3606	74	74	0	8.4144	209540000	3	69846000	6				475	3362;6798	True;True	3442;6979	12010;24812;24813;24814;24815;24816	13564;28250;28251;28252;28253;28254	13564;28253			-1
TRINITY_DN2094_c0_g1_i4|m.166035;TRINITY_DN2094_c0_g1_i6|m.166041;TRINITY_DN2094_c0_g1_i7|m.166029	TRINITY_DN2094_c0_g1_i4|m.166035;TRINITY_DN2094_c0_g1_i6|m.166041;TRINITY_DN2094_c0_g1_i7|m.166029	5;5;4	5;5;4	5;5;4	TRINITY_DN2094_c0_g1_i4|m.166035 type:3prime_partial len:266 (+) TRINITY_DN2094_c0_g1_i4:258-1052(+);TRINITY_DN2094_c0_g1_i6|m.166041 type:3prime_partial len:266 (+) TRINITY_DN2094_c0_g1_i6:220-1014(+);TRINITY_DN2094_c0_g1_i7|m.166029 type:3prime_partial l	3	5	5	5	30.6	30.6	30.6	29.79	265	265;265;273	0	17.242	927440000	16	57965000	11				476	1502;3752;4566;5028;7480	True;True;True;True;True	1537;3848;4673;5147;7675	5354;5355;5356;13511;16581;16582;16583;18360;18361;18362;27126	6069;6070;6071;15327;18822;18823;18824;20923;20924;20925;30868	6069;15327;18823;20924;30868			-1;-1;-1
TRINITY_DN2094_c0_g3_i2|m.166046	TRINITY_DN2094_c0_g3_i2|m.166046	1	1	1	TRINITY_DN2094_c0_g3_i2|m.166046 type:complete len:133 (+) TRINITY_DN2094_c0_g3_i2:714-1112(+)	1	1	1	1	8.3	8.3	8.3	14.656	132	132	0	4.2501	28284000	6	4714000	3				477	789	TRUE	807	2804;2805;2806	3144;3145;3146	3144			-1
TRINITY_DN2096_c0_g1_i2|m.164678;TRINITY_DN2096_c0_g1_i4|m.164684	TRINITY_DN2096_c0_g1_i2|m.164678;TRINITY_DN2096_c0_g1_i4|m.164684	2;1	2;1	2;1	TRINITY_DN2096_c0_g1_i2|m.164678 type:5prime_partial len:507 (-) TRINITY_DN2096_c0_g1_i2:267-1787(-);TRINITY_DN2096_c0_g1_i4|m.164684 type:3prime_partial len:225 (-) TRINITY_DN2096_c0_g1_i4:1-672(-)	2	2	2	2	4.7	4.7	4.7	56.258	506	506;224	0.0014793	2.7836	82825000	34	2436000	2				478	2731;8099	True;True	2796;8304	9769;29228	11054;33231	11054;33231			-1;-1
TRINITY_DN21_c0_g1_i3|m.135841;TRINITY_DN21_c0_g1_i2|m.135836	TRINITY_DN21_c0_g1_i3|m.135841	12;5	12;5	10;3	TRINITY_DN21_c0_g1_i3|m.135841 type:complete len:115 (-) TRINITY_DN21_c0_g1_i3:200-544(-)	2	12	12	10	70.2	70.2	55.3	12.734	114	114;87	0	64.636	586100000000	7	83729000000	139				479	443;444;445;2457;2778;2779;3025;3026;3027;5548;6590;7072	True;True;True;True;True;True;True;True;True;True;True;True	452;453;454;2516;2517;2845;2846;3096;3097;3098;5693;6768;7257	1593;1594;1595;1596;1597;1598;1599;1600;1601;1602;1603;1604;1605;1606;1607;1608;1609;1610;1611;8859;8860;8861;8862;8863;8864;8865;9896;9897;9898;9899;9900;9901;10803;10804;10805;10806;10807;10808;10809;10810;10811;10812;10813;10814;10815;10816;10817;10818;10819;10820;10821;20146;20147;20148;20149;20150;20151;20152;20153;20154;20155;20156;20157;24058;24059;24060;24061;24062;24063;24064;24065;24066…	1785;1786;1787;1788;1789;1790;1791;1792;1793;1794;1795;1796;1797;1798;1799;1800;1801;1802;1803;1804;1805;1806;1807;1808;1809;1810;1811;1812;1813;1814;1815;1816;1817;1818;1819;1820;1821;1822;1823;10017;10018;10019;10020;10021;10022;10023;10024;10025;10026;10027;11184;11185;11186;11187;11188;11189;11190;11191;11192;11193;12198;12199;12200;12201;12202;12203;12204;12205;12206;12207;12208;12209;12210;…	1809;1818;1821;10025;11186;11191;12198;12208;12212;22940;27370;29337	84	49	-1;-1
TRINITY_DN21_c0_g1_i4|m.135845	TRINITY_DN21_c0_g1_i4|m.135845	8	6	6	TRINITY_DN21_c0_g1_i4|m.135845 type:complete len:115 (-) TRINITY_DN21_c0_g1_i4:84-428(-)	1	8	6	6	57	42.1	42.1	12.634	114	114	0	25.675	48945000000	6	8157500000	25				480	2457;3014;3015;3016;5548;6533;6534;7945	False;True;True;True;False;True;True;True	2516;2517;3085;3086;3087;5693;6711;6712;8145	8859;8860;8861;8862;8863;8864;8865;10770;10771;10772;10773;10774;10775;10776;10777;10778;10779;10780;20146;20147;20148;20149;20150;20151;20152;20153;20154;20155;20156;20157;23887;23888;23889;23890;23891;23892;23893;23894;23895;23896;23897;23898;28677;28678	10017;10018;10019;10020;10021;10022;10023;10024;10025;10026;10027;12160;12161;12162;12163;12164;12165;12166;12167;12168;12169;12170;22935;22936;22937;22938;22939;22940;22941;22942;22943;22944;22945;22946;22947;22948;22949;22950;22951;22952;27186;27187;27188;27189;27190;27191;27192;27193;27194;27195;27196;27197;32602;32603	10025;12160;12166;12169;22940;27190;27192;32602	84	49	-1
TRINITY_DN21000_c0_g1_i1|m.3879	TRINITY_DN21000_c0_g1_i1|m.3879	21	21	21	TRINITY_DN21000_c0_g1_i1|m.3879 type:5prime_partial len:463 (-) TRINITY_DN21000_c0_g1_i1:204-1592(-)	1	21	21	21	58.7	58.7	58.7	51.764	462	462	0	92.777	30756000000	23	1337200000	75				481	672;896;1728;2051;2220;2238;3289;3709;3837;4578;4638;4639;4941;6588;6895;7009;7077;7078;7634;8017;8074	True;True;True;True;True;True;True;True;True;True;True;True;True;True;True;True;True;True;True;True;True	690;917;1769;2100;2273;2291;3366;3805;3935;4685;4747;4748;5058;6766;7078;7194;7262;7263;7832;8220;8278	2431;2432;2433;3226;3227;3228;6212;6213;6214;7375;7376;7377;7378;7992;7993;7994;7995;7996;7997;8051;8052;8053;11687;11688;11689;11690;11691;11692;13375;13376;13377;13874;16621;16622;16623;16624;16625;16626;16843;16844;16845;16846;16847;16848;18089;18090;18091;24052;24053;25139;25140;25141;25532;25533;25534;25535;25536;25537;25764;25765;25766;25767;25768;25769;25770;25771;27643;27644;28922;28923;2…	2754;2755;2756;3636;3637;3638;7055;7056;7057;8400;8401;8402;8403;9104;9105;9106;9107;9108;9109;9167;9168;9169;13197;13198;13199;13200;13201;13202;15170;15171;15172;15733;18862;18863;18864;18865;18866;18867;19109;19110;19111;19112;19113;19114;20637;20638;20639;27358;27359;28617;28618;28619;29078;29079;29080;29081;29082;29083;29084;29349;29350;29351;29352;29353;29354;29355;29356;29357;31441;31442;3…	2755;3637;7056;8400;9105;9168;13198;15170;15733;18865;19109;19113;20637;27358;28617;29081;29355;29357;31442;32886;33145			-1
TRINITY_DN2103_c0_g1_i1|m.186424	TRINITY_DN2103_c0_g1_i1|m.186424	4	4	4	TRINITY_DN2103_c0_g1_i1|m.186424 type:complete len:304 (-) TRINITY_DN2103_c0_g1_i1:332-1243(-)	1	4	4	4	15.2	15.2	15.2	35.689	303	303	0	13.206	175650000	17	10332000	6				482	1495;3599;4403;5613	True;True;True;True	1530;3689;4508;5759	5338;12915;16010;16011;16012;20381	6053;14623;18181;18182;18183;23200	6053;14623;18181;23200			-1
TRINITY_DN21051_c0_g1_i1|m.160860	TRINITY_DN21051_c0_g1_i1|m.160860	3	3	3	TRINITY_DN21051_c0_g1_i1|m.160860 type:internal len:75 (+) TRINITY_DN21051_c0_g1_i1:3-224(+)	1	3	3	3	54.1	54.1	54.1	8.5444	74	74	0	10.809	237700000	6	39616000	4				483	2492;4641;7582	True;True;True	2553;4750;7780	9010;9011;16850;27470;27471	10197;10198;19116;31244;31245	10197;19116;31244			-1
TRINITY_DN21388_c0_g2_i1|m.149176	TRINITY_DN21388_c0_g2_i1|m.149176	1	1	1	TRINITY_DN21388_c0_g2_i1|m.149176 type:complete len:376 (+) TRINITY_DN21388_c0_g2_i1:165-1292(+)	1	1	1	1	5.9	5.9	5.9	44.267	375	375	0.0028881	2.4939	114220000	22	5191600	3				484	213	TRUE	218	819;820;821	920;921;922	920			-1
TRINITY_DN215_c0_g1_i3|m.48839	TRINITY_DN215_c0_g1_i3|m.48839	29	29	14	TRINITY_DN215_c0_g1_i3|m.48839 type:complete len:403 (-) TRINITY_DN215_c0_g1_i3:91-1299(-)	1	29	29	14	70.1	70.1	38.6	44.514	402	402	0	165.57	354990000000	24	14791000000	214				485	425;586;587;1024;1181;1861;2060;2178;2806;2807;2860;2861;3096;3325;3756;3757;3792;3864;3879;4587;4588;4819;4820;5179;6619;7089;7249;7333;7426	True;True;True;True;True;True;True;True;True;True;True;True;True;True;True;True;True;True;True;True;True;True;True;True;True;True;True;True;True	434;597;598;1050;1208;1209;1905;2109;2229;2874;2875;2929;2930;3167;3404;3852;3853;3888;3962;3977;4694;4695;4696;4934;4935;5315;6797;7274;7438;7523;7618	1547;1548;1549;2095;2096;2097;2098;2099;2100;2101;2102;2103;2104;2105;2106;2107;2108;3654;3655;3656;3657;3658;3659;3660;3661;3662;4194;4195;4196;4197;4198;4199;4200;6732;6733;6734;7401;7402;7403;7404;7839;7840;7841;9992;9993;9994;9995;9996;9997;9998;9999;10171;10172;10173;10174;10175;10176;10177;10178;10179;10180;10181;10182;10183;10184;10185;10186;10187;10188;10189;10190;11042;11043;11865;11866;…	1728;1729;1730;1731;1732;2366;2367;2368;2369;2370;2371;2372;2373;2374;2375;2376;2377;2378;2379;4117;4118;4119;4120;4121;4122;4123;4124;4125;4126;4127;4128;4693;4694;4695;4696;4697;4698;4699;7666;7667;7668;7669;7670;8426;8427;8428;8429;8430;8431;8432;8433;8434;8435;8921;8922;8923;11298;11299;11300;11301;11302;11303;11304;11305;11489;11490;11491;11492;11493;11494;11495;11496;11497;11498;11499;11500…	1732;2373;2379;4117;4696;7667;8431;8923;11302;11303;11502;11512;12468;13402;15338;15348;15511;15842;15910;18905;18918;20137;20144;21652;27552;29380;29944;30313;30656	85;86	177;359	-1
TRINITY_DN215_c0_g1_i7|m.48849	TRINITY_DN215_c0_g1_i7|m.48849	20	5	5	TRINITY_DN215_c0_g1_i7|m.48849 type:complete len:305 (-) TRINITY_DN215_c0_g1_i7:91-1005(-)	1	20	5	5	70.4	28.6	28.6	33.438	304	304	0	46.048	133620000000	15	8908100000	84				486	586;587;1024;1182;2060;2178;2860;2861;3758;3759;3792;4587;4588;4819;4820;5181;7219;7249;7333;7426	False;False;False;True;False;False;False;False;True;True;False;False;False;False;False;True;True;False;False;False	597;598;1050;1210;1211;2109;2229;2929;2930;3854;3855;3888;4694;4695;4696;4934;4935;5317;5318;7406;7438;7523;7618	2095;2096;2097;2098;2099;2100;2101;2102;2103;2104;2105;2106;2107;2108;3654;3655;3656;3657;3658;3659;3660;3661;3662;4201;4202;4203;4204;4205;4206;4207;4208;4209;4210;4211;4212;4213;4214;4215;7401;7402;7403;7404;7839;7840;7841;10171;10172;10173;10174;10175;10176;10177;10178;10179;10180;10181;10182;10183;10184;10185;10186;10187;10188;10189;10190;13533;13534;13535;13536;13537;13538;13539;13540;13541;…	2366;2367;2368;2369;2370;2371;2372;2373;2374;2375;2376;2377;2378;2379;4117;4118;4119;4120;4121;4122;4123;4124;4125;4126;4127;4128;4700;4701;4702;4703;4704;4705;4706;4707;4708;4709;4710;4711;4712;4713;4714;4715;4716;4717;8426;8427;8428;8429;8430;8431;8432;8433;8434;8435;8921;8922;8923;11489;11490;11491;11492;11493;11494;11495;11496;11497;11498;11499;11500;11501;11502;11503;11504;11505;11506;11507;…	2373;2379;4117;4702;8431;8923;11502;11512;15351;15370;15511;18905;18918;20137;20144;21664;29833;29944;30313;30656	86;87;88	1;79;261	-1
TRINITY_DN21506_c0_g1_i1|m.50581	TRINITY_DN21506_c0_g1_i1|m.50581	1	1	1	TRINITY_DN21506_c0_g1_i1|m.50581 type:internal len:93 (-) TRINITY_DN21506_c0_g1_i1:3-278(-)	1	1	1	1	22.8	22.8	22.8	10.116	92	92	0	5.036	299030000	1	299030000	1				487	1162	TRUE	1189	4122;4123;4124	4615;4616;4617	4616			-1
TRINITY_DN21533_c0_g1_i2|m.50642	TRINITY_DN21533_c0_g1_i2|m.50642	12	12	12	TRINITY_DN21533_c0_g1_i2|m.50642 type:3prime_partial len:318 (-) TRINITY_DN21533_c0_g1_i2:2-952(-)	1	12	12	12	40.1	40.1	40.1	35.872	317	317	0	44.482	4662000000	20	233100000	33				488	229;740;1077;2127;2530;2568;3671;3929;4935;5690;5724;7289	True;True;True;True;True;True;True;True;True;True;True;True	235;758;1103;2178;2593;2632;3766;4028;5052;5837;5874;7479	872;873;874;875;876;2627;2628;2629;3839;3840;3841;7653;7654;7655;9114;9115;9116;9245;9246;9247;13221;13222;14239;14240;18069;20644;20645;20646;20938;20939;20940;26457;26458;26459	978;979;980;981;982;2953;2954;2955;4319;4320;4321;8720;8721;8722;10304;10305;10306;10443;10444;10445;15005;15006;16135;16136;20613;23482;23483;23484;23854;23855;23856;30114;30115;30116	978;2954;4320;8721;10304;10444;15006;16136;20613;23484;23856;30114			-1
TRINITY_DN21595_c0_g1_i1|m.50630	TRINITY_DN21595_c0_g1_i1|m.50630	2	2	2	TRINITY_DN21595_c0_g1_i1|m.50630 type:5prime_partial len:106 (-) TRINITY_DN21595_c0_g1_i1:57-374(-)	1	2	2	2	21	21	21	11.469	105	105	0	5.8774	589120000	6	98186000	7				489	4741;5489	True;True	4854;5633	17395;17396;17397;17398;17399;17400;19992	19840;19841;19842;19843;19844;19845;22779	19843;22779			-1
TRINITY_DN2163_c0_g1_i1|m.186003	TRINITY_DN2163_c0_g1_i1|m.186003	12	12	12	TRINITY_DN2163_c0_g1_i1|m.186003 type:complete len:403 (+) TRINITY_DN2163_c0_g1_i1:135-1343(+)	1	12	12	12	33.6	33.6	33.6	45.952	402	402	0	54.537	26685000000	19	1404500000	55				490	866;2135;2170;2582;2816;3816;3835;4216;5444;5472;6156;7941	True;True;True;True;True;True;True;True;True;True;True;True	887;2186;2221;2646;2884;3913;3933;4320;5586;5614;6326;8141	3110;3111;3112;7681;7682;7683;7818;7819;7820;7821;7822;7823;9286;9287;9288;9289;9290;9291;10025;10026;10027;10028;10029;10030;13799;13800;13869;13870;15358;15359;15360;15361;19857;19858;19859;19860;19861;19862;19939;19940;19941;19942;22536;22537;22538;22539;22540;22541;28664;28665;28666;28667;28668;28669	3500;3501;3502;8751;8752;8753;8754;8755;8756;8899;8900;8901;8902;8903;8904;10487;10488;10489;10490;10491;10492;11337;11338;11339;11340;11341;11342;15656;15657;15728;15729;17444;17445;17446;17447;22641;22642;22643;22644;22645;22646;22725;22726;22727;22728;25633;25634;25635;25636;25637;25638;32589;32590;32591;32592;32593;32594	3502;8751;8899;10491;11339;15656;15728;17445;22646;22726;25635;32590			-1
TRINITY_DN2169_c0_g1_i2|m.186338;TRINITY_DN2169_c0_g1_i5|m.186346	TRINITY_DN2169_c0_g1_i2|m.186338	6;1	6;1	6;1	TRINITY_DN2169_c0_g1_i2|m.186338 type:complete len:554 (-) TRINITY_DN2169_c0_g1_i2:166-1827(-)	2	6	6	6	14.1	14.1	14.1	63.416	553	553;146	0	24.026	1670000000	25	66799000	17				491	153;3267;3740;6250;6472;7635	True;True;True;True;True;True	154;3343;3836;6421;6649;7833	544;545;546;547;548;11608;11609;11610;13478;22871;22872;22873;23664;27645;27646;27647;27648;27649	624;625;626;627;628;13112;13113;13114;15294;26013;26014;26015;26927;31443;31444;31445;31446;31447	627;13113;15294;26015;26927;31445			-1;-1
TRINITY_DN218_c0_g1_i5|m.48653	TRINITY_DN218_c0_g1_i5|m.48653	5	5	5	TRINITY_DN218_c0_g1_i5|m.48653 type:complete len:364 (+) TRINITY_DN218_c0_g1_i5:158-1249(+)	1	5	5	5	26.7	26.7	26.7	37.943	363	363	0	24.88	600890000	15	40059000	9				492	2343;2344;2531;5843;5870	True;True;True;True;True	2398;2399;2594;5999;6027	8474;8475;9117;9118;21398;21399;21400;21483;21484;21485	9619;9620;10307;10308;24369;24370;24371;24467;24468;24469	9619;9620;10307;24369;24467			-1
TRINITY_DN2183_c0_g1_i4|m.186497	TRINITY_DN2183_c0_g1_i4|m.186497	4	4	4	TRINITY_DN2183_c0_g1_i4|m.186497 type:complete len:48 (+) TRINITY_DN2183_c0_g1_i4:61-204(+)	1	4	4	4	74.5	74.5	74.5	5.2931	47	47	0	11.681	1649800000	4	412440000	9				493	78;1413;2182;4180	True;True;True;True	79;1447;2234;4284	295;296;5006;5007;7857;7858;15224;15225;15226	348;349;5646;5647;8945;8946;17279;17280;17281	348;5646;8946;17281			-1
TRINITY_DN219_c0_g1_i3|m.48020;TRINITY_DN219_c0_g1_i1|m.48013;TRINITY_DN219_c0_g1_i1|m.48012	TRINITY_DN219_c0_g1_i3|m.48020	15;4;2	15;4;2	15;4;2	TRINITY_DN219_c0_g1_i3|m.48020 type:complete len:326 (-) TRINITY_DN219_c0_g1_i3:94-1071(-)	3	15	15	15	55.7	55.7	55.7	35.7	325	325;76;148	0	83.457	160150000000	14	11439000000	113				494	495;2389;2914;4406;5211;5487;5965;6253;6818;6897;6898;7076;7271;7277;8064	True;True;True;True;True;True;True;True;True;True;True;True;True;True;True	505;2446;2984;4511;5349;5350;5630;5631;6126;6424;6999;7080;7081;7261;7461;7467;8268	1798;1799;1800;1801;1802;1803;1804;1805;1806;1807;1808;1809;1810;1811;1812;1813;1814;1815;1816;1817;1818;1819;1820;1821;1822;8641;8642;8643;10372;10373;10374;10375;10376;10377;16016;19117;19118;19119;19120;19121;19984;19985;19986;19987;19988;21863;21864;21865;21866;21867;22877;22878;22879;22880;22881;22882;22883;24893;24894;24895;24896;24897;25148;25149;25150;25151;25152;25153;25154;25155;25156;2…	2045;2046;2047;2048;2049;2050;2051;2052;2053;2054;2055;2056;2057;2058;2059;2060;2061;2062;2063;2064;2065;2066;2067;2068;2069;2070;2071;2072;2073;9791;9792;9793;9794;9795;11723;11724;11725;11726;11727;11728;11729;11730;18187;21827;21828;21829;21830;21831;21832;21833;21834;21835;21836;21837;21838;21839;21840;21841;21842;21843;22771;22772;22773;22774;22775;24877;24878;24879;24880;24881;26019;26020;2…	2057;9794;11729;18187;21843;22772;24880;26019;28361;28627;28639;29348;30053;30075;33115	89;90	191;237	-1;-1;-1
TRINITY_DN21985_c0_g1_i1|m.98088	TRINITY_DN21985_c0_g1_i1|m.98088	3	3	3	TRINITY_DN21985_c0_g1_i1|m.98088 type:complete len:110 (-) TRINITY_DN21985_c0_g1_i1:31-360(-)	1	3	3	3	29.4	29.4	29.4	11.934	109	109	0	21.613	605250000	4	151310000	7				495	2112;2650;6568	True;True;True	2162;2714;6746	7604;7605;7606;9486;9487;9488;24001	8665;8666;8667;10717;10718;10719;27304	8667;10717;27304			-1
TRINITY_DN21988_c0_g1_i1|m.98023	TRINITY_DN21988_c0_g1_i1|m.98023	1	1	1	TRINITY_DN21988_c0_g1_i1|m.98023 type:internal len:72 (-) TRINITY_DN21988_c0_g1_i1:1-213(-)	1	1	1	1	21.1	21.1	21.1	8.3236	71	71	0	7.4424	226580000	4	56645000	1				496	348	TRUE	354	1279	1427	1427			-1
TRINITY_DN22061_c0_g1_i1|m.9883	TRINITY_DN22061_c0_g1_i1|m.9883	1	1	1	TRINITY_DN22061_c0_g1_i1|m.9883 type:internal len:73 (-) TRINITY_DN22061_c0_g1_i1:2-217(-)	1	1	1	1	12.5	12.5	12.5	7.984	72	72	0	3.6795	1583000000	5	316590000	3				497	3079	TRUE	3150	10988;10989;10990	12414;12415;12416	12415			-1
TRINITY_DN221_c0_g1_i4|m.49963;TRINITY_DN221_c0_g1_i2|m.49971;TRINITY_DN221_c0_g1_i1|m.49984;TRINITY_DN221_c0_g1_i6|m.49981;TRINITY_DN221_c0_g1_i7|m.49977;TRINITY_DN221_c0_g1_i1|m.49983	TRINITY_DN221_c0_g1_i4|m.49963;TRINITY_DN221_c0_g1_i2|m.49971;TRINITY_DN221_c0_g1_i1|m.49984	6;5;3;2;2;1	6;5;3;2;2;1	6;5;3;2;2;1	TRINITY_DN221_c0_g1_i4|m.49963 type:complete len:616 (-) TRINITY_DN221_c0_g1_i4:316-2163(-);TRINITY_DN221_c0_g1_i2|m.49971 type:complete len:301 (-) TRINITY_DN221_c0_g1_i2:316-1218(-);TRINITY_DN221_c0_g1_i1|m.49984 type:complete len:250 (-) TRINITY_DN221_c	6	6	6	6	16.3	16.3	16.3	68.82	615	615;300;249;71;113;360	0	36.844	2393200000	39	61364000	18				498	621;1232;2050;6400;7455;7645	True;True;True;True;True;True	636;1263;2099;6574;7649;7844	2220;2221;2222;4365;4366;7372;7373;7374;23390;23391;23392;27042;27043;27044;27045;27046;27047;27687	2510;2511;2512;4873;4874;8397;8398;8399;26616;26617;26618;30776;30777;30778;30779;30780;30781;31485	2510;4874;8398;26616;30780;31485			-1;-1;-1;-1;-1;-1
TRINITY_DN2210_c0_g1_i3|m.115075;TRINITY_DN2210_c0_g1_i1|m.115081	TRINITY_DN2210_c0_g1_i3|m.115075;TRINITY_DN2210_c0_g1_i1|m.115081	2;1	2;1	2;1	TRINITY_DN2210_c0_g1_i3|m.115075 type:5prime_partial len:615 (-) TRINITY_DN2210_c0_g1_i3:412-2256(-);TRINITY_DN2210_c0_g1_i1|m.115081 type:5prime_partial len:101 (-) TRINITY_DN2210_c0_g1_i1:47-349(-)	2	2	2	2	4.6	4.6	4.6	70.438	614	614;100	0	4.4982	24958000	34	734070	2				499	405;1050	True;True	413;1076	1477;3748	1650;4226	1650;4226			-1;-1
TRINITY_DN2211_c0_g1_i2|m.115048;TRINITY_DN2211_c0_g1_i3|m.115051	TRINITY_DN2211_c0_g1_i2|m.115048;TRINITY_DN2211_c0_g1_i3|m.115051	1;1	1;1	1;1	TRINITY_DN2211_c0_g1_i2|m.115048 type:complete len:356 (-) TRINITY_DN2211_c0_g1_i2:329-1396(-);TRINITY_DN2211_c0_g1_i3|m.115051 type:complete len:377 (-) TRINITY_DN2211_c0_g1_i3:927-2057(-)	2	1	1	1	4.5	4.5	4.5	39.807	355	355;376	0	4.4015	165790000	16	10362000	3				500	7354	TRUE	7544	26688;26689;26690	30382;30383;30384	30383			-1;-1
TRINITY_DN222_c1_g1_i1|m.47257	TRINITY_DN222_c1_g1_i1|m.47257	1	1	1	TRINITY_DN222_c1_g1_i1|m.47257 type:complete len:137 (+) TRINITY_DN222_c1_g1_i1:363-773(+)	1	1	1	1	5.1	5.1	5.1	15.328	136	136	0.0090153	2.0571	94728000	4	23682000	1				501	6386	TRUE	6560	23347	26565	26565			-1
TRINITY_DN222_c2_g1_i4|m.47268	TRINITY_DN222_c2_g1_i4|m.47268	5	5	5	TRINITY_DN222_c2_g1_i4|m.47268 type:complete len:191 (+) TRINITY_DN222_c2_g1_i4:246-818(+)	1	5	5	5	46.8	46.8	46.8	21.32	190	190	0	20.55	2944200000	9	327130000	10				502	773;1875;4266;6880;6916	True;True;True;True;True	791;1919;4370;7063;7099	2740;2741;2742;6790;6791;6792;15500;15501;25103;25219;25220	3069;3070;3071;7730;7731;7732;17597;17598;28580;28713;28714	3071;7730;17598;28580;28714			-1
TRINITY_DN222_c2_g2_i4|m.47274	TRINITY_DN222_c2_g2_i4|m.47274	5	5	5	TRINITY_DN222_c2_g2_i4|m.47274 type:complete len:158 (-) TRINITY_DN222_c2_g2_i4:605-1078(-)	1	5	5	5	39.5	39.5	39.5	17.013	157	157	0	17.988	3444300000	8	430540000	16				503	10;2478;5141;6219;7735	True;True;True;True;True	10;2539;5273;6390;7934	43;44;8936;8937;8938;8939;8940;18841;18842;18843;22762;22763;22764;22765;27989;27990;27991	51;52;10107;10108;10109;10110;10111;21508;21509;21510;25886;25887;25888;25889;31843;31844;31845	52;10109;21509;25887;31844			-1
TRINITY_DN222_c3_g1_i3|m.47288;TRINITY_DN222_c3_g1_i4|m.47284	TRINITY_DN222_c3_g1_i3|m.47288	3;1	3;1	3;1	TRINITY_DN222_c3_g1_i3|m.47288 type:complete len:185 (-) TRINITY_DN222_c3_g1_i3:93-647(-)	2	3	3	3	21.2	21.2	21.2	19.707	184	184;110	0	10.013	803910000	13	61839000	7				504	1521;4456;8050	True;True;True	1556;4562;8254	5419;5420;16212;16213;29069;29070;29071	6142;6143;18397;18398;33060;33061;33062	6142;18397;33061			-1;-1
TRINITY_DN223_c0_g2_i1|m.48206	TRINITY_DN223_c0_g2_i1|m.48206	1	1	1	TRINITY_DN223_c0_g2_i1|m.48206 type:complete len:1027 (-) TRINITY_DN223_c0_g2_i1:483-3563(-)	1	1	1	1	0.9	0.9	0.9	122.14	1026	1026	0.0062937	2.1369	80434000	52	1546800	2				505	3928	TRUE	4027	14237;14238	16133;16134	16133			-1
TRINITY_DN2239_c0_g1_i1|m.115341;TRINITY_DN2239_c0_g1_i6|m.115328	TRINITY_DN2239_c0_g1_i1|m.115341;TRINITY_DN2239_c0_g1_i6|m.115328	1;1	1;1	1;1	TRINITY_DN2239_c0_g1_i1|m.115341 type:complete len:98 (+) TRINITY_DN2239_c0_g1_i1:750-1043(+);TRINITY_DN2239_c0_g1_i6|m.115328 type:complete len:189 (+) TRINITY_DN2239_c0_g1_i6:938-1504(+)	2	1	1	1	17.5	17.5	17.5	10.413	97	97;188	0	3.6773	37691000	5	7538300	1				506	3116	TRUE	3187	11103	12534	12534			-1;-1
TRINITY_DN224_c0_g1_i1|m.47189	TRINITY_DN224_c0_g1_i1|m.47189	18	18	18	TRINITY_DN224_c0_g1_i1|m.47189 type:complete len:593 (+) TRINITY_DN224_c0_g1_i1:120-1898(+)	1	18	18	18	41.6	41.6	41.6	67.535	592	592	0	93.335	8062100000	33	244310000	51				507	276;744;2370;2777;2837;3568;3704;4598;4911;4925;5615;5749;6742;6772;6971;7337;7865;7914	True;True;True;True;True;True;True;True;True;True;True;True;True;True;True;True;True;True	282;762;2425;2844;2906;3656;3800;4707;5028;5042;5761;5901;6920;6952;7155;7527;8065;8114	1025;2638;2639;2640;8567;8568;9893;9894;9895;10101;10102;10103;10104;12796;12797;12798;13352;13353;13354;16709;16710;16711;17988;17989;17990;18025;18026;18027;18028;18029;20388;21052;21053;21054;24626;24627;24724;24725;24726;25406;25407;25408;26643;26644;26645;28408;28409;28410;28573;28574;28575	1138;2964;2965;2966;9717;9718;11181;11182;11183;11416;11417;11418;11419;14483;14484;14485;15146;15147;15148;18969;18970;18971;20528;20529;20530;20569;20570;20571;20572;20573;23207;23990;23991;23992;28035;28036;28135;28136;28137;28934;28935;28936;30335;30336;30337;32302;32303;32304;32491;32492;32493	1138;2966;9717;11183;11419;14484;15147;18970;20528;20570;23207;23991;28036;28135;28935;30335;32302;32491			-1
TRINITY_DN2240_c0_g6_i2|m.115831	TRINITY_DN2240_c0_g6_i2|m.115831	5	5	5	TRINITY_DN2240_c0_g6_i2|m.115831 type:5prime_partial len:248 (+) TRINITY_DN2240_c0_g6_i2:1-744(+)	1	5	5	5	34	34	34	27.949	247	247	0	27.195	1499100000	14	107080000	10				508	212;2890;2990;3714;5913	True;True;True;True;True	217;2959;3061;3810;6072	817;818;10293;10294;10705;10706;10707;13393;21664;21665	918;919;11629;11630;12094;12095;12096;15188;24672;24673	919;11630;12095;15188;24672			-1
TRINITY_DN2245_c0_g1_i1|m.115033	TRINITY_DN2245_c0_g1_i1|m.115033	10	10	10	TRINITY_DN2245_c0_g1_i1|m.115033 type:complete len:224 (-) TRINITY_DN2245_c0_g1_i1:9-680(-)	1	10	10	10	49.8	49.8	49.8	24.436	223	223	0	46.307	39232000000	11	3566600000	47				509	1436;2547;2992;2993;5471;6591;6753;6941;7212;7294	True;True;True;True;True;True;True;True;True;True	1470;2610;2611;3063;3064;5613;6769;6931;7124;7399;7484	5074;5075;5076;5077;5078;9170;9171;9172;9173;9174;9175;9176;10711;10712;10713;10714;10715;10716;10717;10718;10719;19936;19937;19938;24081;24082;24083;24084;24085;24086;24651;24652;24653;25298;26196;26197;26198;26474;26475;26476	5718;5719;5720;5721;5722;5723;5724;10366;10367;10368;10369;10370;10371;10372;10373;10374;12100;12101;12102;12103;12104;12105;12106;12107;12108;22722;22723;22724;27408;27409;27410;27411;27412;27413;28060;28061;28062;28800;29809;29810;29811;29812;29813;29814;30132;30133;30134	5721;10372;12100;12104;22724;27411;28061;28800;29811;30132	91	38	-1
TRINITY_DN2247_c0_g2_i1|m.115021	TRINITY_DN2247_c0_g2_i1|m.115021	2	2	2	TRINITY_DN2247_c0_g2_i1|m.115021 type:complete len:464 (-) TRINITY_DN2247_c0_g2_i1:374-1765(-)	1	2	2	2	6.5	6.5	6.5	51.875	463	463	0.0014848	2.7975	64480000	28	2302900	0				510	165;3089	True;True	167;3160	598;11022	684;12448	684;12448			-1
TRINITY_DN22610_c0_g1_i1|m.23294	TRINITY_DN22610_c0_g1_i1|m.23294	10	10	10	TRINITY_DN22610_c0_g1_i1|m.23294 type:complete len:664 (-) TRINITY_DN22610_c0_g1_i1:226-2217(-)	1	10	10	10	18.9	18.9	18.9	76.458	663	663	0	29.995	1459800000	41	35605000	23				511	1152;1989;2961;3012;4485;5985;6233;6689;6691;7160	True;True;True;True;True;True;True;True;True;True	1179;2035;3032;3083;4591;6146;6404;6867;6869;7346	4095;4096;7162;7163;7164;10578;10768;16295;16296;16297;21934;22802;22803;22804;24436;24437;24441;24442;24443;24444;24445;24446;26033;26034	4587;4588;8168;8169;8170;11944;12158;18482;18483;18484;24949;25926;25927;25928;27815;27816;27820;27821;27822;27823;27824;27825;29630;29631	4588;8170;11944;12158;18483;24949;25926;27815;27824;29631			-1
TRINITY_DN2269_c0_g1_i1|m.115675;TRINITY_DN2269_c0_g1_i2|m.115666;TRINITY_DN2269_c0_g1_i5|m.115684;TRINITY_DN2269_c0_g1_i4|m.115709;TRINITY_DN2269_c0_g1_i3|m.115693	TRINITY_DN2269_c0_g1_i1|m.115675;TRINITY_DN2269_c0_g1_i2|m.115666;TRINITY_DN2269_c0_g1_i5|m.115684;TRINITY_DN2269_c0_g1_i4|m.115709;TRINITY_DN2269_c0_g1_i3|m.115693	1;1;1;1;1	1;1;1;1;1	1;1;1;1;1	TRINITY_DN2269_c0_g1_i1|m.115675 type:5prime_partial len:455 (+) TRINITY_DN2269_c0_g1_i1:1-1365(+);TRINITY_DN2269_c0_g1_i2|m.115666 type:5prime_partial len:463 (+) TRINITY_DN2269_c0_g1_i2:1-1389(+);TRINITY_DN2269_c0_g1_i5|m.115684 type:5prime_partial len:4	5	1	1	1	2.2	2.2	2.2	51.017	454	454;462;464;474;475	0	4.5798	39501000	28	1410800	2				512	1158	TRUE	1185	4113;4114	4606;4607	4606			-1;-1;-1;-1;-1
TRINITY_DN22833_c0_g1_i1|m.63676	TRINITY_DN22833_c0_g1_i1|m.63676	11	11	11	TRINITY_DN22833_c0_g1_i1|m.63676 type:5prime_partial len:154 (-) TRINITY_DN22833_c0_g1_i1:17-478(-)	1	11	11	11	69.9	69.9	69.9	17.306	153	153	0	39.838	8926600000	13	686660000	34				513	648;2924;3130;3134;3145;4207;4630;4857;5860;6662;7114	True;True;True;True;True;True;True;True;True;True;True	663;2995;3201;3205;3216;4311;4739;4973;6017;6840;7299	2300;2301;2302;10421;10422;10423;11150;11158;11159;11160;11194;11195;11196;15312;15313;16823;16824;16825;17810;17811;17812;21457;21458;21459;21460;21461;24344;24345;24346;24347;25876;25877;25878	2596;2597;2598;11776;11777;11778;11779;12594;12602;12603;12604;12605;12642;12643;12644;17382;17383;19089;19090;19091;20326;20327;20328;20329;20330;20331;24441;24442;24443;24444;24445;27711;27712;27713;27714;29462;29463;29464	2598;11776;12594;12605;12644;17383;19091;20331;24442;27712;29462			-1
TRINITY_DN2284_c0_g1_i3|m.115188;TRINITY_DN2284_c0_g1_i2|m.115187;TRINITY_DN2284_c0_g1_i5|m.115190	TRINITY_DN2284_c0_g1_i3|m.115188;TRINITY_DN2284_c0_g1_i2|m.115187;TRINITY_DN2284_c0_g1_i5|m.115190	1;1;1	1;1;1	1;1;1	TRINITY_DN2284_c0_g1_i3|m.115188 type:5prime_partial len:127 (+) TRINITY_DN2284_c0_g1_i3:3-383(+);TRINITY_DN2284_c0_g1_i2|m.115187 type:internal len:138 (+) TRINITY_DN2284_c0_g1_i2:3-413(+);TRINITY_DN2284_c0_g1_i5|m.115190 type:5prime_partial len:394 (+) T	3	1	1	1	12.7	12.7	12.7	15.149	126	126;137;393	0.0015396	3.1952	85331000	4	21333000	2				514	6459	TRUE	6635	23604;23605	26857;26858	26857			-1;-1;-1
TRINITY_DN2284_c0_g1_i5|m.115191	TRINITY_DN2284_c0_g1_i5|m.115191	1	1	1	TRINITY_DN2284_c0_g1_i5|m.115191 type:complete len:142 (+) TRINITY_DN2284_c0_g1_i5:1273-1698(+)	1	1	1	1	12.8	12.8	12.8	15.51	141	141	0	4.6902	349810000	9	38868000	3				515	762	TRUE	780	2704;2705;2706	3032;3033;3034	3033			-1
TRINITY_DN2289_c2_g1_i1|m.115243	TRINITY_DN2289_c2_g1_i1|m.115243	3	3	3	TRINITY_DN2289_c2_g1_i1|m.115243 type:internal len:89 (-) TRINITY_DN2289_c2_g1_i1:1-264(-)	1	3	3	3	58	58	58	9.946	88	88	0	14.957	130060000	5	26012000	3				516	4694;6991;7010	True;True;True	4805;7176;7195	17115;25481;25538	19481;29022;29085	19481;29022;29085			-1
TRINITY_DN2289_c2_g2_i1|m.115244	TRINITY_DN2289_c2_g2_i1|m.115244	3	3	3	TRINITY_DN2289_c2_g2_i1|m.115244 type:5prime_partial len:167 (-) TRINITY_DN2289_c2_g2_i1:1181-1681(-)	1	3	3	3	30.1	30.1	30.1	18.344	166	166	0	13.312	1435700000	8	179460000	7				517	1405;2231;7743	True;True;True	1439;2284;7942	4976;4977;4978;8030;8031;8032;28016	5607;5608;5609;9146;9147;9148;31873	5607;9147;31873			-1
TRINITY_DN2289_c4_g1_i2|m.115283	TRINITY_DN2289_c4_g1_i2|m.115283	1	1	1	TRINITY_DN2289_c4_g1_i2|m.115283 type:5prime_partial len:1704 (-) TRINITY_DN2289_c4_g1_i2:352-5463(-)	1	1	1	1	0.5	0.5	0.5	190.82	1703	1703	0.0035286	2.2566	20450000	81	252470	3				518	7361	TRUE	7551	26701;26702;26703	30396;30397;30398	30397			-1
TRINITY_DN22894_c0_g2_i6|m.63735;TRINITY_DN22894_c0_g2_i2|m.63720;TRINITY_DN22894_c0_g2_i4|m.63728	TRINITY_DN22894_c0_g2_i6|m.63735;TRINITY_DN22894_c0_g2_i2|m.63720;TRINITY_DN22894_c0_g2_i4|m.63728	2;2;1	2;2;1	2;2;1	TRINITY_DN22894_c0_g2_i6|m.63735 type:complete len:270 (-) TRINITY_DN22894_c0_g2_i6:1671-2480(-);TRINITY_DN22894_c0_g2_i2|m.63720 type:complete len:219 (-) TRINITY_DN22894_c0_g2_i2:2030-2686(-);TRINITY_DN22894_c0_g2_i4|m.63728 type:3prime_partial len:62 (-	3	2	2	2	9.3	9.3	9.3	31.374	269	269;218;61	0	9.8582	269820000	13	20755000	8				519	1438;7126	True;True	1472;7311	5080;5081;5082;5083;5084;25916;25917;25918	5726;5727;5728;5729;5730;29502;29503;29504	5728;29504			-1;-1;-1
TRINITY_DN2290_c0_g1_i4|m.114992;TRINITY_DN2290_c0_g1_i2|m.114996	TRINITY_DN2290_c0_g1_i4|m.114992;TRINITY_DN2290_c0_g1_i2|m.114996	1;1	1;1	1;1	TRINITY_DN2290_c0_g1_i4|m.114992 type:complete len:114 (+) TRINITY_DN2290_c0_g1_i4:252-593(+);TRINITY_DN2290_c0_g1_i2|m.114996 type:5prime_partial len:394 (+) TRINITY_DN2290_c0_g1_i2:2-1183(+)	2	1	1	1	8.8	8.8	8.8	12.213	113	113;393	0.0069735	2.0918	0	6	0	1				520	7479	TRUE	7674	27125	30867	30867			-1;-1
TRINITY_DN22907_c0_g1_i1|m.158796	TRINITY_DN22907_c0_g1_i1|m.158796	1	1	1	TRINITY_DN22907_c0_g1_i1|m.158796 type:complete len:278 (-) TRINITY_DN22907_c0_g1_i1:63-896(-)	1	1	1	1	3.6	3.6	3.6	32.805	277	277	0	5.0013	107750000	15	7183500	2				521	2070	TRUE	2119	7446;7447	8483;8484	8484			-1
TRINITY_DN2296_c0_g2_i2|m.115526;TRINITY_DN2296_c0_g2_i1|m.115532	TRINITY_DN2296_c0_g2_i2|m.115526;TRINITY_DN2296_c0_g2_i1|m.115532	1;1	1;1	1;1	TRINITY_DN2296_c0_g2_i2|m.115526 type:complete len:96 (-) TRINITY_DN2296_c0_g2_i2:230-517(-);TRINITY_DN2296_c0_g2_i1|m.115532 type:complete len:96 (-) TRINITY_DN2296_c0_g2_i1:280-567(-)	2	1	1	1	10.5	10.5	10.5	10.216	95	95;95	0	4.9474	64255000	3	21418000	1				522	4993	TRUE	5110	18245	20805	20805			-1;-1
TRINITY_DN22961_c0_g1_i1|m.158776	TRINITY_DN22961_c0_g1_i1|m.158776	1	1	1	TRINITY_DN22961_c0_g1_i1|m.158776 type:internal len:70 (-) TRINITY_DN22961_c0_g1_i1:2-208(-)	1	1	1	1	23.2	23.2	23.2	7.5853	69	69	0.0014815	2.7935	54161000	4	13540000	0				523	4113	TRUE	4216	14997	17030	17030			-1
TRINITY_DN22967_c0_g1_i1|m.158861	TRINITY_DN22967_c0_g1_i1|m.158861	1	1	1	TRINITY_DN22967_c0_g1_i1|m.158861 type:5prime_partial len:53 (+) TRINITY_DN22967_c0_g1_i1:3-161(+)	1	1	1	1	38.5	38.5	38.5	6.242	52	52	0	5.3007	472590000	3	157530000	3				524	2139	TRUE	2190	7699;7700;7701	8774;8775;8776	8774			-1
TRINITY_DN22984_c0_g1_i1|m.158872	TRINITY_DN22984_c0_g1_i1|m.158872	4	4	4	TRINITY_DN22984_c0_g1_i1|m.158872 type:5prime_partial len:139 (+) TRINITY_DN22984_c0_g1_i1:2-418(+)	1	4	4	4	26.1	26.1	26.1	15.723	138	138	0	16.897	1480700000	10	148070000	10				525	846;4478;5139;7530	True;True;True;True	867;4584;5269;7725	3025;3026;3027;16282;18828;18829;18830;27288;27289;27290	3414;3415;3416;18469;21493;21494;21495;31039;31040;31041	3415;18469;21494;31040			-1
TRINITY_DN2299_c0_g1_i1|m.115562	TRINITY_DN2299_c0_g1_i1|m.115562	2	2	2	TRINITY_DN2299_c0_g1_i1|m.115562 type:5prime_partial len:201 (-) TRINITY_DN2299_c0_g1_i1:104-706(-)	1	2	2	2	10.5	10.5	10.5	21.553	200	200	0	6.8187	396040000	14	28288000	3				526	2838;5001	True;True	2907;5119	10105;10106;18273;18274;18275	11420;11421;20834;20835;20836	11421;20834			-1
TRINITY_DN23_c0_g1_i4|m.139134;TRINITY_DN23_c0_g1_i6|m.139138;TRINITY_DN23_c0_g2_i10|m.139166;TRINITY_DN23_c0_g1_i2|m.139154	TRINITY_DN23_c0_g1_i4|m.139134;TRINITY_DN23_c0_g1_i6|m.139138	6;6;2;2	6;6;2;2	6;6;2;2	TRINITY_DN23_c0_g1_i4|m.139134 type:complete len:103 (-) TRINITY_DN23_c0_g1_i4:98-406(-);TRINITY_DN23_c0_g1_i6|m.139138 type:complete len:122 (-) TRINITY_DN23_c0_g1_i6:98-463(-)	4	6	6	6	51	51	51	10.835	102	102;121;34;34	0	89.881	95685000000	5	19137000000	55				527	174;175;613;614;3237;3870	True;True;True;True;True;True	177;178;628;629;3311;3968	654;655;656;657;658;659;660;661;662;2190;2191;2192;2193;2194;2195;2196;2197;2198;2199;2200;2201;2202;2203;11500;11501;11502;11503;11504;11505;11506;11507;11508;14002;14003;14004;14005;14006;14007;14008	743;744;745;746;747;748;749;750;751;2472;2473;2474;2475;2476;2477;2478;2479;2480;2481;2482;2483;2484;2485;2486;2487;2488;2489;2490;2491;2492;2493;12992;12993;12994;12995;12996;12997;12998;12999;13000;13001;13002;13003;13004;13005;15867;15868;15869;15870;15871;15872;15873;15874;15875;15876;15877;15878	744;750;2476;2492;12999;15878			-1;-1;-1;-1
TRINITY_DN2305_c0_g1_i1|m.166366	TRINITY_DN2305_c0_g1_i1|m.166366	1	1	1	TRINITY_DN2305_c0_g1_i1|m.166366 type:complete len:370 (+) TRINITY_DN2305_c0_g1_i1:26-1135(+)	1	1	1	1	3.8	3.8	3.8	43.331	369	369	0.0062849	2.1296	31387000	18	1743700	2				528	4147	TRUE	4250	15099;15100	17136;17137	17137			-1
TRINITY_DN2308_c0_g2_i2|m.167242	TRINITY_DN2308_c0_g2_i2|m.167242	2	2	2	TRINITY_DN2308_c0_g2_i2|m.167242 type:complete len:325 (-) TRINITY_DN2308_c0_g2_i2:1337-2311(-)	1	2	2	2	11.7	11.7	11.7	35.558	324	324	0	12.135	222670000	12	18556000	5				529	5304;7990	True;True	5446;8192	19424;19425;28825;28826;28827	22179;22180;32771;32772;32773	22179;32771			-1
TRINITY_DN23142_c0_g1_i1|m.161181	TRINITY_DN23142_c0_g1_i1|m.161181	2	2	2	TRINITY_DN23142_c0_g1_i1|m.161181 type:complete len:347 (+) TRINITY_DN23142_c0_g1_i1:163-1203(+)	1	2	2	2	4.9	4.9	4.9	39.82	346	346	0	4.7096	522030000	19	27475000	4				530	1970;3304	True;True	2016;3383	7098;11763;11764;11765	8091;13282;13283;13284	8091;13283			-1
TRINITY_DN2319_c0_g1_i3|m.166798	TRINITY_DN2319_c0_g1_i3|m.166798	2	2	2	TRINITY_DN2319_c0_g1_i3|m.166798 type:5prime_partial len:141 (+) TRINITY_DN2319_c0_g1_i3:3-425(+)	1	2	2	2	28.6	28.6	28.6	15.441	140	140	0	5.7417	148380000	9	16486000	2				531	3322;5760	True;True	3401;5912	11855;21084	13392;24022	13392;24022			-1
TRINITY_DN232_c0_g1_i1|m.50043	TRINITY_DN232_c0_g1_i1|m.50043	4	4	4	TRINITY_DN232_c0_g1_i1|m.50043 type:complete len:188 (+) TRINITY_DN232_c0_g1_i1:65-628(+)	1	4	4	4	27.8	27.8	27.8	21.723	187	187	0	14.066	260880000	8	32610000	5				532	1196;3513;4004;7710	True;True;True;True	1226;3597;4106;7909	4255;12602;14559;14560;27916	4759;14249;16495;16496;31756	4759;14249;16496;31756			-1
TRINITY_DN2335_c0_g1_i2|m.167466	TRINITY_DN2335_c0_g1_i2|m.167466	8	8	8	TRINITY_DN2335_c0_g1_i2|m.167466 type:complete len:302 (+) TRINITY_DN2335_c0_g1_i2:226-1131(+)	1	8	8	8	37.2	37.2	37.2	33.877	301	301	0	45.593	13028000000	15	868500000	36				533	1020;1597;1865;3853;4477;7362;7470;7833	True;True;True;True;True;True;True;True	1046;1635;1909;3951;4583;7552;7665;8033	3628;3629;3630;5664;5665;5666;5667;5668;6743;6744;6745;6746;6747;6748;13928;13929;13930;13931;13932;13933;16278;16279;16280;16281;26704;26705;26706;26707;26708;27099;27100;27101;28309;28310;28311	4085;4086;4087;6408;6409;6410;6411;6412;7679;7680;7681;7682;7683;7684;15791;15792;15793;15794;15795;15796;15797;18465;18466;18467;18468;30399;30400;30401;30402;30403;30839;30840;30841;32196;32197;32198	4087;6408;7680;15796;18468;30400;30840;32196			-1
TRINITY_DN2335_c0_g1_i4|m.167462	TRINITY_DN2335_c0_g1_i4|m.167462	3	3	3	TRINITY_DN2335_c0_g1_i4|m.167462 type:5prime_partial len:57 (+) TRINITY_DN2335_c0_g1_i4:2-172(+)	1	3	3	3	75	75	75	6.4802	56	56	0	23.127	2051300000	3	683760000	9				534	3295;8016;8067	True;True;True	3373;8219;8271	11721;11722;28916;28917;28918;28919;28920;28921;29127	13237;13238;32879;32880;32881;32882;32883;32884;33124	13238;32881;33124			-1
TRINITY_DN2335_c0_g2_i1|m.167472	TRINITY_DN2335_c0_g2_i1|m.167472	8	8	8	TRINITY_DN2335_c0_g2_i1|m.167472 type:3prime_partial len:259 (+) TRINITY_DN2335_c0_g2_i1:58-831(+)	1	8	8	8	41.5	41.5	41.5	29.116	258	258	0	34.355	4434800000	11	403160000	21				535	1008;1030;2192;2854;3955;7364;7456;7938	True;True;True;True;True;True;True;True	1034;1056;2244;2923;4055;7554;7650;8138	3587;3588;3589;3691;3692;7882;7883;7884;10158;10159;10160;10161;14355;14356;14357;14358;26710;26711;26712;27048;27049;27050;28658	4042;4043;4044;4161;4162;8974;8975;8976;11476;11477;11478;11479;16269;16270;16271;16272;30405;30406;30407;30782;30783;30784;32583	4042;4162;8974;11478;16269;30406;30783;32583			-1
TRINITY_DN234_c0_g2_i1|m.47512	TRINITY_DN234_c0_g2_i1|m.47512	8	8	8	TRINITY_DN234_c0_g2_i1|m.47512 type:complete len:215 (+) TRINITY_DN234_c0_g2_i1:50-694(+)	1	8	8	8	50	50	50	24.524	214	214	0	45.95	6237700000	12	519800000	30				536	917;2056;2244;3916;4373;5462;6309;8095	True;True;True;True;True;True;True;True	940;2105;2297;4015;4478;5604;6482;8300	3300;3301;7389;7390;7391;8081;8082;14175;14176;14177;15932;15933;15934;15935;19907;19908;19909;23046;23047;23048;23049;23050;23051;29213;29214;29215;29216;29217;29218;29219;29220	3719;3720;8414;8415;8416;9197;9198;16058;16059;16060;18102;18103;18104;18105;22692;22693;22694;26212;26213;26214;26215;26216;26217;33216;33217;33218;33219;33220;33221;33222;33223	3719;8415;9198;16060;18103;22692;26215;33221			-1
TRINITY_DN234_c5_g1_i2|m.47556;TRINITY_DN234_c5_g1_i1|m.47542	TRINITY_DN234_c5_g1_i2|m.47556;TRINITY_DN234_c5_g1_i1|m.47542	1;1	1;1	1;1	TRINITY_DN234_c5_g1_i2|m.47556 type:complete len:609 (+) TRINITY_DN234_c5_g1_i2:711-2537(+);TRINITY_DN234_c5_g1_i1|m.47542 type:5prime_partial len:689 (+) TRINITY_DN234_c5_g1_i1:2-2068(+)	2	1	1	1	2.5	2.5	2.5	69.817	608	608;688	0	8.5817	76392000	31	2464300	2				537	717	TRUE	735	2558;2559	2881;2882	2882			-1;-1
TRINITY_DN2344_c0_g1_i1|m.166356	TRINITY_DN2344_c0_g1_i1|m.166356	4	4	4	TRINITY_DN2344_c0_g1_i1|m.166356 type:complete len:214 (-) TRINITY_DN2344_c0_g1_i1:1315-1956(-)	1	4	4	4	25.4	25.4	25.4	23.273	213	213	0	18.684	1456700000	12	121400000	12				538	1892;2199;6520;7903	True;True;True;True	1936;2251;6697;8103	6826;7920;7921;7922;7923;7924;7925;23828;23829;23830;28535;28536	7769;9025;9026;9027;9028;9029;9030;27115;27116;27117;32452;32453	7769;9028;27117;32452			-1
TRINITY_DN23542_c0_g2_i1|m.175642	TRINITY_DN23542_c0_g2_i1|m.175642	1	1	1	TRINITY_DN23542_c0_g2_i1|m.175642 type:3prime_partial len:33 (+) TRINITY_DN23542_c0_g2_i1:365-460(+)	1	1	1	1	31.2	31.2	31.2	3.9769	32	32	1	-2	20556000	2	10278000	0	+			539	3849	TRUE	3947	13912	15775	15775	92	8	-1
TRINITY_DN2361_c0_g1_i2|m.166598;TRINITY_DN2361_c0_g3_i1|m.166601	TRINITY_DN2361_c0_g1_i2|m.166598	13;3	13;3	13;3	TRINITY_DN2361_c0_g1_i2|m.166598 type:complete len:228 (-) TRINITY_DN2361_c0_g1_i2:652-1335(-)	2	13	13	13	45.4	45.4	45.4	27.09	227	227;105	0	63.517	21896000000	11	1990600000	51				540	859;986;2796;2797;2798;3241;3460;4542;4627;4628;4691;7985;7986	True;True;True;True;True;True;True;True;True;True;True;True;True	880;1012;2863;2864;2865;3315;3544;4649;4736;4737;4802;8186;8187	3077;3078;3079;3080;3081;3507;3508;3509;9953;9954;9955;9956;9957;9958;9959;9960;11518;11519;11520;12364;12365;12366;16524;16525;16526;16527;16812;16813;16814;16815;16816;16817;16818;16819;17097;17098;17099;17100;17101;17102;28806;28807;28808;28809;28810;28811;28812;28813;28814;28815;28816	3467;3468;3469;3470;3471;3948;3949;3950;11255;11256;11257;11258;11259;11260;11261;11262;13016;13017;13018;13964;13965;13966;18765;18766;18767;18768;19074;19075;19076;19077;19078;19079;19080;19081;19461;19462;19463;19464;19465;19466;32752;32753;32754;32755;32756;32757;32758;32759;32760;32761;32762	3468;3949;11255;11259;11262;13017;13966;18766;19074;19080;19461;32755;32757			-1;-1
TRINITY_DN238_c1_g1_i1|m.49114	TRINITY_DN238_c1_g1_i1|m.49114	1	1	1	TRINITY_DN238_c1_g1_i1|m.49114 type:complete len:127 (-) TRINITY_DN238_c1_g1_i1:276-656(-)	1	1	1	1	11.1	11.1	11.1	14.407	126	126	0.0007874	3.4566	109920000	7	15704000	2				541	433	TRUE	442	1566;1567	1749;1750	1750			-1
TRINITY_DN2381_c0_g1_i1|m.167108	TRINITY_DN2381_c0_g1_i1|m.167108	1	1	1	TRINITY_DN2381_c0_g1_i1|m.167108 type:5prime_partial len:320 (-) TRINITY_DN2381_c0_g1_i1:545-1504(-)	1	1	1	1	4.1	4.1	4.1	36.035	319	319	0.0015349	3.1408	23782000	18	1321200	1				542	1563	TRUE	1601	5569	6310	6310			-1
TRINITY_DN23920_c0_g1_i1|m.114406	TRINITY_DN23920_c0_g1_i1|m.114406	5	5	5	TRINITY_DN23920_c0_g1_i1|m.114406 type:5prime_partial len:415 (+) TRINITY_DN23920_c0_g1_i1:1-1245(+)	1	5	5	5	17.4	17.4	17.4	45.073	414	414	0	19.374	1014800000	21	48326000	10				543	1848;3023;4337;4744;5188	True;True;True;True;True	1892;3094;4442;4857;5325	6692;10798;10799;15809;15810;15811;15812;17406;19012;19013;19014;19015	7622;12191;12192;17968;17969;17970;17971;19851;21696;21697;21698;21699	7622;12192;17970;19851;21697			-1
TRINITY_DN24_c0_g1_i1|m.139921	TRINITY_DN24_c0_g1_i1|m.139921	54	54	54	TRINITY_DN24_c0_g1_i1|m.139921 type:complete len:1955 (+) TRINITY_DN24_c0_g1_i1:90-5954(+)	1	54	54	54	31.2	31.2	31.2	222.76	1954	1954	0	265.83	86468000000	107	808110000	203				544	16;181;182;251;252;362;454;802;855;932;933;1121;1585;1620;2071;2228;2323;2602;2610;2668;2669;2899;3090;3374;3375;3529;3602;3766;3787;3847;3909;4037;4049;4062;4155;4206;4680;4818;5208;5303;5409;5410;5423;5437;5454;5593;5941;6485;6505;6506;6595;7242;7302;7547	True;True;True;True;True;True;True;True;True;True;True;True;True;True;True;True;True;True;True;True;True;True;True;True;True;True;True;True;True;True;True;True;True;True;True;True;True;True;True;True;True;True;True;True;True;True;True;True;True;True;True;True;True;True	16;185;186;257;258;369;463;820;876;956;957;1148;1623;1658;2120;2281;2378;2666;2674;2732;2733;2969;3161;3456;3457;3613;3692;3862;3883;3945;4008;4139;4151;4164;4258;4310;4791;4933;5346;5445;5551;5552;5565;5579;5596;5739;6101;6662;6682;6683;6773;7430;7492;7743	67;68;69;70;71;72;688;689;690;691;692;693;694;695;696;957;958;959;960;961;962;963;964;965;966;1334;1637;2842;2843;3064;3065;3066;3067;3068;3069;3333;3334;3335;3336;3337;3338;3339;3340;3341;3342;3989;5622;5623;5624;5732;5733;5734;7448;7449;7450;8021;8022;8388;8389;8390;8391;9334;9369;9370;9371;9536;9537;9538;9539;9540;9541;9542;9543;9544;9545;9546;9547;10332;10333;10334;11023;11024;11025;12042;120…	82;83;84;85;86;87;781;782;783;784;785;786;787;788;789;790;1070;1071;1072;1073;1074;1075;1076;1077;1078;1079;1489;1849;3182;3183;3454;3455;3456;3457;3458;3459;3755;3756;3757;3758;3759;3760;3761;3762;3763;3764;3765;3766;3767;4473;6363;6364;6365;6476;6477;6478;6479;6480;6481;8485;8486;8487;8488;8489;8490;9133;9134;9530;9531;9532;9533;10535;10590;10591;10592;10768;10769;10770;10771;10772;10773;10774;…	87;782;785;1070;1077;1489;1849;3182;3459;3755;3763;4473;6363;6476;8485;9133;9533;10535;10591;10770;10774;11683;12450;13599;13610;14343;14636;15414;15499;15769;16033;16607;16795;16832;17173;17381;19423;20133;21820;22177;22510;22514;22567;22615;22670;23122;24771;26978;27063;27065;27432;29909;30158;31110			-1
TRINITY_DN240_c0_g1_i7|m.49288;TRINITY_DN240_c0_g1_i1|m.49272;REV__TRINITY_DN17934_c0_g1_i2|m.89824;TRINITY_DN23793_c0_g1_i1|m.161736	TRINITY_DN240_c0_g1_i7|m.49288;TRINITY_DN240_c0_g1_i1|m.49272	36;36;1;1	36;36;1;1	36;36;1;1	TRINITY_DN240_c0_g1_i7|m.49288 type:5prime_partial len:591 (-) TRINITY_DN240_c0_g1_i7:1810-3582(-);TRINITY_DN240_c0_g1_i1|m.49272 type:5prime_partial len:591 (-) TRINITY_DN240_c0_g1_i1:1508-3280(-)	4	36	36	36	71	71	71	65.72	590	590;590;97;130	0	208.3	1417400000000	33	42951000000	363				545	163;368;412;547;548;1014;1052;1349;1555;1733;2181;2551;2578;2608;2609;3941;4497;4534;4704;5049;5564;5979;6131;6338;6527;7092;7243;7381;7423;7809;7902;7947;8062;8087;8088;8140	True;True;True;True;True;True;True;True;True;True;True;True;True;True;True;True;True;True;True;True;True;True;True;True;True;True;True;True;True;True;True;True;True;True;True;True	165;375;376;420;421;557;558;1040;1078;1382;1590;1591;1774;2233;2615;2642;2672;2673;4041;4603;4640;4816;5169;5170;5710;6140;6299;6512;6705;7277;7431;7432;7571;7614;7615;8008;8102;8147;8266;8292;8293;8346	587;588;589;590;591;592;593;594;1350;1351;1352;1353;1354;1355;1356;1500;1501;1502;1503;1504;1505;1506;1507;1508;1509;1971;1972;1973;1974;1975;1976;1977;1978;3602;3603;3604;3751;3752;3753;4783;4784;4785;4786;4787;4788;4789;4790;4791;4792;4793;5527;5528;5529;5530;5531;5532;5533;5534;5535;5536;5537;5538;6228;6229;6230;6231;6232;6233;6234;6235;7853;7854;7855;7856;9183;9184;9185;9273;9274;9275;9276;93…	671;672;673;674;675;676;677;678;679;680;1511;1512;1513;1514;1515;1516;1517;1518;1519;1520;1673;1674;1675;1676;1677;1678;1679;1680;1681;1682;1683;1684;1685;1686;1687;1688;1689;1690;2230;2231;2232;2233;2234;2235;2236;2237;2238;2239;2240;4057;4058;4059;4229;4230;4231;5373;5374;5375;5376;5377;5378;5379;5380;5381;5382;5383;5384;5385;5386;5387;5388;5389;6257;6258;6259;6260;6261;6262;6263;6264;6265;6266…	677;1518;1682;2232;2240;4058;4230;5387;6264;7086;8939;10381;10471;10583;10587;16190;18606;18727;19712;21021;23027;24930;25483;26317;27172;29389;29922;30459;30643;32110;32435;32611;33104;33196;33198;33381	93;94;95;96;97;98;99	134;143;159;407;432;532;561	-1;-1;-1;-1
TRINITY_DN2408_c2_g1_i9|m.114016	TRINITY_DN2408_c2_g1_i9|m.114016	1	1	1	TRINITY_DN2408_c2_g1_i9|m.114016 type:complete len:600 (-) TRINITY_DN2408_c2_g1_i9:3035-4834(-)	1	1	1	1	1.5	1.5	1.5	67.005	599	599	0.002886	2.4804	18508000	22	841290	2				546	5450	TRUE	5592	19879;19880	22663;22664	22663			-1
TRINITY_DN2419_c1_g2_i1|m.113319	TRINITY_DN2419_c1_g2_i1|m.113319	26	26	26	TRINITY_DN2419_c1_g2_i1|m.113319 type:5prime_partial len:521 (-) TRINITY_DN2419_c1_g2_i1:297-1859(-)	1	26	26	26	56.7	56.7	56.7	58.578	520	520	0	150.24	138200000000	30	4606600000	157				547	6;620;760;975;983;1990;2162;2190;2576;2577;2671;4044;4045;4245;4262;5519;5607;5946;5969;6528;7030;7577;7690;7764;7864;7900	True;True;True;True;True;True;True;True;True;True;True;True;True;True;True;True;True;True;True;True;True;True;True;True;True;True	6;635;778;1001;1009;2036;2213;2242;2640;2641;2735;4146;4147;4349;4366;5663;5753;6106;6130;6706;7215;7774;7775;7889;7963;8064;8100	33;2217;2218;2219;2694;2695;2696;2697;2698;2699;2700;3473;3495;3496;3497;3498;3499;3500;7165;7166;7167;7785;7786;7787;7788;7789;7790;7874;7875;7876;7877;7878;9264;9265;9266;9267;9268;9269;9270;9271;9272;9551;14769;14770;14771;14772;14773;14774;14775;14776;14777;14778;15436;15437;15438;15439;15440;15441;15485;15486;15487;15488;15489;15490;20058;20350;20351;20352;20353;20354;20355;20356;20357;20358…	41;2507;2508;2509;3022;3023;3024;3025;3026;3027;3028;3906;3931;3932;3933;3934;3935;3936;3937;3938;3939;3940;3941;8171;8172;8173;8866;8867;8868;8869;8870;8871;8962;8963;8964;8965;8966;8967;8968;8969;8970;10462;10463;10464;10465;10466;10467;10468;10469;10470;10783;16779;16780;16781;16782;16783;16784;16785;16786;16787;16788;17530;17531;17532;17533;17534;17535;17536;17537;17538;17582;17583;17584;1758…	41;2507;3026;3906;3939;8171;8869;8963;10462;10466;10783;16782;16788;17534;17582;22846;23177;24799;24899;27173;29156;31225;31656;31937;32299;32423	100	504	-1
TRINITY_DN244_c0_g1_i1|m.49047	TRINITY_DN244_c0_g1_i1|m.49047	3	1	1	TRINITY_DN244_c0_g1_i1|m.49047 type:complete len:238 (+) TRINITY_DN244_c0_g1_i1:216-929(+)	1	3	1	1	18.1	6.8	6.8	26.968	237	237	0	3.6409	1685500000	6	280910000	5				548	1168;5157;5716	True;False;False	1195;5291;5864	4137;4138;4139;4140;4141;18901;18902;18903;18904;18905;18906;20788;20789;20790;20791;20792	4630;4631;4632;4633;4634;21571;21572;21573;21574;21575;21576;23653;23654;23655;23656;23657	4634;21576;23653			-1
TRINITY_DN244_c0_g1_i4|m.49058	TRINITY_DN244_c0_g1_i4|m.49058	4	4	2	TRINITY_DN244_c0_g1_i4|m.49058 type:complete len:264 (+) TRINITY_DN244_c0_g1_i4:216-1007(+)	1	4	4	2	30	30	19.8	29.633	263	263	0	25.668	5609700000	8	701210000	17				549	5157;5716;6237;7157	True;True;True;True	5291;5864;6408;7343	18901;18902;18903;18904;18905;18906;20788;20789;20790;20791;20792;22827;22828;22829;22830;26025;26026	21571;21572;21573;21574;21575;21576;23653;23654;23655;23656;23657;25961;25962;25963;25964;29622;29623	21576;23653;25961;29623			-1
TRINITY_DN2440_c0_g1_i1|m.113652	TRINITY_DN2440_c0_g1_i1|m.113652	12	12	12	TRINITY_DN2440_c0_g1_i1|m.113652 type:5prime_partial len:289 (+) TRINITY_DN2440_c0_g1_i1:3-869(+)	1	12	12	12	56.6	56.6	56.6	31.27	288	288	0	69.04	29731000000	19	1564800000	48				550	905;937;1087;1187;1577;2224;3899;3900;4324;5235;7413;7814	True;True;True;True;True;True;True;True;True;True;True;True	926;961;1113;1114;1216;1615;2277;3998;3999;4429;5376;7603;8013	3261;3262;3263;3352;3353;3354;3355;3356;3357;3871;3872;3873;3874;3875;3876;3877;4224;4225;4226;5603;5604;5605;8007;8008;8009;14115;14116;14117;14118;14119;15767;15768;15769;19197;19198;19199;19200;19201;19202;26872;26873;26874;26875;28250;28251	3680;3681;3682;3777;3778;3779;3780;3781;3782;4351;4352;4353;4354;4355;4356;4357;4358;4726;4727;4728;4729;4730;6344;6345;6346;9119;9120;9121;15990;15991;15992;15993;15994;17918;17919;17920;17921;17922;17923;21935;21936;21937;21938;21939;21940;30577;30578;30579;30580;32131;32132	3680;3780;4354;4728;6345;9121;15991;15994;17922;21940;30580;32132	101	46	-1
TRINITY_DN2440_c0_g2_i1|m.113658	TRINITY_DN2440_c0_g2_i1|m.113658	1	1	1	TRINITY_DN2440_c0_g2_i1|m.113658 type:internal len:79 (-) TRINITY_DN2440_c0_g2_i1:3-236(-)	1	1	1	1	25.6	25.6	25.6	8.7443	78	78	0	5.925	1594400000	3	531480000	6				551	7652	TRUE	7851	27709;27710;27711;27712;27713;27714	31507;31508;31509;31510;31511;31512	31512			-1
TRINITY_DN2453_c0_g2_i1|m.113913;TRINITY_DN2453_c0_g2_i3|m.113904	TRINITY_DN2453_c0_g2_i1|m.113913;TRINITY_DN2453_c0_g2_i3|m.113904	6;4	6;4	6;4	TRINITY_DN2453_c0_g2_i1|m.113913 type:complete len:297 (+) TRINITY_DN2453_c0_g2_i1:2-892(+);TRINITY_DN2453_c0_g2_i3|m.113904 type:complete len:138 (+) TRINITY_DN2453_c0_g2_i3:800-1213(+)	2	6	6	6	25.7	25.7	25.7	33.554	296	296;137	0	22.546	2596500000	15	173100000	19				552	2413;2598;4094;5931;7107;8006	True;True;True;True;True;True	2470;2662;4196;6091;7292;8208	8716;8717;8718;8719;8720;8721;8722;8723;8724;9325;9326;14944;21719;21720;25853;25854;25855;25856;25857;25858;28877	9874;9875;9876;9877;9878;9879;9880;9881;9882;10526;10527;16975;24728;24729;29439;29440;29441;29442;29443;29444;32823	9879;10526;16975;24729;29443;32823			-1;-1
TRINITY_DN24534_c0_g1_i1|m.23144	TRINITY_DN24534_c0_g1_i1|m.23144	1	1	1	TRINITY_DN24534_c0_g1_i1|m.23144 type:complete len:161 (-) TRINITY_DN24534_c0_g1_i1:29-511(-)	1	1	1	1	8.8	8.8	8.8	18.671	160	160	0	4.7928	78258000	10	7825800	2				553	5240	TRUE	5381	19218;19219	21956;21957	21956			-1
TRINITY_DN2457_c0_g1_i1|m.113399	TRINITY_DN2457_c0_g1_i1|m.113399	3	3	3	TRINITY_DN2457_c0_g1_i1|m.113399 type:internal len:100 (-) TRINITY_DN2457_c0_g1_i1:1-297(-)	1	3	3	3	31.3	31.3	31.3	10.58	99	99	0	8.9255	2115900000	7	302280000	9				554	4866;5644;6908	True;True;True	4982;5790;7091	17839;17840;17841;20496;20497;20498;25197;25198;25199	20358;20359;20360;23324;23325;23326;28691;28692;28693	20359;23326;28693			-1
TRINITY_DN2457_c0_g2_i1|m.113410;TRINITY_DN2457_c0_g2_i3|m.113403	TRINITY_DN2457_c0_g2_i1|m.113410;TRINITY_DN2457_c0_g2_i3|m.113403	23;23	23;23	22;22	TRINITY_DN2457_c0_g2_i1|m.113410 type:5prime_partial len:559 (-) TRINITY_DN2457_c0_g2_i1:565-2241(-);TRINITY_DN2457_c0_g2_i3|m.113403 type:5prime_partial len:563 (-) TRINITY_DN2457_c0_g2_i3:599-2287(-)	2	23	23	22	50.9	50.9	48.2	61.158	558	558;562	0	110	16829000000	30	560960000	77				555	325;466;636;1614;1624;1633;1900;3110;3799;3978;4224;4225;5086;5218;5251;6032;6210;6351;6402;6934;7110;7291;7545	True;True;True;True;True;True;True;True;True;True;True;True;True;True;True;True;True;True;True;True;True;True;True	331;475;651;1652;1662;1671;1944;3181;3895;4080;4328;4329;5213;5358;5392;6196;6381;6525;6576;7117;7295;7481;7741	1200;1665;1666;1667;2255;2256;2257;5719;5720;5721;5750;5751;5752;5753;5754;5755;5779;5780;5781;6853;6854;6855;11091;13694;13695;13696;13697;13698;14470;14471;14472;14473;14474;14475;14476;15382;15383;15384;15385;18671;18672;18673;18674;19136;19137;19138;19139;19140;19245;19246;19247;22082;22083;22084;22732;22733;22734;22735;22736;23191;23396;23397;25269;25270;25271;25865;25866;25867;25868;26461;2…	1332;1880;1881;1882;2545;2546;2547;6463;6464;6465;6497;6498;6499;6500;6501;6502;6528;6529;6530;7806;7807;7808;12522;15532;15533;15534;15535;15536;16405;16406;16407;16408;16409;16410;16411;17471;17472;17473;17474;21313;21314;21315;21316;21864;21865;21866;21867;21868;21983;21984;21985;21986;25126;25127;25128;25849;25850;25851;25852;25853;26370;26622;26623;28768;28769;28770;29451;29452;29453;29454;3…	1332;1882;2546;6464;6501;6530;7806;12522;15535;16406;17473;17474;21313;21864;21985;25126;25849;26370;26623;28770;29454;30119;31104			-1;-1
TRINITY_DN246_c0_g1_i5|m.48872;TRINITY_DN246_c0_g1_i2|m.48861	TRINITY_DN246_c0_g1_i5|m.48872	5;1	5;1	5;1	TRINITY_DN246_c0_g1_i5|m.48872 type:complete len:157 (-) TRINITY_DN246_c0_g1_i5:463-933(-)	2	5	5	5	37.8	37.8	37.8	17.644	156	156;108	0	13.402	423200000	9	47022000	8				556	345;413;3063;7751;7956	True;True;True;True;True	351;422;3134;7950;8156	1271;1272;1273;1274;1510;10930;10931;10932;28043;28714	1419;1420;1421;1422;1691;12349;12350;12351;31900;32647	1419;1691;12350;31900;32647			-1;-1
TRINITY_DN247_c1_g2_i1|m.48429;TRINITY_DN247_c1_g2_i2|m.48434	TRINITY_DN247_c1_g2_i1|m.48429;TRINITY_DN247_c1_g2_i2|m.48434	4;4	4;4	4;4	TRINITY_DN247_c1_g2_i1|m.48429 type:complete len:210 (-) TRINITY_DN247_c1_g2_i1:789-1418(-);TRINITY_DN247_c1_g2_i2|m.48434 type:complete len:211 (-) TRINITY_DN247_c1_g2_i2:1200-1832(-)	2	4	4	4	27.3	27.3	27.3	23.598	209	209;210	0	27.323	1525200000	12	127100000	12				557	1055;1522;2615;4677	True;True;True;True	1081;1557;2679;4788	3760;3761;5421;5422;5423;9384;9385;17050;17051;17052	4238;4239;6144;6145;6146;10611;10612;19408;19409;19410;19411;19412	4238;6145;10612;19409			-1;-1
TRINITY_DN247_c3_g1_i1|m.48452	TRINITY_DN247_c3_g1_i1|m.48452	6	6	6	TRINITY_DN247_c3_g1_i1|m.48452 type:complete len:701 (-) TRINITY_DN247_c3_g1_i1:276-2378(-)	1	6	6	6	11.7	11.7	11.7	80.78	700	700	0	22.765	943050000	40	23576000	16				558	2305;4183;5739;5755;7065;7768	True;True;True;True;True;True	2360;4287;5891;5907;7250;7967	8339;8340;15236;15237;15238;15239;21022;21023;21024;21074;21075;21076;25723;25724;25725;25726;25727;28084	9477;9478;17291;17292;17293;17294;23956;23957;23958;24012;24013;24014;29308;29309;29310;29311;29312;31945	9478;17292;23958;24014;29311;31945			-1
TRINITY_DN2472_c0_g1_i4|m.113801	TRINITY_DN2472_c0_g1_i4|m.113801	2	2	2	TRINITY_DN2472_c0_g1_i4|m.113801 type:complete len:292 (+) TRINITY_DN2472_c0_g1_i4:91-966(+)	1	2	2	2	10	10	10	32.048	291	291	0	6.992	289560000	15	19304000	6				559	5380;5556	True;True	5522;5702	19658;19659;19660;20182;20183;20184	22433;22434;22435;22978;22979;22980	22434;22978			-1
TRINITY_DN2475_c0_g1_i2|m.113488	TRINITY_DN2475_c0_g1_i2|m.113488	7	7	7	TRINITY_DN2475_c0_g1_i2|m.113488 type:internal len:238 (+) TRINITY_DN2475_c0_g1_i2:2-712(+)	1	7	7	7	36.3	36.3	36.3	25.605	237	237	0	29.947	1941000000	11	176460000	13				560	924;2594;3397;3845;4571;6557;7644	True;True;True;True;True;True;True	947;2658;3479;3943;4678;6735;7843	3316;9317;9318;9319;12154;12155;12156;13898;16597;16598;16599;23971;27686	3738;10518;10519;10520;13733;13734;13735;15757;18838;18839;18840;27273;31484	3738;10520;13734;15757;18839;27273;31484			-1
TRINITY_DN2475_c0_g2_i1|m.113490	TRINITY_DN2475_c0_g2_i1|m.113490	10	10	10	TRINITY_DN2475_c0_g2_i1|m.113490 type:internal len:310 (-) TRINITY_DN2475_c0_g2_i1:3-929(-)	1	10	10	10	55.3	55.3	55.3	32.367	309	309	0	45.477	4645000000	16	290310000	26				561	1124;3691;4420;4624;4846;4862;5370;5814;6300;6422	True;True;True;True;True;True;True;True;True;True	1151;3787;4526;4733;4962;4978;5512;5969;6473;6596	3995;13311;13312;16060;16061;16062;16795;16796;16797;16798;16799;16800;17782;17827;17828;19621;19622;19623;21309;23016;23017;23018;23468;23469;23470;23471;23472;23473	4479;15101;15102;18231;18232;18233;19057;19058;19059;19060;19061;19062;20296;20346;20347;22387;22388;22389;24268;26173;26174;26175;26696;26697;26698;26699;26700;26701	4479;15101;18233;19062;20296;20347;22387;24268;26174;26698			-1
TRINITY_DN2475_c0_g3_i1|m.113493	TRINITY_DN2475_c0_g3_i1|m.113493	8	8	8	TRINITY_DN2475_c0_g3_i1|m.113493 type:5prime_partial len:258 (-) TRINITY_DN2475_c0_g3_i1:24-797(-)	1	8	8	8	31.5	31.5	31.5	27.449	257	257	0	25.948	3198600000	13	246050000	26				562	1798;1799;5055;5640;5789;6511;7650;7651	True;True;True;True;True;True;True;True	1839;1840;5177;5786;5941;6688;7849;7850	6476;6477;6478;6479;6480;6481;6482;18499;18500;18501;18502;18503;18504;20479;20480;20481;21181;21182;21183;23801;23802;23803;23804;27705;27706;27707;27708	7363;7364;7365;7366;7367;7368;7369;21096;21097;21098;21099;21100;21101;23307;23308;23309;24129;24130;24131;27082;27083;27084;27085;31503;31504;31505;31506	7363;7365;21099;23309;24129;27082;31505;31506			-1
TRINITY_DN24754_c0_g1_i1|m.52063	TRINITY_DN24754_c0_g1_i1|m.52063	1	1	1	TRINITY_DN24754_c0_g1_i1|m.52063 type:internal len:130 (+) TRINITY_DN24754_c0_g1_i1:2-388(+)	1	1	1	1	10.1	10.1	10.1	14.672	129	129	0	12.135	637660000	4	159410000	3				563	7757	TRUE	7956	28055;28056;28057	31912;31913;31914	31914			-1
TRINITY_DN248_c0_g1_i5|m.49152;TRINITY_DN248_c0_g1_i1|m.49144;TRINITY_DN248_c0_g1_i1|m.49145	TRINITY_DN248_c0_g1_i5|m.49152	27;12;9	27;12;9	27;12;9	TRINITY_DN248_c0_g1_i5|m.49152 type:5prime_partial len:561 (+) TRINITY_DN248_c0_g1_i5:2-1684(+)	3	27	27	27	45.2	45.2	45.2	62.947	560	560;270;191	0	163.09	93024000000	29	3207700000	145				564	20;57;208;209;865;990;1069;1154;1155;1952;2812;3767;3982;4640;4768;4914;5774;6168;6669;6700;6893;7143;7144;7772;7773;8012;8073	True;True;True;True;True;True;True;True;True;True;True;True;True;True;True;True;True;True;True;True;True;True;True;True;True;True;True	20;57;213;214;886;1016;1095;1181;1182;1998;2880;3863;4084;4749;4881;4882;5031;5926;6339;6847;6878;7076;7329;7330;7971;7972;8215;8277	82;83;84;85;86;87;88;225;803;804;805;806;807;808;809;810;3103;3104;3105;3106;3107;3108;3109;3519;3520;3521;3522;3523;3524;3808;3809;3810;3811;3812;3813;3814;4100;4101;4102;4103;4104;4105;4106;4107;4108;7037;7038;7039;7040;7041;7042;7043;10010;10011;10012;10013;10014;10015;13589;13590;13591;14483;14484;14485;14486;14487;14488;14489;14490;14491;16849;17476;17477;17478;17479;17480;17481;17482;17483;…	98;99;100;101;102;103;104;262;902;903;904;905;906;907;908;909;910;911;3493;3494;3495;3496;3497;3498;3499;3963;3964;3965;3966;3967;3968;3969;3970;3971;3972;3973;4286;4287;4288;4289;4290;4291;4292;4592;4593;4594;4595;4596;4597;4598;4599;4600;4601;8025;8026;8027;8028;8029;8030;8031;11322;11323;11324;11325;11326;11327;15421;15422;15423;16418;16419;16420;16421;16422;16423;16424;16425;16426;16427;19115…	100;262;903;908;3493;3967;4290;4594;4597;8026;11324;15422;16424;19115;19934;20535;24068;25689;27739;27853;28612;29558;29563;31957;31963;32868;33144	102	203	-1;-1;-1
TRINITY_DN2484_c0_g1_i1|m.113477	TRINITY_DN2484_c0_g1_i1|m.113477	2	2	2	TRINITY_DN2484_c0_g1_i1|m.113477 type:complete len:341 (+) TRINITY_DN2484_c0_g1_i1:442-1464(+)	1	2	2	2	8.2	8.2	8.2	38.863	340	340	0	9.3878	277990000	24	11583000	8				565	3244;3464	True;True	3318;3548	11523;11524;11525;11526;11527;12371;12372;12373	13021;13022;13023;13024;13025;13971;13972;13973	13022;13971			-1
TRINITY_DN24873_c0_g3_i2|m.143211	TRINITY_DN24873_c0_g3_i2|m.143211	1	1	1	TRINITY_DN24873_c0_g3_i2|m.143211 type:5prime_partial len:176 (-) TRINITY_DN24873_c0_g3_i2:31-558(-)	1	1	1	1	12	12	12	19.183	175	175	0	7.5299	50619000	9	5624300	1				566	6320	TRUE	6493	23082	26254	26254			-1
TRINITY_DN24913_c0_g1_i1|m.146326;TRINITY_DN24913_c0_g1_i1|m.146325	TRINITY_DN24913_c0_g1_i1|m.146326;TRINITY_DN24913_c0_g1_i1|m.146325	6;6	6;6	6;6	TRINITY_DN24913_c0_g1_i1|m.146326 type:complete len:81 (-) TRINITY_DN24913_c0_g1_i1:657-899(-);TRINITY_DN24913_c0_g1_i1|m.146325 type:complete len:81 (+) TRINITY_DN24913_c0_g1_i1:265-507(+)	2	6	6	6	83.8	83.8	83.8	9.1002	80	80;80	0	29.321	18294000000	5	3658800000	27				567	1227;2519;7307;7971;7987;8112	True;True;True;True;True;True	1258;2581;7497;8171;8188;8317	4351;4352;4353;4354;4355;4356;9074;9075;9076;9077;9078;9079;26522;26523;26524;26525;26526;26527;28761;28762;28763;28764;28817;29267;29268;29269	4859;4860;4861;4862;4863;4864;10261;10262;10263;10264;10265;10266;30186;30187;30188;30189;30190;30191;30192;32701;32702;32703;32704;32763;33274;33275;33276	4864;10263;30191;32703;32763;33274			-1;-1
TRINITY_DN24913_c2_g2_i1|m.146357;TRINITY_DN24913_c2_g2_i2|m.146363;TRINITY_DN24913_c2_g2_i2|m.146362	TRINITY_DN24913_c2_g2_i1|m.146357;TRINITY_DN24913_c2_g2_i2|m.146363;TRINITY_DN24913_c2_g2_i2|m.146362	4;2;2	4;2;2	4;2;2	TRINITY_DN24913_c2_g2_i1|m.146357 type:complete len:201 (-) TRINITY_DN24913_c2_g2_i1:146-748(-);TRINITY_DN24913_c2_g2_i2|m.146363 type:complete len:64 (-) TRINITY_DN24913_c2_g2_i2:625-816(-);TRINITY_DN24913_c2_g2_i2|m.146362 type:complete len:148 (-) TRINI	3	4	4	4	21	21	21	23.028	200	200;63;147	0	18.459	1825900000	12	152160000	14				568	146;2014;5360;6977	True;True;True;True	147;2060;5502;7162	523;524;525;7232;7233;7234;19585;19586;19587;19588;19589;19590;25436;25437	603;604;605;8239;8240;8241;22348;22349;22350;22351;22352;22353;28964;28965	605;8240;22353;28964			-1;-1;-1
TRINITY_DN24989_c0_g1_i1|m.146393	TRINITY_DN24989_c0_g1_i1|m.146393	5	5	5	TRINITY_DN24989_c0_g1_i1|m.146393 type:internal len:174 (+) TRINITY_DN24989_c0_g1_i1:2-520(+)	1	5	5	5	31.2	31.2	31.2	19.62	173	173	0	18.301	1748700000	9	194300000	10				569	2465;3844;5404;5848;7453	True;True;True;True;True	2526;3942;5546;6004;7647	8900;8901;8902;13897;19713;19714;19715;21414;27036;27037;27038	10065;10066;10067;15756;22494;22495;22496;24385;30770;30771;30772	10066;15756;22495;24385;30771			-1
TRINITY_DN2507_c0_g1_i1|m.60018	TRINITY_DN2507_c0_g1_i1|m.60018	4	4	4	TRINITY_DN2507_c0_g1_i1|m.60018 type:complete len:89 (+) TRINITY_DN2507_c0_g1_i1:136-402(+)	1	4	4	4	65.9	65.9	65.9	9.3938	88	88	0	30.279	2765200000	4	691310000	10				570	1804;3632;7401;7519	True;True;True;True	1845;3724;7591;7714	6505;6506;13047;13048;13049;26836;26837;26838;27248;27249	7393;7394;14773;14774;14775;30534;30535;30536;30999;31000	7394;14775;30536;30999			-1
TRINITY_DN2524_c0_g2_i2|m.59971	TRINITY_DN2524_c0_g2_i2|m.59971	2	2	2	TRINITY_DN2524_c0_g2_i2|m.59971 type:complete len:85 (+) TRINITY_DN2524_c0_g2_i2:225-479(+)	1	2	2	2	28.6	28.6	28.6	9.4571	84	84	0	4.9606	534350000	4	133590000	5				571	903;4898	True;True	924;5015	3257;17944;17945;17946;17947;17948	3676;20484;20485;20486;20487;20488	3676;20486			-1
TRINITY_DN25260_c0_g1_i1|m.162782	TRINITY_DN25260_c0_g1_i1|m.162782	12	12	12	TRINITY_DN25260_c0_g1_i1|m.162782 type:complete len:400 (-) TRINITY_DN25260_c0_g1_i1:140-1339(-)	1	12	12	12	51.1	51.1	51.1	44.157	399	399	0	77.568	13850000000	20	692490000	48				572	116;1330;1486;1503;1504;3721;4609;5189;7011;7670;7783;7932	True;True;True;True;True;True;True;True;True;True;True;True	117;1363;1521;1538;1539;3817;4718;5326;7196;7869;7982;8132	398;399;400;401;402;403;4686;4687;4688;4689;5317;5318;5319;5357;5358;5359;5360;5361;5362;5363;5364;5365;13417;13418;13419;16752;16753;16754;19016;19017;19018;19019;25539;25540;25541;27757;27758;27759;27760;27761;27762;28130;28131;28628;28629;28630;28631;28632;28633	451;452;453;454;455;456;5228;5229;5230;5231;6032;6033;6034;6072;6073;6074;6075;6076;6077;6078;6079;6080;15219;15220;15221;19013;19014;19015;21700;21701;21702;21703;29086;29087;29088;31560;31561;31562;31563;31564;31565;31992;31993;32553;32554;32555;32556;32557;32558	451;5228;6032;6074;6078;15220;19013;21700;29087;31560;31993;32553			-1
TRINITY_DN25278_c0_g1_i2|m.162967	TRINITY_DN25278_c0_g1_i2|m.162967	1	1	1	TRINITY_DN25278_c0_g1_i2|m.162967 type:5prime_partial len:139 (+) TRINITY_DN25278_c0_g1_i2:1-417(+)	1	1	1	1	7.2	7.2	7.2	14.733	138	138	0.0035236	2.2374	81140000	5	16228000	2				573	1747	TRUE	1788	6277;6278	7130;7131	7130			-1
TRINITY_DN25278_c0_g2_i1|m.162970	TRINITY_DN25278_c0_g2_i1|m.162970	2	2	2	TRINITY_DN25278_c0_g2_i1|m.162970 type:3prime_partial len:103 (-) TRINITY_DN25278_c0_g2_i1:1-306(-)	1	2	2	2	20.6	20.6	20.6	11.768	102	102	0	7.4747	726250000	7	103750000	5				574	7;5300	True;True	7;5442	34;35;36;19393;19394	42;43;44;22141;22142	43;22142			-1
TRINITY_DN2528_c0_g1_i1|m.59851	TRINITY_DN2528_c0_g1_i1|m.59851	3	3	3	TRINITY_DN2528_c0_g1_i1|m.59851 type:complete len:300 (+) TRINITY_DN2528_c0_g1_i1:108-1007(+)	1	3	3	3	12.7	12.7	12.7	32.509	299	299	0	10.643	754400000	10	75440000	8				575	844;2427;5529	True;True;True	865;2486;5673	3017;3018;3019;3020;3021;8777;8778;20088	3406;3407;3408;3409;3410;9935;9936;22876	3408;9936;22876			-1
TRINITY_DN2528_c1_g1_i6|m.59888;TRINITY_DN2528_c1_g1_i3|m.59910;TRINITY_DN2528_c1_g1_i3|m.59909	TRINITY_DN2528_c1_g1_i6|m.59888	6;2;1	6;2;1	6;2;1	TRINITY_DN2528_c1_g1_i6|m.59888 type:complete len:335 (+) TRINITY_DN2528_c1_g1_i6:126-1130(+)	3	6	6	6	25.4	25.4	25.4	37.031	334	334;104;108	0	22.745	9133100000	17	537240000	19				576	151;980;981;1117;1296;4322	True;True;True;True;True;True	152;1006;1007;1144;1328;4427	538;539;540;3488;3489;3490;3491;3492;3974;3975;3976;4571;4572;4573;15763;15764	618;619;620;3921;3922;3923;3924;3925;3926;3927;3928;4457;4458;4459;5101;5102;5103;17914;17915	619;3925;3928;4459;5101;17914			-1;-1;-1
TRINITY_DN2530_c0_g2_i1|m.59679	TRINITY_DN2530_c0_g2_i1|m.59679	1	1	1	TRINITY_DN2530_c0_g2_i1|m.59679 type:internal len:97 (+) TRINITY_DN2530_c0_g2_i1:3-290(+)	1	1	1	1	12.5	12.5	12.5	10.612	96	96	0.0035186	2.2338	36624000	3	12208000	1				577	1514	TRUE	1549	5400;5401	6123;6124	6123			-1
TRINITY_DN2531_c1_g1_i2|m.59356	TRINITY_DN2531_c1_g1_i2|m.59356	11	11	11	TRINITY_DN2531_c1_g1_i2|m.59356 type:complete len:208 (-) TRINITY_DN2531_c1_g1_i2:2098-2721(-)	1	11	11	11	76.3	76.3	76.3	23.401	207	207	0	44.433	7803500000	12	650290000	32				578	100;2643;3211;3306;4059;5173;6044;6673;7724;7725;7934	True;True;True;True;True;True;True;True;True;True;True	101;2707;3284;3385;4161;5307;6209;6851;7923;7924;8134	352;353;354;355;356;357;9468;9469;9470;11388;11389;11771;11772;11773;14815;14816;14817;18945;18946;18947;18948;22125;22126;24387;24388;27953;27954;27955;28636;28637;28638	405;406;407;408;409;410;10699;10700;10701;12856;12857;13290;13291;13292;16825;16826;16827;21615;21616;21617;21618;25181;25182;27760;27761;27762;31797;31798;31799;32561;32562;32563	408;10701;12856;13292;16825;21616;25181;27762;31798;31799;32562			-1
TRINITY_DN25371_c0_g2_i1|m.12495	TRINITY_DN25371_c0_g2_i1|m.12495	8	8	8	TRINITY_DN25371_c0_g2_i1|m.12495 type:complete len:256 (+) TRINITY_DN25371_c0_g2_i1:319-1086(+)	1	8	8	8	54.1	54.1	54.1	26.995	255	255	0	42.471	7760400000	14	554310000	21				579	876;2338;2748;4080;5443;5562;7058;7663	True;True;True;True;True;True;True;True	897;2393;2814;4182;5585;5708;7243;7862	3167;3168;8458;8459;8460;9808;9809;9810;9811;14895;19853;19854;19855;19856;20206;20207;20208;25704;25705;25706;25707;27740	3574;3575;9603;9604;9605;11096;11097;11098;11099;16917;22637;22638;22639;22640;23004;23005;23006;29283;29284;29285;29286;31540	3575;9605;11096;16917;22639;23004;29283;31540			-1
TRINITY_DN25393_c0_g1_i1|m.12534	TRINITY_DN25393_c0_g1_i1|m.12534	3	3	3	TRINITY_DN25393_c0_g1_i1|m.12534 type:complete len:338 (-) TRINITY_DN25393_c0_g1_i1:129-1142(-)	1	3	3	3	6.5	6.5	6.5	39.467	337	337	0	6.8178	102890000	19	5415400	1				580	696;2788;3851	True;True;True	714;2855;3949	2502;9933;13919	2825;11234;15782	2825;11234;15782			-1
TRINITY_DN2543_c3_g2_i2|m.60086	TRINITY_DN2543_c3_g2_i2|m.60086	19	19	18	TRINITY_DN2543_c3_g2_i2|m.60086 type:complete len:251 (+) TRINITY_DN2543_c3_g2_i2:58-810(+)	1	19	19	18	77.6	77.6	74.8	28.288	250	250	0	123.73	880130000000	15	58675000000	190				581	299;300;599;600;1142;1480;1511;1512;1513;3550;3562;4901;4915;5178;6389;7334;7540;7569;8024	True;True;True;True;True;True;True;True;True;True;True;True;True;True;True;True;True;True;True	305;306;612;613;1169;1515;1546;1547;1548;3637;3650;5018;5032;5313;5314;6563;7524;7735;7765;8227	1110;1111;1112;1113;1114;1115;1116;1117;1118;1119;1120;1121;2144;2145;2146;2147;2148;4048;4049;4050;4051;4052;4053;4054;4055;5285;5286;5287;5288;5289;5290;5291;5292;5293;5294;5295;5296;5297;5298;5299;5300;5301;5302;5380;5381;5382;5383;5384;5385;5386;5387;5388;5389;5390;5391;5392;5393;5394;5395;5396;5397;5398;5399;12742;12779;12780;12781;12782;12783;12784;17958;18001;18002;18003;18969;18970;18971;…	1224;1225;1226;1227;1228;1229;1230;1231;1232;1233;1234;1235;1236;1237;1238;1239;1240;1241;1242;1243;1244;1245;2422;2423;2424;2425;2426;4533;4534;4535;4536;4537;4538;4539;4540;4541;4542;4543;4544;4545;4546;5983;5984;5985;5986;5987;5988;5989;5990;5991;5992;5993;5994;5995;5996;5997;5998;5999;6000;6001;6002;6003;6004;6005;6006;6007;6008;6009;6010;6011;6012;6013;6014;6015;6016;6096;6097;6098;6099;6100…	1224;1242;2423;2425;4541;6008;6108;6113;6120;14428;14469;20498;20543;21641;26579;30324;31073;31182;32928	103	72	-1
TRINITY_DN2550_c0_g1_i1|m.59426	TRINITY_DN2550_c0_g1_i1|m.59426	2	2	2	TRINITY_DN2550_c0_g1_i1|m.59426 type:complete len:78 (-) TRINITY_DN2550_c0_g1_i1:59-292(-)	1	2	2	2	31.2	31.2	31.2	8.9614	77	77	0	5.6366	352090000	4	88023000	5				582	349;4390	True;True	355;4495	1280;1281;1282;15984;15985	1428;1429;1430;18155;18156	1429;18156			-1
TRINITY_DN2553_c0_g2_i4|m.60484	TRINITY_DN2553_c0_g2_i4|m.60484	2	2	2	TRINITY_DN2553_c0_g2_i4|m.60484 type:5prime_partial len:618 (-) TRINITY_DN2553_c0_g2_i4:262-2115(-)	1	2	2	2	4.4	4.4	4.4	66.28	617	617	0	7.9877	688610000	28	24593000	11				583	5576;7896	True;True	5722;8096	20257;20258;20259;28499;28500;28501;28502;28503;28504;28505;28506	23069;23070;23071;32399;32400;32401;32402;32403;32404;32405;32406	23071;32399			-1
TRINITY_DN25692_c0_g1_i2|m.68831;TRINITY_DN25692_c0_g1_i2|m.68830	TRINITY_DN25692_c0_g1_i2|m.68831;TRINITY_DN25692_c0_g1_i2|m.68830	14;14	14;14	14;14	TRINITY_DN25692_c0_g1_i2|m.68831 type:5prime_partial len:565 (-) TRINITY_DN25692_c0_g1_i2:2184-3878(-);TRINITY_DN25692_c0_g1_i2|m.68830 type:5prime_partial len:566 (+) TRINITY_DN25692_c0_g1_i2:1-1698(+)	2	14	14	14	34.6	34.6	34.6	65.405	564	564;565	0	54.742	2980900000	36	82801000	31				584	796;1133;1397;1666;1917;2248;3854;4023;4331;4339;4470;6283;6286;7958	True;True;True;True;True;True;True;True;True;True;True;True;True;True	814;1160;1431;1704;1962;2301;3952;4125;4436;4444;4576;6455;6458;8158	2824;2825;2826;2827;4020;4021;4022;4932;4933;4934;5912;5913;6914;6915;6916;8109;8110;8111;13934;13935;14619;14620;14621;15797;15798;15818;16259;16260;16261;22976;22977;22978;22982;28716;28717;28718	3164;3165;3166;3167;4505;4506;4507;5544;5545;5546;6701;6702;7881;7882;7883;9231;9232;9233;15798;15799;16555;16556;16557;17956;17957;17977;18446;18447;18448;26126;26127;26128;26132;32649;32650;32651	3164;4506;5545;6701;7883;9231;15799;16557;17957;17977;18446;26126;26132;32651			-1;-1
TRINITY_DN25699_c0_g1_i1|m.68923	TRINITY_DN25699_c0_g1_i1|m.68923	4	4	4	TRINITY_DN25699_c0_g1_i1|m.68923 type:complete len:137 (-) TRINITY_DN25699_c0_g1_i1:225-635(-)	1	4	4	4	40.4	40.4	40.4	15.56	136	136	0	22.88	4633900000	7	661990000	21				585	1283;4978;5560;7106	True;True;True;True	1315;5095;5706;7291	4530;4531;4532;18193;18194;18195;18196;20197;20198;20199;20200;20201;20202;20203;25848;25849;25850;25851;25852	5057;5058;5059;20750;20751;20752;20753;22993;22994;22995;22996;22997;22998;22999;23000;23001;29434;29435;29436;29437;29438	5059;20753;23001;29437			-1
TRINITY_DN257_c1_g1_i1|m.49792	TRINITY_DN257_c1_g1_i1|m.49792	1	1	1	TRINITY_DN257_c1_g1_i1|m.49792 type:complete len:335 (-) TRINITY_DN257_c1_g1_i1:1708-2712(-)	1	1	1	1	6	6	6	37.631	334	334	0	4.8883	32402000	16	2025100	1				586	5150	TRUE	5283	18876	21546	21546			-1
TRINITY_DN257_c1_g2_i1|m.49802	TRINITY_DN257_c1_g2_i1|m.49802	1	1	1	TRINITY_DN257_c1_g2_i1|m.49802 type:internal len:387 (-) TRINITY_DN257_c1_g2_i1:2-1159(-)	1	1	1	1	7	7	7	41.781	386	386	0	10.261	208240000	16	13015000	2				587	1339	TRUE	1372	4715;4716	5259;5260	5260			-1
TRINITY_DN25713_c0_g1_i2|m.114;TRINITY_DN25713_c0_g1_i3|m.104	TRINITY_DN25713_c0_g1_i2|m.114;TRINITY_DN25713_c0_g1_i3|m.104	2;2	2;2	2;2	TRINITY_DN25713_c0_g1_i2|m.114 type:complete len:255 (-) TRINITY_DN25713_c0_g1_i2:1042-1806(-);TRINITY_DN25713_c0_g1_i3|m.104 type:complete len:298 (-) TRINITY_DN25713_c0_g1_i3:765-1658(-)	2	2	2	2	13.8	13.8	13.8	29.587	254	254;297	0	10.519	68730000	15	4582000	1				588	4334;7758	True;True	4439;7957	15801;28058	17960;31915	17960;31915			-1;-1
TRINITY_DN2586_c0_g4_i1|m.59629	TRINITY_DN2586_c0_g4_i1|m.59629	1	1	1	TRINITY_DN2586_c0_g4_i1|m.59629 type:internal len:132 (+) TRINITY_DN2586_c0_g4_i1:3-395(+)	1	1	1	1	12.2	12.2	12.2	14.581	131	131	0.0015456	3.2456	140010000	5	28002000	3				589	256	TRUE	262	971;972;973	1084;1085;1086	1084			-1
TRINITY_DN2586_c0_g5_i1|m.59631	TRINITY_DN2586_c0_g5_i1|m.59631	1	1	1	TRINITY_DN2586_c0_g5_i1|m.59631 type:internal len:88 (+) TRINITY_DN2586_c0_g5_i1:3-263(+)	1	1	1	1	25.3	25.3	25.3	9.661	87	87	0	7.7174	349330000	8	43666000	3				590	1916	TRUE	1961	6911;6912;6913	7878;7879;7880	7878			-1
TRINITY_DN259_c0_g1_i8|m.47109;TRINITY_DN259_c0_g1_i2|m.47103;TRINITY_DN259_c0_g1_i3|m.47102	TRINITY_DN259_c0_g1_i8|m.47109;TRINITY_DN259_c0_g1_i2|m.47103;TRINITY_DN259_c0_g1_i3|m.47102	2;2;1	2;2;1	2;2;1	TRINITY_DN259_c0_g1_i8|m.47109 type:complete len:245 (-) TRINITY_DN259_c0_g1_i8:371-1105(-);TRINITY_DN259_c0_g1_i2|m.47103 type:complete len:237 (-) TRINITY_DN259_c0_g1_i2:531-1241(-);TRINITY_DN259_c0_g1_i3|m.47102 type:3prime_partial len:165 (-) TRINITY_D	3	2	2	2	10.7	10.7	10.7	28.13	244	244;236;164	0	11.872	577960000	12	48163000	7				591	3249;5353	True;True	3323;5495	11546;19556;19557;19558;19559;19560;19561	13047;22319;22320;22321;22322;22323;22324	13047;22323			-1;-1;-1
TRINITY_DN2594_c0_g1_i2|m.59268	TRINITY_DN2594_c0_g1_i2|m.59268	1	1	1	TRINITY_DN2594_c0_g1_i2|m.59268 type:complete len:434 (+) TRINITY_DN2594_c0_g1_i2:67-1368(+)	1	1	1	1	2.5	2.5	2.5	48.482	433	433	0.0021818	2.5999	183300000	26	7049900	3				592	257	TRUE	263	974;975;976	1087;1088;1089	1088			-1
TRINITY_DN25979_c0_g3_i3|m.106717	TRINITY_DN25979_c0_g3_i3|m.106717	2	2	2	TRINITY_DN25979_c0_g3_i3|m.106717 type:5prime_partial len:402 (-) TRINITY_DN25979_c0_g3_i3:266-1471(-)	1	2	2	2	14.7	14.7	14.7	43.792	401	401	0.0035162	2.2263	1426600000	18	79255000	2				593	2319;2354	True;True	2374;2409	8375;8501	9517;9646	9517;9646			-1
TRINITY_DN2599_c0_g1_i2|m.59847	TRINITY_DN2599_c0_g1_i2|m.59847	6	6	6	TRINITY_DN2599_c0_g1_i2|m.59847 type:complete len:215 (+) TRINITY_DN2599_c0_g1_i2:322-966(+)	1	6	6	6	32.2	32.2	32.2	23.72	214	214	0	32.494	2269700000	15	151310000	21				594	2445;3387;4548;5060;7208;7905	True;True;True;True;True;True	2504;3469;4655;5182;7394;8105	8823;8824;8825;8826;8827;12123;12124;12125;16543;16544;18519;18520;18521;26173;26174;28541;28542;28543;28544;28545;28546	9981;9982;9983;9984;9985;13700;13701;13702;18784;18785;21124;21125;21126;29780;29781;32458;32459;32460;32461;32462;32463	9983;13702;18785;21125;29780;32461			-1
TRINITY_DN2599_c0_g1_i3|m.59840	TRINITY_DN2599_c0_g1_i3|m.59840	6	6	6	TRINITY_DN2599_c0_g1_i3|m.59840 type:complete len:279 (+) TRINITY_DN2599_c0_g1_i3:60-896(+)	1	6	6	6	25.5	25.5	25.5	30.504	278	278	0	21.202	1134700000	15	75647000	17				595	157;1515;1914;2183;4215;6664	True;True;True;True;True;True	158;1550;1959;2235;4319;6842	559;560;561;5402;5403;5404;6905;6906;6907;7859;15355;15356;15357;24357;24358;24359;24360;24361;24362	639;640;641;6125;6126;6127;7872;7873;7874;8947;17441;17442;17443;27724;27725;27726;27727;27728;27729	640;6125;7874;8947;17441;27729			-1
TRINITY_DN26_c0_g1_i9|m.136949	TRINITY_DN26_c0_g1_i9|m.136949	1	1	1	TRINITY_DN26_c0_g1_i9|m.136949 type:complete len:157 (+) TRINITY_DN26_c0_g1_i9:64-534(+)	1	1	1	1	9	9	9	16.822	156	156	0.0015674	3.3887	78693000	10	7869300	1				596	3193	TRUE	3264	11334	12796	12796			-1
TRINITY_DN26_c3_g1_i1|m.136992;TRINITY_DN44052_c0_g1_i1|m.175912	TRINITY_DN26_c3_g1_i1|m.136992	11;1	8;1	8;1	TRINITY_DN26_c3_g1_i1|m.136992 type:complete len:248 (+) TRINITY_DN26_c3_g1_i1:121-864(+)	2	11	8	8	44.5	38.5	38.5	28.169	247	247;82	0	74.96	17371000000	15	1158000000	28				597	526;554;798;1054;4046;5452;5627;5628;6433;7826;7950	True;True;True;False;False;False;True;True;True;True;True	536;565;816;1080;4148;5594;5773;5774;6607;8025;8150	1920;1921;1922;2001;2002;2003;2833;2834;2835;2836;3757;3758;3759;14779;19883;19884;20441;20442;20443;20444;20445;20446;20447;20448;20449;23496;23497;23498;28286;28287;28288;28699;28700;28701	2174;2175;2176;2263;2264;2265;3173;3174;3175;3176;4235;4236;4237;16789;22667;22668;23266;23267;23268;23269;23270;23271;23272;23273;23274;26724;26725;26726;32167;32168;32169;32632;32633;32634	2174;2265;3173;4237;16789;22667;23268;23273;26725;32167;32632			-1;-1
TRINITY_DN26_c5_g1_i1|m.137004	TRINITY_DN26_c5_g1_i1|m.137004	19	19	19	TRINITY_DN26_c5_g1_i1|m.137004 type:complete len:315 (-) TRINITY_DN26_c5_g1_i1:113-1057(-)	1	19	19	19	60.8	60.8	60.8	34.881	314	314	0	119.77	140050000000	14	10004000000	95				598	118;496;625;850;1780;2096;2967;3250;3251;3938;4652;5222;5223;5307;6724;7363;7930;8109;8137	True;True;True;True;True;True;True;True;True;True;True;True;True;True;True;True;True;True;True	119;506;640;871;1821;2146;3038;3324;3325;4038;4761;5362;5363;5449;6902;7553;8130;8314;8342;8343	407;408;409;1823;2231;2232;2233;3043;3044;3045;3046;3047;3048;6397;6398;6399;6400;6401;6402;6403;7538;7539;7540;7541;7542;7543;7544;10617;10618;10619;10620;10621;10622;11547;11548;11549;11550;14275;14276;14277;14278;14279;14280;16884;16885;16886;16887;16888;16889;19149;19150;19151;19152;19153;19154;19155;19156;19157;19158;19435;19436;24538;24539;26709;28618;28619;28620;29257;29258;29259;29347;293…	460;461;462;2074;2521;2522;2523;3432;3433;3434;3435;3436;3437;3438;7256;7257;7258;7259;7260;7261;7262;8587;8588;8589;8590;8591;8592;8593;8594;8595;8596;8597;11994;11995;11996;11997;11998;11999;12000;12001;12002;13048;13049;13050;13051;16174;16175;16176;16177;16178;16179;16180;16181;16182;19166;19167;19168;19169;19170;19171;21877;21878;21879;21880;21881;21882;21883;21884;21885;21886;21887;21888;21…	461;2074;2521;3432;7261;8590;11997;13050;13051;16179;19167;21880;21885;22191;27929;30404;32545;33262;33362	104	235	-1
TRINITY_DN2600_c0_g1_i1|m.101595;TRINITY_DN2600_c0_g1_i2|m.101591	TRINITY_DN2600_c0_g1_i1|m.101595	5;2	5;2	5;2	TRINITY_DN2600_c0_g1_i1|m.101595 type:complete len:225 (-) TRINITY_DN2600_c0_g1_i1:262-936(-)	2	5	5	5	37.9	37.9	37.9	26.066	224	224;65	0	30.183	1139800000	9	126640000	15				599	845;952;1076;1356;6209	True;True;True;True;True	866;977;1102;1389;6380	3022;3023;3024;3397;3835;3836;3837;3838;4815;4816;4817;22729;22730;22731	3411;3412;3413;3827;4314;4315;4316;4317;4318;5419;5420;5421;25846;25847;25848	3411;3827;4316;5420;25847			-1;-1
TRINITY_DN2603_c0_g1_i1|m.101796;TRINITY_DN18926_c0_g1_i1|m.171810	TRINITY_DN2603_c0_g1_i1|m.101796;TRINITY_DN18926_c0_g1_i1|m.171810	19;13	19;13	19;13	TRINITY_DN2603_c0_g1_i1|m.101796 type:5prime_partial len:743 (-) TRINITY_DN2603_c0_g1_i1:583-2811(-);TRINITY_DN18926_c0_g1_i1|m.171810 type:complete len:727 (+) TRINITY_DN18926_c0_g1_i1:1121-3301(+)	2	19	19	19	26.5	26.5	26.5	85.433	742	742;726	0	79.245	9371200000	33	283970000	55				600	71;294;1235;1451;1497;1498;2744;2825;2867;2879;2936;3082;3700;5501;5907;6278;6759;7862;8061	True;True;True;True;True;True;True;True;True;True;True;True;True;True;True;True;True;True;True	72;300;1266;1486;1532;1533;2810;2893;2936;2948;3007;3153;3796;5645;6066;6450;6937;8062;8265	272;273;274;1088;1089;1090;4373;5137;5342;5343;5344;5345;5346;5347;5348;9798;9799;9800;10057;10058;10059;10208;10209;10210;10257;10258;10463;10464;10465;10466;10467;10468;10469;10470;10995;13337;13338;20017;20018;20019;21637;21638;22958;22959;22960;22961;22962;22963;24667;24668;24669;24670;28399;28400;29101;29102	325;326;327;1201;1202;1203;4881;5792;6057;6058;6059;6060;6061;6062;6063;11086;11087;11088;11369;11370;11371;11537;11538;11539;11591;11592;11819;11820;11821;11822;11823;11824;11825;11826;11827;11828;11829;12421;15130;15131;22805;22806;22807;24643;24644;26108;26109;26110;26111;26112;26113;28076;28077;28078;28079;28080;32293;32294;33092;33093	326;1203;4881;5792;6057;6063;11088;11369;11538;11592;11819;12421;15131;22806;24644;26110;28079;32293;33093			-1;-1
TRINITY_DN26082_c1_g1_i4|m.6359	TRINITY_DN26082_c1_g1_i4|m.6359	1	1	1	TRINITY_DN26082_c1_g1_i4|m.6359 type:complete len:227 (+) TRINITY_DN26082_c1_g1_i4:206-886(+)	1	1	1	1	4.4	4.4	4.4	25.752	226	226	0	3.7727	0	14	0	2				601	7778	TRUE	7977	28116;28117	31977;31978	31977			-1
TRINITY_DN261_c1_g2_i3|m.49707;TRINITY_DN261_c1_g2_i2|m.49713	TRINITY_DN261_c1_g2_i3|m.49707;TRINITY_DN261_c1_g2_i2|m.49713	2;2	2;2	2;2	TRINITY_DN261_c1_g2_i3|m.49707 type:complete len:259 (-) TRINITY_DN261_c1_g2_i3:250-1026(-);TRINITY_DN261_c1_g2_i2|m.49713 type:complete len:404 (-) TRINITY_DN261_c1_g2_i2:2319-3530(-)	2	2	2	2	10.5	10.5	10.5	28.393	258	258;403	0	7.1086	563940000	9	62659000	6				602	5080;5746	True;True	5205;5898	18617;18618;18619;21045;21046;21047	21247;21248;21249;23983;23984;23985	21249;23985			-1;-1
TRINITY_DN261_c2_g1_i3|m.49742;TRINITY_DN261_c2_g1_i1|m.49750	TRINITY_DN261_c2_g1_i3|m.49742;TRINITY_DN261_c2_g1_i1|m.49750	4;4	4;4	4;4	TRINITY_DN261_c2_g1_i3|m.49742 type:complete len:261 (+) TRINITY_DN261_c2_g1_i3:138-920(+);TRINITY_DN261_c2_g1_i1|m.49750 type:complete len:261 (+) TRINITY_DN261_c2_g1_i1:138-920(+)	2	4	4	4	18.1	18.1	18.1	30.652	260	260;260	0	10.718	645910000	16	40369000	8				603	4034;5325;6835;7298	True;True;True;True	4136;5467;7017;7488	14656;14657;14658;14659;19477;24951;26487;26488;26489	16596;16597;16598;16599;22233;28421;30145;30146;30147	16598;22233;28421;30146			-1;-1
TRINITY_DN26104_c0_g1_i2|m.23915;TRINITY_DN26104_c0_g1_i1|m.23909	TRINITY_DN26104_c0_g1_i2|m.23915;TRINITY_DN26104_c0_g1_i1|m.23909	6;5	6;5	6;5	TRINITY_DN26104_c0_g1_i2|m.23915 type:3prime_partial len:240 (-) TRINITY_DN26104_c0_g1_i2:1-717(-);TRINITY_DN26104_c0_g1_i1|m.23909 type:3prime_partial len:221 (-) TRINITY_DN26104_c0_g1_i1:1-660(-)	2	6	6	6	32.6	32.6	32.6	25.831	239	239;220	0	33.301	2180600000	11	198240000	15				604	97;3071;3708;4367;5039;6291	True;True;True;True;True;True	98;3142;3804;4472;5159;6463	341;342;343;344;345;10967;10968;13372;13373;13374;15912;15913;15914;15915;18405;18406;22993;22994	394;395;396;397;398;12393;12394;15167;15168;15169;18077;18078;18079;18080;20977;20978;26145;26146	394;12393;15169;18078;20978;26146			-1;-1
TRINITY_DN26188_c0_g1_i1|m.23957	TRINITY_DN26188_c0_g1_i1|m.23957	7	7	7	TRINITY_DN26188_c0_g1_i1|m.23957 type:complete len:250 (-) TRINITY_DN26188_c0_g1_i1:100-849(-)	1	7	7	7	45	45	45	26.394	249	249	0	27.418	2460800000	12	205070000	19				605	197;795;1455;2414;2895;7016;7368	True;True;True;True;True;True;True	201;813;1490;2471;2964;7201;7558	753;754;755;756;757;758;2820;2821;2822;2823;5207;8725;8726;10301;10302;25556;25557;26725;26726;26727	847;848;849;850;851;852;3160;3161;3162;3163;5892;9883;9884;11637;11638;29106;29107;30420;30421;30422	852;3162;5892;9884;11638;29106;30421			-1
TRINITY_DN262_c0_g1_i1|m.48189;TRINITY_DN262_c0_g1_i2|m.48196	TRINITY_DN262_c0_g1_i1|m.48189	10;2	10;2	10;2	TRINITY_DN262_c0_g1_i1|m.48189 type:complete len:155 (-) TRINITY_DN262_c0_g1_i1:465-929(-)	2	10	10	10	80.5	80.5	80.5	15.785	154	154;57	0	85.165	138540000000	10	13854000000	91				606	235;1344;2484;2485;2680;2947;4028;6969;6970;7590	True;True;True;True;True;True;True;True;True;True	241;1377;2545;2546;2744;3018;4130;7153;7154;7788	894;895;896;4769;8973;8974;8975;8976;8977;8978;8979;8980;8981;8982;8983;8984;8985;8986;8987;8988;8989;8990;8991;9589;9590;9591;9592;9593;9594;9595;9596;9597;9598;9599;9600;9601;9602;9603;9604;10514;10515;10516;10517;10518;10519;14634;14635;14636;14637;14638;25390;25391;25392;25393;25394;25395;25396;25397;25398;25399;25400;25401;25402;25403;25404;25405;27492;27493;27494;27495	1007;1008;1009;5358;10158;10159;10160;10161;10162;10163;10164;10165;10166;10167;10168;10169;10170;10171;10172;10173;10174;10175;10176;10826;10827;10828;10829;10830;10831;10832;10833;10834;10835;10836;10837;10838;10839;10840;10841;10842;10843;10844;10845;10846;10847;10848;10849;10850;10851;11874;11875;11876;11877;11878;11879;11880;11881;11882;11883;11884;16570;16571;16572;16573;16574;16575;16576;2…	1007;5358;10165;10169;10831;11877;16575;28920;28924;31268			-1;-1
TRINITY_DN2620_c0_g1_i1|m.101533	TRINITY_DN2620_c0_g1_i1|m.101533	1	1	1	TRINITY_DN2620_c0_g1_i1|m.101533 type:3prime_partial len:172 (-) TRINITY_DN2620_c0_g1_i1:1-513(-)	1	1	1	1	7	7	7	19.487	171	171	0.0021898	2.6418	150410000	13	11570000	3				607	7415	TRUE	7605	26884;26885;26886	30589;30590;30591	30589			-1
TRINITY_DN2620_c0_g2_i1|m.101534	TRINITY_DN2620_c0_g2_i1|m.101534	2	2	2	TRINITY_DN2620_c0_g2_i1|m.101534 type:5prime_partial len:564 (+) TRINITY_DN2620_c0_g2_i1:1-1692(+)	1	2	2	2	6.9	6.9	6.9	65.008	563	563	0	8.6218	181270000	34	5331400	2				608	779;1427	True;True	797;1461	2750;2751;5039;5040	3079;3080;5680;5681	3080;5680			-1
TRINITY_DN26216_c0_g1_i1|m.9118	TRINITY_DN26216_c0_g1_i1|m.9118	1	1	1	TRINITY_DN26216_c0_g1_i1|m.9118 type:5prime_partial len:115 (+) TRINITY_DN26216_c0_g1_i1:1-345(+)	1	1	1	1	7.9	7.9	7.9	13.096	114	114	0.0014837	2.7975	105540000	8	13193000	2				609	6817	TRUE	6998	24891;24892	28351;28352	28352			-1
TRINITY_DN26226_c0_g1_i1|m.9165	TRINITY_DN26226_c0_g1_i1|m.9165	1	1	1	TRINITY_DN26226_c0_g1_i1|m.9165 type:3prime_partial len:167 (-) TRINITY_DN26226_c0_g1_i1:3-500(-)	1	1	1	1	11.4	11.4	11.4	18.119	166	166	0	5.6776	212700000	9	23633000	3				610	6326	TRUE	6499	23097;23098;23099	26269;26270;26271	26270			-1
TRINITY_DN2623_c0_g2_i1|m.101691	TRINITY_DN2623_c0_g2_i1|m.101691	8	8	8	TRINITY_DN2623_c0_g2_i1|m.101691 type:3prime_partial len:263 (-) TRINITY_DN2623_c0_g2_i1:2-787(-)	1	8	8	8	36.3	36.3	36.3	30.288	262	262	0	24.654	1308700000	16	81792000	17				611	1191;1637;1883;2077;3360;3762;3856;4769	True;True;True;True;True;True;True;True	1220;1675;1927;2126;3440;3858;3954;4883	4238;5791;5792;5793;6810;6811;6812;7467;12007;12008;13565;13566;13937;13938;13939;13940;13941;17488;17489	4742;6542;6543;6544;7753;7754;7755;8513;13561;13562;15390;15391;15801;15802;15803;15804;15805;19939;19940	4742;6544;7753;8513;13561;15390;15803;19940			-1
TRINITY_DN26309_c0_g1_i1|m.96434	TRINITY_DN26309_c0_g1_i1|m.96434	2	2	2	TRINITY_DN26309_c0_g1_i1|m.96434 type:complete len:283 (-) TRINITY_DN26309_c0_g1_i1:408-1256(-)	1	2	2	2	12.4	12.4	12.4	32.118	282	282	0	9.0328	313820000	12	26151000	5				612	945;7353	True;True	970;7543	3382;3383;26685;26686;26687	3812;3813;30379;30380;30381	3813;30380			-1
TRINITY_DN26323_c0_g1_i1|m.96328	TRINITY_DN26323_c0_g1_i1|m.96328	14	14	14	TRINITY_DN26323_c0_g1_i1|m.96328 type:complete len:421 (+) TRINITY_DN26323_c0_g1_i1:46-1308(+)	1	14	14	14	49	49	49	47.787	420	420	0	67.431	15578000000	23	677320000	40				613	735;1179;3029;3174;5277;6211;6417;6868;6975;7215;7491;7625;7703;7852	True;True;True;True;True;True;True;True;True;True;True;True;True;True	753;1206;3100;3245;5418;6382;6591;7051;7160;7402;7686;7823;7902;8052	2608;4187;4188;4189;4190;4191;4192;10823;11277;11278;11279;19325;19326;19327;22737;23440;23441;23442;23443;25058;25428;25429;25430;25431;26203;26204;26205;27157;27158;27159;27616;27617;27618;27890;27891;27892;28366;28367;28368	2933;4683;4684;4685;4686;4687;4688;4689;4690;4691;12220;12735;12736;12737;22066;22067;22068;25854;26666;26667;26668;26669;28533;28956;28957;28958;28959;29821;29822;29823;30903;30904;30905;31414;31415;31416;31726;31727;31728;32258;32259;32260	2933;4684;12220;12735;22067;25854;26666;28533;28958;29823;30905;31415;31726;32258			-1
TRINITY_DN2636_c0_g1_i5|m.101442;TRINITY_DN2636_c0_g1_i4|m.101452	TRINITY_DN2636_c0_g1_i5|m.101442	9;2	9;2	9;2	TRINITY_DN2636_c0_g1_i5|m.101442 type:complete len:544 (-) TRINITY_DN2636_c0_g1_i5:113-1744(-)	2	9	9	9	24.7	24.7	24.7	62.505	543	543;70	0	52.054	2617400000	28	93480000	28				614	304;659;1980;2948;4581;4726;5424;7712;7789	True;True;True;True;True;True;True;True;True	310;676;2026;3019;4688;4838;5566;7911;7988	1130;1131;1132;2336;2337;2338;2339;7128;10520;10521;10522;10523;10524;16633;16634;16635;17341;17342;19789;19790;19791;19792;19793;27920;27921;27922;28146;28147;28148	1254;1255;1256;2634;2635;2636;2637;8129;11885;11886;11887;11888;11889;18874;18875;18876;19776;19777;22570;22571;22572;22573;22574;31763;31764;31765;32008;32009;32010	1256;2635;8129;11887;18874;19777;22573;31765;32010			-1;-1
TRINITY_DN26381_c0_g1_i1|m.96527	TRINITY_DN26381_c0_g1_i1|m.96527	1	1	1	TRINITY_DN26381_c0_g1_i1|m.96527 type:5prime_partial len:257 (-) TRINITY_DN26381_c0_g1_i1:334-1104(-)	1	1	1	1	2.7	2.7	2.7	30.185	256	256	0.0090341	2.0641	360980000	11	32817000	3				615	241	TRUE	247	916;917;918	1029;1030;1031	1029			-1
TRINITY_DN2641_c0_g1_i1|m.100875;TRINITY_DN2641_c0_g1_i2|m.100884	TRINITY_DN2641_c0_g1_i1|m.100875;TRINITY_DN2641_c0_g1_i2|m.100884	7;7	7;7	7;7	TRINITY_DN2641_c0_g1_i1|m.100875 type:complete len:253 (-) TRINITY_DN2641_c0_g1_i1:63-821(-);TRINITY_DN2641_c0_g1_i2|m.100884 type:complete len:325 (-) TRINITY_DN2641_c0_g1_i2:63-1037(-)	2	7	7	7	45.2	45.2	45.2	28.288	252	252;324	0	29.562	1999900000	14	142850000	17				616	2168;2363;3636;4218;5883;6479;6989	True;True;True;True;True;True;True	2219;2418;3728;4322;6041;6656;7174	7812;7813;7814;8523;8524;8525;8526;8527;8528;13057;13058;15363;15364;15365;21537;21538;23683;23684;23685;25477	8893;8894;8895;9668;9669;9670;9671;9672;9673;14783;14784;17449;17450;17451;24527;24528;26950;26951;26952;29018	8894;9669;14783;17451;24527;26950;29018			-1;-1
TRINITY_DN26550_c0_g1_i1|m.86504	TRINITY_DN26550_c0_g1_i1|m.86504	3	3	3	TRINITY_DN26550_c0_g1_i1|m.86504 type:complete len:135 (+) TRINITY_DN26550_c0_g1_i1:97-501(+)	1	3	3	3	34.3	34.3	34.3	15.364	134	134	0	20.152	977510000	6	162920000	10				617	4865;7080;7531	True;True;True	4981;7265;7726	17833;17834;17835;17836;17837;17838;25775;25776;27291;27292	20352;20353;20354;20355;20356;20357;29361;29362;31042;31043	20357;29362;31043			-1
TRINITY_DN26563_c0_g1_i1|m.86429	TRINITY_DN26563_c0_g1_i1|m.86429	4	4	4	TRINITY_DN26563_c0_g1_i1|m.86429 type:3prime_partial len:86 (+) TRINITY_DN26563_c0_g1_i1:170-424(+)	1	4	4	4	52.9	52.9	52.9	9.9915	85	85	0	10.525	491850000	6	81975000	5				618	1995;2035;3501;4840	True;True;True;True	2041;2082;3585;4956	7181;7303;7304;12558;17771	8187;8313;8314;14193;20285	8187;8313;14193;20285			-1
TRINITY_DN26563_c0_g2_i1|m.86433	TRINITY_DN26563_c0_g2_i1|m.86433	4	4	4	TRINITY_DN26563_c0_g2_i1|m.86433 type:5prime_partial len:124 (-) TRINITY_DN26563_c0_g2_i1:63-434(-)	1	4	4	4	34.1	34.1	34.1	14.502	123	123	0	17.853	1585500000	4	396380000	16				619	1532;1533;4884;6721	True;True;True;True	1567;1568;5001;6899	5444;5445;5446;5447;5448;5449;5450;5451;5452;5453;5454;17904;17905;24531;24532;24533;24534	6167;6168;6169;6170;6171;6172;6173;6174;6175;6176;6177;20442;20443;27921;27922;27923;27924	6168;6176;20443;27922			-1
TRINITY_DN26572_c0_g1_i1|m.86345	TRINITY_DN26572_c0_g1_i1|m.86345	11	11	11	TRINITY_DN26572_c0_g1_i1|m.86345 type:complete len:236 (-) TRINITY_DN26572_c0_g1_i1:263-970(-)	1	11	11	11	50.2	50.2	50.2	27.494	235	235	0	70.446	2749400000	13	211490000	29				620	268;3455;3459;4837;4838;5350;6796;6953;7071;7469;7526	True;True;True;True;True;True;True;True;True;True;True	274;3539;3543;4953;4954;5492;6977;7137;7256;7664;7721	1002;1003;1004;12353;12354;12355;12361;12362;12363;17763;17764;17765;17766;17767;19545;19546;24804;24805;24806;25336;25748;25749;25750;25751;27095;27096;27097;27098;27270;27271;27272;27273	1115;1116;1117;13953;13954;13955;13961;13962;13963;20277;20278;20279;20280;20281;22307;22308;28238;28239;28240;28839;29333;29334;29335;29336;30835;30836;30837;30838;31021;31022;31023;31024	1115;13955;13962;20277;20280;22308;28239;28839;29335;30835;31022			-1
TRINITY_DN26617_c0_g1_i1|m.187446	TRINITY_DN26617_c0_g1_i1|m.187446	8	8	8	TRINITY_DN26617_c0_g1_i1|m.187446 type:internal len:231 (-) TRINITY_DN26617_c0_g1_i1:2-691(-)	1	8	8	8	48.7	48.7	48.7	25.908	230	230	0	46.272	5677200000	12	473100000	26				621	398;1057;1376;2863;2886;3342;3388;6841	True;True;True;True;True;True;True;True	406;1083;1410;2932;2955;3421;3470;7023	1458;1459;1460;3763;3764;3765;3766;3767;3768;4864;4865;4866;10194;10195;10196;10283;10284;11920;11921;11922;12126;12127;12128;24969;24970;24971	1630;1631;1632;1633;4241;4242;4243;4244;4245;4246;5471;5472;5473;11523;11524;11525;11619;11620;13457;13458;13459;13703;13704;13705;28442;28443;28444	1630;4244;5471;11523;11620;13458;13704;28443			-1
TRINITY_DN26617_c0_g2_i2|m.187450	TRINITY_DN26617_c0_g2_i2|m.187450	7	7	7	TRINITY_DN26617_c0_g2_i2|m.187450 type:3prime_partial len:250 (-) TRINITY_DN26617_c0_g2_i2:1-747(-)	1	7	7	7	34.9	34.9	34.9	28.266	249	249	0	24.293	4203600000	12	350300000	18				622	51;644;916;1477;4292;4921;8057	True;True;True;True;True;True;True	51;659;939;1512;4396;5038;8261	189;2287;2288;2289;3297;3298;3299;5278;5279;5280;15597;15598;15599;18014;18015;18016;29086;29087;29088	218;2583;2584;2585;3716;3717;3718;5975;5976;5977;17710;17711;17712;20557;20558;20559;33077;33078;33079	218;2583;3716;5977;17710;20557;33078			-1
TRINITY_DN26626_c0_g1_i1|m.187537	TRINITY_DN26626_c0_g1_i1|m.187537	2	2	2	TRINITY_DN26626_c0_g1_i1|m.187537 type:complete len:138 (-) TRINITY_DN26626_c0_g1_i1:135-548(-)	1	2	2	2	27.7	27.7	27.7	15.63	137	137	0	6.6379	285990000	8	35749000	3				623	7683;7954	True;True	7882;8154	27815;27816;28709;28710	31628;31629;32642;32643	31628;32643			-1
TRINITY_DN26667_c0_g2_i3|m.187415;TRINITY_DN26667_c0_g2_i2|m.187421;TRINITY_DN26667_c0_g2_i1|m.187410	TRINITY_DN26667_c0_g2_i3|m.187415;TRINITY_DN26667_c0_g2_i2|m.187421;TRINITY_DN26667_c0_g2_i1|m.187410	4;3;3	4;3;3	4;3;3	TRINITY_DN26667_c0_g2_i3|m.187415 type:complete len:218 (-) TRINITY_DN26667_c0_g2_i3:319-972(-);TRINITY_DN26667_c0_g2_i2|m.187421 type:complete len:162 (-) TRINITY_DN26667_c0_g2_i2:319-804(-);TRINITY_DN26667_c0_g2_i1|m.187410 type:complete len:162 (-) TRIN	3	4	4	4	21.7	21.7	21.7	24.89	217	217;161;161	0	19.215	6368700000	10	636870000	26				624	1402;1769;2088;3066	True;True;True;True	1436;1810;2138;3137	4961;4962;4963;4964;4965;4966;6362;6363;6364;7514;7515;7516;7517;7518;7519;10939;10940;10941;10942;10943	5579;5580;5581;5582;5583;5584;5585;5586;5587;5588;5589;5590;7221;7222;7223;8563;8564;8565;8566;8567;8568;12359;12360;12361;12362;12363	5585;7223;8564;12363			-1;-1;-1
TRINITY_DN26823_c0_g1_i1|m.86680	TRINITY_DN26823_c0_g1_i1|m.86680	1	1	1	TRINITY_DN26823_c0_g1_i1|m.86680 type:complete len:77 (+) TRINITY_DN26823_c0_g1_i1:140-370(+)	1	1	1	1	22.4	22.4	22.4	8.57	76	76	0.0015198	3.0328	36091000	5	7218200	0				625	2284	TRUE	2339	8279	9416	9416			-1
TRINITY_DN26948_c0_g2_i4|m.72305;TRINITY_DN26948_c0_g2_i7|m.72314;TRINITY_DN26948_c0_g2_i5|m.72312	TRINITY_DN26948_c0_g2_i4|m.72305;TRINITY_DN26948_c0_g2_i7|m.72314	8;8;2	8;8;2	8;8;2	TRINITY_DN26948_c0_g2_i4|m.72305 type:complete len:298 (-) TRINITY_DN26948_c0_g2_i4:541-1434(-);TRINITY_DN26948_c0_g2_i7|m.72314 type:complete len:298 (-) TRINITY_DN26948_c0_g2_i7:861-1754(-)	3	8	8	8	35.4	35.4	35.4	32.559	297	297;297;102	0	25.727	3664100000	16	229000000	23				626	226;507;1163;1830;1904;6336;7390;7391	True;True;True;True;True;True;True;True	232;517;1190;1872;1948;6509;7580;7581	860;861;862;863;864;865;1857;4125;4126;4127;6620;6621;6622;6862;23129;23130;23131;23132;23133;23134;23135;23136;26803;26804;26805;26806	966;967;968;969;970;971;2108;4618;4619;4620;7532;7533;7534;7815;26302;26303;26304;26305;26306;26307;26308;26309;30501;30502;30503;30504	969;2108;4618;7534;7815;26302;30503;30504			-1;-1;-1
TRINITY_DN27_c0_g1_i8|m.134552;TRINITY_DN27_c0_g1_i5|m.134567	TRINITY_DN27_c0_g1_i8|m.134552;TRINITY_DN27_c0_g1_i5|m.134567	6;6	6;6	6;6	TRINITY_DN27_c0_g1_i8|m.134552 type:complete len:98 (-) TRINITY_DN27_c0_g1_i8:583-876(-);TRINITY_DN27_c0_g1_i5|m.134567 type:complete len:98 (-) TRINITY_DN27_c0_g1_i5:344-637(-)	2	6	6	6	67	67	67	10.55	97	97;97	0	27.731	49253000000	6	8208900000	36				627	611;738;852;4091;4223;4805	True;True;True;True;True;True	625;626;756;873;4193;4327;4920	2177;2178;2179;2180;2181;2182;2183;2184;2185;2186;2623;2624;3052;3053;3054;3055;3056;3057;14937;14938;14939;15378;15379;15380;15381;17623;17624;17625;17626	2456;2457;2458;2459;2460;2461;2462;2463;2464;2465;2466;2467;2468;2949;2950;3442;3443;3444;3445;3446;3447;16964;16965;16966;16967;17464;17465;17466;17467;17468;17469;17470;20094;20095;20096;20097	2459;2950;3442;16965;17466;20096	105	50	-1;-1
TRINITY_DN27_c1_g2_i2|m.134590	TRINITY_DN27_c1_g2_i2|m.134590	12	12	12	TRINITY_DN27_c1_g2_i2|m.134590 type:complete len:217 (-) TRINITY_DN27_c1_g2_i2:985-1635(-)	1	12	12	12	58.8	58.8	58.8	24.157	216	216	0	60.23	370300000000	11	33664000000	108				628	922;1270;2045;2877;3038;3641;3642;5935;6621;6885;6901;7966	True;True;True;True;True;True;True;True;True;True;True;True	945;1302;2093;2946;3109;3735;3736;6095;6799;7068;7084;8166	3312;3313;3314;4485;4486;4487;4488;4489;4490;7347;7348;7349;10246;10247;10248;10249;10250;10251;10252;10253;10254;10849;10850;10851;10852;13098;13099;13100;13101;13102;13103;13104;13105;13106;13107;13108;13109;13110;13111;13112;13113;21736;21737;21738;24207;24208;24209;25117;25118;25166;25167;25168;25169;25170;25171;25172;25173;25174;25175;25176;25177;25178;25179;28741;28742;28743;28744;28745	3731;3732;3733;3734;3735;3736;4997;4998;4999;5000;5001;5002;5003;5004;5005;5006;5007;5008;5009;8364;8365;8366;8367;8368;8369;11578;11579;11580;11581;11582;11583;11584;11585;11586;11587;11588;12248;12249;12250;12251;12252;12253;12254;12255;14859;14860;14861;14862;14863;14864;14865;14866;14867;14868;14869;14870;14871;14872;14873;14874;14875;14876;14877;14878;14879;14880;24746;24747;24748;24749;2475…	3735;5007;8368;11582;12251;14861;14877;24752;27557;28594;28649;32674			-1
TRINITY_DN2706_c0_g1_i6|m.20667;TRINITY_DN2706_c0_g1_i2|m.20672	TRINITY_DN2706_c0_g1_i6|m.20667;TRINITY_DN2706_c0_g1_i2|m.20672	3;3	3;3	3;3	TRINITY_DN2706_c0_g1_i6|m.20667 type:complete len:216 (-) TRINITY_DN2706_c0_g1_i6:437-1084(-);TRINITY_DN2706_c0_g1_i2|m.20672 type:complete len:256 (-) TRINITY_DN2706_c0_g1_i2:245-1012(-)	2	3	3	3	29.8	29.8	29.8	24.285	215	215;255	0	14.579	249550000	11	22686000	5				629	3570;4784;6722	True;True;True	3658;4898;6900	12808;17542;17543;24535;24536	14495;19996;19997;27925;27926	14495;19996;27925			-1;-1
TRINITY_DN2708_c0_g2_i2|m.20597	TRINITY_DN2708_c0_g2_i2|m.20597	11	11	11	TRINITY_DN2708_c0_g2_i2|m.20597 type:5prime_partial len:227 (-) TRINITY_DN2708_c0_g2_i2:368-1048(-)	1	11	11	11	62.4	62.4	62.4	25.494	226	226	0	60.556	18314000000	10	1831400000	47				630	236;539;1387;1604;3784;7188;7259;7260;7261;7946;8036	True;True;True;True;True;True;True;True;True;True;True	242;549;1421;1642;3880;7374;7448;7449;7450;8146;8239	897;898;899;900;901;902;1949;1950;1951;4905;4906;5689;5690;5691;5692;5693;5694;13649;13650;13651;13652;13653;26124;26125;26336;26337;26338;26339;26340;26341;26342;26343;26344;26345;26346;26347;26348;26349;28679;28680;28681;28682;29004;29005;29006;29007;29008;29009	1010;1011;1012;1013;1014;1015;2204;2205;2206;5517;5518;6433;6434;6435;6436;6437;6438;15487;15488;15489;15490;15491;29727;29728;29983;29984;29985;29986;29987;29988;29989;29990;29991;29992;29993;29994;29995;29996;32604;32605;32606;32607;32979;32980;32981;32982;32983;32984	1015;2204;5517;6438;15489;29728;29986;29989;29991;32607;32979			-1
[truncated: 848 more rows]

## Sheet: PMG
Protein IDs	Majority protein IDs	Peptide counts (all)	Peptide counts (razor+unique)	Peptide counts (unique)	Fasta headers	Number of proteins	Peptides	Razor + unique peptides	Unique peptides	Sequence coverage [%]	Unique + razor sequence coverage [%]	Unique sequence coverage [%]	Mol. weight [kDa]	Sequence length	Sequence lengths	Q-value	Score	Intensity	iBAQ peptides	iBAQ	MS/MS count	Only identified by site	Reverse	Potential contaminant	id	Peptide IDs	Peptide is razor	Mod. peptide IDs	Evidence IDs	MS/MS IDs	Best MS/MS	Oxidation (M) site IDs	Oxidation (M) site positions	Taxonomy IDs
[truncated: 1,353 more rows]

[truncated: 3 more sheets: AG, Ele, Har]
